# Supplementary material for: DNA methylation profiles aid to identify putative genome activation histories along lymphomagenesis
Source: NAR Genom Bioinform. 2026 Jan 10;8(1):lqaf187. doi: 10.1093/nargab/lqaf187 (PMC12789802; doi:10.1093/nargab/lqaf187)
Supplement: lqaf187_Supplemental_Files [file lqaf187_supplemental_files.zip]

Archive with 5 entries (5 files):
- SupplementaryData_NARGAB_20251007.pdf
- Supplementary_Table1-CpGs_overview.csv
- Supplementary_Table2-TF_all_categories.csv
- Supplementary_Table3-GEX_categories.csv
- Supplementary_Table4-GO_KEGG.xlsx
