# Supplementary material for: DNA methylation profiles aid to identify putative genome activation histories along lymphomagenesis
Source: NAR Genom Bioinform. 2026 Jan 10;8(1):lqaf187. doi: 10.1093/nargab/lqaf187 (PMC12789802; doi:10.1093/nargab/lqaf187)
Supplement: lqaf187_Supplemental_Files [file lqaf187_supplemental_files.zip › Supplementary_Table1-CpGs_overview.csv]

name	chrom.grch38	start.grch38	end.grch38	coord	mean.HPC	mean.earlyB.S2	mean.earlyB.S3	mean.earlyB.S4	mean.NBC	mean.NBCB	mean.NBCT	mean.MBC	mean.GCBC	mean.PB_PC	mean.cMCL	type.cMCL	type.2.cMCL	type.NBCB	type.2.NBCB	selected_gene	selected_ENSID	ATAC_cMCL	category_NBC	score_promoters	score_5UTR	score_firstexons	score_introns	score_3UTR	score_exons	score_intergenic	score_1to5kb
cg11407801	chr1	922277	922278	chr1:922277	0.88845528318057	0.879165158287581	0.867652002203327	0.859534545662694	0.830247342724946	0.830362394231235	0.830017239712369	0.519840292828979	0.584211842030627	0.526662936685423	0.240977883585235	inactive	inactive	inactive	inactive	SAMD11	ENSG00000187634	no	inactive_het	0	0	0	0	0	0	0	1
cg23731742	chr1	944578	944579	chr1:944578	0.870292600674985	0.887579245374187	0.855826498801525	0.86332384116623	0.807000117505007	0.804023330849921	0.812953690815179	0.462526375274417	0.520857601792362	0.497303651017632	0.123620058834589	active	active.transcr	other	other	NOC2L	ENSG00000188976	no	NA	0	0	0	0	0.25	0.75	0	0
cg02288964	chr1	1032181	1032182	chr1:1032181	0.866095020873584	0.880520499757094	0.84349045740495	0.866496898010906	0.808550306349626	0.798496880912912	0.828657157223054	0.57726602826417	0.589369061023557	0.559874219370671	0.124027942332946	other	other	primed	primed	AGRN	ENSG00000188157	no	NA	0	0	0	0.4	0	0	0	0.6
cg22169680	chr1	1061889	1061890	chr1:1061889	0.85570482724485	0.864547806906814	0.82055321020345	0.854975881571443	0.78819494594214	0.788586586964297	0.787411663897826	0.688067427474036	0.744341745921356	0.710875064773908	0.19449290897751	other	other	other	other	RNF223	ENSG00000237330	no	NA	0	0	0	0.73	0	0	0	0.27
cg06181703	chr1	1093498	1093499	chr1:1093498	0.945938036997182	0.95393808231761	0.94341974133703	0.95406299919651	0.923395607132013	0.923353495811381	0.923479829773277	0.57196328727948	0.777802655702672	0.722362132791667	0.238265212701118	other	other	inactive	inactive	C1orf159	ENSG00000131591	yes	NA	0.11	0	0	0.67	0	0	0	0.22
cg07179016	chr1	1130897	1130898	chr1:1130897	0.884151950155149	0.89204559783462	0.877654452063778	0.88786573675486	0.837585081154394	0.835069053482719	0.842617136497744	0.532221050161692	0.644024129127807	0.536454469635734	0.125496683937498	active	active.enh	primed	primed	C1orf159	ENSG00000131591	no	NA	0	0	0	0	0	0	1	0
cg13089299	chr1	1198170	1198171	chr1:1198170	0.870656881999021	0.885155914663628	0.850705763913129	0.864547543143734	0.813983640802409	0.817486796088569	0.806977330230088	0.450153316161675	0.51854631803741	0.458905207434523	0.15559660302235	other	other	inactive	inactive	TNFRSF18	ENSG00000186891	no	NA	0	0	0	0	0	0	1	0
cg08090128	chr1	1204664	1204665	chr1:1204664	0.90186957619841	0.885361924982591	0.872665689720759	0.887142874492545	0.840709313146758	0.840647026887771	0.840833885664732	0.530208225368001	0.541213224217887	0.527077281596977	0.181721130071151	other	other	primed	primed	TNFRSF18	ENSG00000186891	no	NA	0	0	0	1	0	0	0	0
cg17084044	chr1	1215036	1215037	chr1:1215036	0.916778631575491	0.918435641989002	0.910265150380501	0.912568809491395	0.792552277016264	0.789849908879076	0.79795701329064	0.413395016575398	0.497080970178077	0.445383717214196	0.113995328655601	other	other	active	active.enh	TNFRSF4	ENSG00000186827	no	NA	0.93	0	0	0	0	0	0	0.07
cg16252905	chr1	1215556	1215557	chr1:1215556	0.903002409109935	0.924155023414258	0.907485023279163	0.922214509206644	0.861196377030877	0.861272290368353	0.861044550355926	0.690266345207953	0.629549043985737	0.630796233494618	0.123208669727115	primed	primed	active	active.transcr	TNFRSF4	ENSG00000186827	no	NA	0	0	0	0	0	0	0	1
cg22512888	chr1	1242811	1242812	chr1:1242811	0.915960941878666	0.921877279745586	0.908766228727047	0.919272100548771	0.879930350746644	0.87754672977114	0.884697592697652	0.575177932116526	0.692129026446296	0.646695320467475	0.216484938751176	other	other	inactive	inactive	C1QTNF12	ENSG00000184163	no	NA	0	0	0	1	0	0	0	0
cg06759632	chr1	1300050	1300051	chr1:1300050	0.910777953931996	0.935635516422796	0.912026317625814	0.920742533414309	0.913555486191103	0.912326146975979	0.91601416462135	0.651119852685436	0.767737905895496	0.685430001453136	0.146478300030762	primed	primed	inactive	inactive	ACAP3	ENSG00000131584	no	NA	0.11	0	0	0	0	0.44	0	0.44
cg18565510	chr1	1303322	1303323	chr1:1303322	0.913359715649347	0.913318747954601	0.893446400234006	0.898117637672562	0.842285581802442	0.840896697041759	0.845063351323809	0.600892397836652	0.577436350108881	0.589295251417616	0.246175426387639	other	other	primed	primed	ACAP3	ENSG00000131584	no	NA	0.09	0	0.09	0.55	0	0.09	0	0.18
cg05598010	chr1	1326417	1326418	chr1:1326417	0.911203366603736	0.927638474965604	0.909351873331789	0.916608829702931	0.872833312784676	0.877950811977758	0.862598314398512	0.477488965669258	0.615570133585644	0.580749307175727	0.174451867758369	active	active.transcr	primed	primed	CPTP	ENSG00000224051	no	NA	0	0	0	0.08	0	0	0	0.92
cg01198994	chr1	1359249	1359250	chr1:1359249	0.902453013796683	0.883647658113752	0.860849888381862	0.882576092242491	0.826334193473473	0.83082617932919	0.817350221762039	0.519816409697386	0.621915758840523	0.561353538157081	0.22138015153982	active	active.enh	other	other	MXRA8	ENSG00000162576	no	NA	0.33	0	0	0.11	0	0	0	0.56
cg06912282	chr1	1627621	1627622	chr1:1627621	0.859526312314718	0.92463774290262	0.908003943348352	0.911144112605195	0.86432412858631	0.863732227399697	0.865507930959534	0.490478664742842	0.597088998725851	0.578116664586608	0.232236682749122	active	active.enh	inactive	inactive	MIB2	ENSG00000197530	no	NA	0.04	0	0.08	0.54	0	0.12	0	0.23
cg02915803	chr1	1674853	1674854	chr1:1674853	0.842923260895525	0.837191002920162	0.837211407468934	0.858026740100474	0.846974770096124	0.827413658387652	0.886096993513067	0.541039172180378	0.775164816366107	0.805532011340008	0.17367220784604	active	active.transcr	other	other	SLC35E2B	ENSG00000189339	no	NA	0	0	0	0.8	0	0	0	0.2
cg01189072	chr1	1679221	1679222	chr1:1679221	0.861889970974176	0.90785456290661	0.900142717475463	0.906774933835727	0.844311416741937	0.846913430975904	0.839107388274002	0.441342237318021	0.394157982903738	0.367247340644835	0.00674915135426273	active	active.enh	active	active.enh	SLC35E2B	ENSG00000189339	yes	NA	0	0	0	1	0	0	0	0
cg04087434	chr1	1737684	1737685	chr1:1737684	0.953286340337472	0.960928749903045	0.950676815127556	0.964818331426674	0.91580078659533	0.908373221465629	0.930655916854733	0.5568789402238	0.799495318958824	0.810700425218794	0.213591054639953	active	active.transcr	other	other	CDK11A	ENSG00000008128	no	NA	0	0	0.17	0.5	0	0.17	0	0.17
cg00992048	chr1	1764146	1764147	chr1:1764146	0.90023597818744	0.919503816293816	0.899729618775807	0.908448688509338	0.862994797767598	0.862431214892897	0.864121963516999	0.674588710259294	0.602686552468157	0.622125854959466	0.219489676101435	active	active.transcr	other	other	NADK	ENSG00000008130	no	NA	0	0	0	1	0	0	0	0
cg00343906	chr1	1765253	1765254	chr1:1765253	0.931466929422035	0.947914503971199	0.950124819387825	0.941967113048861	0.925457864808115	0.922005419558839	0.932362755306668	0.873592169060368	0.880359733158059	0.883029422552588	0.239937230827037	active	active.transcr	other	other	NADK	ENSG00000008130	no	NA	0	0	0	0	0	1	0	0
cg00095688	chr1	2072425	2072426	chr1:2072425	0.82324561272304	0.851688599672398	0.843328670960953	0.873558017477126	0.852928724422666	0.853609608878551	0.851566955510896	0.49631063867169	0.642699238406095	0.621014224181363	0.159954766237782	other	other	inactive	inactive	PRKCZ	ENSG00000067606	no	NA	0	0	0	0.33	0	0	0	0.67
cg00443516	chr1	2130397	2130398	chr1:2130397	0.927686511801431	0.929063548574333	0.906759030766961	0.914762626401701	0.866628217756963	0.872652376882614	0.854579899505662	0.759688908524109	0.798411555613661	0.759785151640467	0.213319012569999	primed	primed	inactive	inactive	PRKCZ	ENSG00000067606	no	NA	0	0	0	0.78	0	0	0	0.22
cg09144608	chr1	2167490	2167491	chr1:2167490	0.906755655452424	0.894440593773806	0.873539879702999	0.85361847197797	0.861740906881982	0.865927736019043	0.85336724860786	0.567049824668558	0.573720136066423	0.549819389849351	0.236543830739386	inactive	inactive	inactive	inactive	PRKCZ	ENSG00000067606	no	inactive_het	0	0	0	0.71	0	0	0	0.29
cg25139649	chr1	2234140	2234141	chr1:2234140	0.782434191587887	0.89570874676321	0.879453706383372	0.88750814317762	0.847394598454265	0.822226596933868	0.89773060149506	0.670315872550384	0.817668595655514	0.787701377487771	0.142090202808935	active	active.enh	active	active.enh	SKI	ENSG00000157933	no	NA	0	0	0	1	0	0	0	0
cg24377150	chr1	2248494	2248495	chr1:2248494	0.929172963670627	0.934779984883473	0.929665852266601	0.938995005156644	0.91617122183945	0.915047778953007	0.918418107612338	0.85652779505343	0.872298720622502	0.861748567868441	0.206456130914417	active	active.enh	primed	primed	SKI	ENSG00000157933	no	NA	0	0	0	1	0	0	0	0
cg21442419	chr1	2250934	2250935	chr1:2250934	0.862227918446135	0.875412392073579	0.860664589481267	0.878554530604874	0.859257144876298	0.851112639154929	0.875546156319035	0.505052815893269	0.599046906292766	0.528571314561311	0.0269690677321745	active	active.enh	active	active.transcr	SKI	ENSG00000157933	no	NA	0	0	0	1	0	0	0	0
cg03042633	chr1	2251926	2251927	chr1:2251926	0.871255860414915	0.88577340483719	0.862627433426383	0.872456431173656	0.843619872641899	0.843073832950226	0.844711952025244	0.792478767732991	0.769129710637194	0.759819003213199	0.246292736289897	primed	primed	active	active.transcr	SKI	ENSG00000157933	no	NA	0	0	0	1	0	0	0	0
cg07114422	chr1	2251999	2252000	chr1:2251999	0.900370419517654	0.92207610161118	0.911066576930688	0.917273064783229	0.879768111543994	0.878585357863715	0.882133618904551	0.824350274509247	0.849385016570559	0.825619324581452	0.180804822565828	primed	primed	active	active.transcr	SKI	ENSG00000157933	no	NA	0	0	0	1	0	0	0	0
cg23645210	chr1	2257328	2257329	chr1:2257328	0.92890741116756	0.9472618329137	0.939543573512058	0.946054201221022	0.914880626987295	0.915669917713318	0.91330204553525	0.809354464729349	0.801039215612451	0.790949153022992	0.228931573185801	active	active.enh	active	active.enh	SKI	ENSG00000157933	no	NA	0	0	0	1	0	0	0	0
cg24481594	chr1	2259411	2259412	chr1:2259411	0.943833591701864	0.957534329693813	0.943906167849236	0.950313176374308	0.898499564918717	0.894767876903906	0.905962940948339	0.66968134096882	0.836506452597157	0.834081847896436	0.16002821979874	active	active.enh	active	active.enh	SKI	ENSG00000157933	no	NA	0	0	0	1	0	0	0	0
cg25314600	chr1	2259915	2259916	chr1:2259915	0.879500398897396	0.906464934963361	0.910220183594495	0.927521997682179	0.924091909358922	0.914342420935928	0.94359088620491	0.889217387528892	0.930855511571266	0.928654241202156	0.0527983147153428	active	active.enh	primed	primed	SKI	ENSG00000157933	no	NA	0	0	0	1	0	0	0	0
cg01881525	chr1	2260119	2260120	chr1:2260119	0.744979417388724	0.80233530807883	0.80024278358581	0.808481727759945	0.784836889857952	0.794328514386407	0.765853640801042	0.763737959860656	0.686137273672653	0.699067281027134	0.127510877977026	active	active.enh	primed	primed	SKI	ENSG00000157933	no	NA	0	0	0	1	0	0	0	0
cg19025786	chr1	2275223	2275224	chr1:2275223	0.936585566666254	0.934230799207603	0.93126077902312	0.918415666812156	0.911881525496723	0.922833530792457	0.889977514905256	0.667490100320128	0.730765343123218	0.705006497688455	0.171127911017214	active	active.enh	active	active.transcr	SKI	ENSG00000157933	no	NA	0	0	0	1	0	0	0	0
cg23022809	chr1	2299484	2299485	chr1:2299484	0.839692795431341	0.883672636781497	0.844016902592818	0.81264450928714	0.833613479235468	0.835450698860269	0.829939039985866	0.799178187888415	0.779952091520331	0.780963477675846	0.19673855325724	active	active.enh	active	active.enh	SKI	ENSG00000157933	no	NA	0	0	0	0.8	0	0	0	0.2
cg06952577	chr1	2313146	2313147	chr1:2313146	0.87079557553497	0.874127963537285	0.863109386347241	0.852286996381605	0.774536161443211	0.763520400889838	0.796567682549959	0.670501287159489	0.724651623465467	0.725722137470061	0.161777124749974	active	active.enh	active	active.enh	MORN1	ENSG00000116151	no	NA	0	0	0	0	0	0	0	1
cg23738443	chr1	2338432	2338433	chr1:2338432	0.912807029403816	0.898486691105484	0.869671305507348	0.875500830905544	0.834465595916808	0.831055477654163	0.841285832442097	0.467477558778236	0.547469991596695	0.510298018593035	0.210762117404812	other	other	inactive	inactive	MORN1	ENSG00000116151	no	NA	0	0	0	1	0	0	0	0
cg13420413	chr1	2415576	2415577	chr1:2415576	0.84299119645752	0.858473671099525	0.865318895050649	0.861087994539831	0.780579222386125	0.781942664913215	0.777852337331946	0.540505485222877	0.640705662435452	0.612098513253541	0.237728878847722	active	active.enh	primed	primed	PEX10	ENSG00000157911	no	NA	0	0	0	0	0	0	0	1
cg18023674	chr1	2492564	2492565	chr1:2492564	0.686719405582154	0.706393689802389	0.691408685118377	0.702058478220672	0.810191559242341	0.808329848457934	0.813914980811155	0.656586403926573	0.705843591179612	0.626625873461899	0.189230991149318	other	other	inactive	inactive	PLCH2	ENSG00000149527	no	NA	0	0	0	0.83	0	0.17	0	0
cg17820022	chr1	2494421	2494422	chr1:2494421	0.944672336161893	0.943789950860575	0.92868146644265	0.93962642679444	0.920237843175935	0.919009063458265	0.922695402611273	0.852023198436817	0.878270118360126	0.859899076762631	0.113003104275197	active	active.enh	active	active.enh	PLCH2	ENSG00000149527	no	NA	0	0	0.1	0.5	0	0.1	0	0.3
cg08655953	chr1	2494449	2494450	chr1:2494449	0.932807370444979	0.955372592881239	0.944411953809233	0.946371954796372	0.946573726169012	0.943551999648631	0.952617179209774	0.926326582813797	0.928858509706842	0.91813759954019	0.131054831846479	active	active.enh	active	active.enh	PLCH2	ENSG00000149527	no	NA	0	0	0.1	0.5	0	0.1	0	0.3
cg15824094	chr1	2497566	2497567	chr1:2497566	0.922795795206314	0.924914788700646	0.913528377150705	0.921146686532414	0.877907814761984	0.875924884965235	0.881873674355482	0.638029952183196	0.82789567379791	0.803328688932112	0.117197382914629	active	active.enh	other	other	PLCH2	ENSG00000149527	no	NA	0.11	0	0	0.11	0	0.44	0	0.33
cg24551418	chr1	2505673	2505674	chr1:2505673	0.863279826014234	0.874059749119662	0.845887442774489	0.858608359624841	0.844555037589038	0.844043576162557	0.845577960441999	0.498210690587569	0.583484180914193	0.543267874254338	0.203022820333982	other	other	inactive	inactive	PANK4	ENSG00000157881	no	NA	0	0	0	0	0	0	1	0
cg05697866	chr1	2505761	2505762	chr1:2505761	0.912727816640862	0.902832899524705	0.900738211277767	0.898350314342141	0.830130630707451	0.826644739266359	0.837102413589636	0.442327902459976	0.541163683397404	0.493675788013033	0.0630123212831448	other	other	inactive	inactive	PANK4	ENSG00000157881	no	NA	0	0	0	0	0	0	1	0
cg10061384	chr1	2534836	2534837	chr1:2534836	0.778277399875965	0.762388100185243	0.744681350953853	0.753815175702795	0.794590790734302	0.791623841584743	0.800524689033418	0.39345453086503	0.5230937197941	0.465467165917375	0.114414032140354	other	other	inactive	inactive	HES5	ENSG00000197921	no	NA	0	0	0	0.5	0	0	0	0.5
cg24312874	chr1	2811380	2811381	chr1:2811380	0.891619545096487	0.88106667815247	0.856899400937098	0.859464686345798	0.849729091130764	0.850417654604276	0.84835196418374	0.460110343733391	0.5960165173064	0.503613672411634	0.179745101134485	inactive	inactive	inactive	inactive	TTC34	ENSG00000215912	no	inactive_het	0	0	0	0	0	0	0	1
cg05808004	chr1	3510843	3510844	chr1:3510843	0.936566782867715	0.947656381950863	0.932191336390816	0.947124235824422	0.910612024526921	0.91313087318401	0.905574327212744	0.803730849823088	0.829440974151714	0.808343222382766	0.230602296186519	primed	primed	inactive	inactive	MEGF6	ENSG00000162591	yes	NA	0	0	0	0	0	1	0	0
cg06353486	chr1	3510915	3510916	chr1:3510915	0.923947182205344	0.938659682423357	0.920549433093102	0.91801686567631	0.873938805245622	0.876618132056223	0.868580151624419	0.49809535447591	0.577030457535839	0.549377634270022	0.176798096319377	primed	primed	inactive	inactive	MEGF6	ENSG00000162591	yes	NA	0	0	0	1	0	0	0	0
cg26354191	chr1	3630959	3630960	chr1:3630959	0.87718510741394	0.902227553697776	0.896210211152102	0.905396101805655	0.820185097610079	0.810059668838442	0.840435955153352	0.489642047855818	0.627576875791755	0.617835870330044	0.151602352025898	active	active.enh	other	other	WRAP73	ENSG00000116213	no	NA	0	0	0	0	0.5	0.5	0	0
cg00032643	chr1	3784116	3784117	chr1:3784116	0.90994886472329	0.91528570241839	0.878271573455138	0.873554183742992	0.836540168420316	0.846948219757351	0.815724065746245	0.802200635915537	0.827116733588011	0.852119557441997	0.190642190032609	active	active.transcr	other	other	LRRC47	ENSG00000130764	no	NA	0.4	0	0.2	0.2	0	0.2	0	0
cg09275693	chr1	3902790	3902791	chr1:3902790	0.905095551594891	0.905105531203479	0.875671203591705	0.895379493968391	0.818171077061879	0.833217251218922	0.788078728747795	0.495168860513896	0.511454353628635	0.483679223943557	0.117979889449661	active	active.enh	inactive	inactive	C1orf174	ENSG00000198912	no	NA	0	0	0	0.35	0	0	0	0.65
cg03124858	chr1	4724612	4724613	chr1:4724612	0.808992002436121	0.80352247853041	0.808051393010374	0.809901292726606	0.777079740085249	0.770706167174202	0.789826885907342	0.710384741106638	0.77907844564917	0.729551249445727	0.197350564057151	active	active.enh	inactive	inactive	AJAP1	ENSG00000196581	no	NA	0	0	0	1	0	0	0	0
cg20995977	chr1	4796936	4796937	chr1:4796936	0.927553089580149	0.908358862894877	0.895524588730099	0.900935538562682	0.865678703725404	0.861631592640671	0.873772925894871	0.539615780437653	0.742499909338594	0.653929506488847	0.220892011917291	active	active.enh	active	active.enh	AJAP1	ENSG00000196581	yes	NA	0	0	0	0	0	0	1	0
cg13614083	chr1	6025812	6025813	chr1:6025812	0.918277164499185	0.932683728076494	0.918909171588647	0.922751579261004	0.887248487782582	0.886322610996498	0.88910024135475	0.784083449598477	0.82353801966145	0.791251872868125	0.220920056781337	active	active.enh	active	active.prom	KCNAB2	ENSG00000069424	no	NA	0.43	0	0	0.53	0	0	0	0.03
cg16306654	chr1	6359707	6359708	chr1:6359707	0.812882982110483	0.851610002217993	0.819489744256691	0.854345346978681	0.786096436474137	0.779579109805144	0.799131089812122	0.416063864060761	0.464466952326215	0.41378073398715	0.124121703108088	active	active.enh	active	active.prom	ACOT7	ENSG00000097021	no	NA	0.14	0	0	0.86	0	0	0	0
cg27428051	chr1	6474819	6474820	chr1:6474819	0.872661672901634	0.898642795642057	0.884559817120475	0.913799778614091	0.882276017880817	0.878403994148503	0.890020065345445	0.617617806184626	0.731000364534694	0.672400229748791	0.159740384108977	primed	primed	inactive	inactive	PLEKHG5	ENSG00000171680	no	NA	0	0	0	0.74	0	0.09	0	0.17
cg24332389	chr1	6498025	6498026	chr1:6498025	0.869903768481919	0.878357912681786	0.880569083036552	0.884946219187603	0.825977241362376	0.814915708183395	0.848100307720338	0.782481264126586	0.821678535786759	0.805123255853018	0.125357385065174	other	other	other	other	PLEKHG5	ENSG00000171680	no	NA	0.25	0	0	0.38	0	0	0	0.38
cg21583016	chr1	7479115	7479116	chr1:7479115	0.91436904057515	0.910323125686244	0.886559959352644	0.897530070893135	0.858138951718619	0.863607122851185	0.847202609453487	0.366853609631239	0.515007528215735	0.430863777989646	0.045023918687848	active	active.enh	inactive	inactive	CAMTA1	ENSG00000171735	yes	NA	0	0	0	1	0	0	0	0
cg06077003	chr1	7483411	7483412	chr1:7483411	0.830430092364872	0.826038384333711	0.800364715219302	0.822606245059922	0.815454450438846	0.818946698381135	0.808469954554269	0.636401759521203	0.748450813658277	0.671185173946705	0.217326155969129	other	other	inactive	inactive	CAMTA1	ENSG00000171735	no	NA	0	0	0	1	0	0	0	0
cg13113737	chr1	8351014	8351015	chr1:8351014	0.900641648265342	0.920582529524425	0.899397866001575	0.910797426324314	0.874483768018048	0.874877521487313	0.873696261079518	0.642632416769252	0.699259676476733	0.682471801630759	0.202802585273783	primed	primed	inactive	inactive	SLC45A1	ENSG00000162426	no	NA	0	0	0	0	0	0	1	0
cg01771201	chr1	8367496	8367497	chr1:8367496	0.945136404574735	0.945448904748558	0.933569837735026	0.94294828198746	0.918154284265068	0.917335345715733	0.919792161363739	0.842870634082372	0.769138218306267	0.773711104238186	0.244948346551561	active	active.transcr	active	active.transcr	RERE	ENSG00000142599	no	NA	0	0	0	0.83	0	0	0	0.17
cg09246103	chr1	8396406	8396407	chr1:8396406	0.890889551765202	0.88348059624725	0.878106882504084	0.903369897640135	0.751852429678369	0.74769835354396	0.760160581947187	0.73098857570313	0.683512625944871	0.704314591498789	0.231126630264798	active	active.transcr	active	active.enh	RERE	ENSG00000142599	no	NA	0	0	0	1	0	0	0	0
cg25722041	chr1	8563414	8563415	chr1:8563414	0.904025246056353	0.92614242619464	0.914503154604305	0.924111026922885	0.828402715540858	0.817373754659659	0.850460637303256	0.760112936280897	0.816619889073714	0.812345793960714	0.167502143655752	active	active.enh	active	active.enh	RERE	ENSG00000142599	no	NA	0	0	0	1	0	0	0	0
cg07145988	chr1	8632253	8632254	chr1:8632253	0.93706865921924	0.937705451863495	0.920711150450544	0.939550530224029	0.766201721920771	0.766247254883608	0.766110655995098	0.726117351416815	0.724755599824581	0.754406601041339	0.175275315994505	active	active.enh	active	active.enh	RERE	ENSG00000142599	no	NA	0	0	0	1	0	0	0	0
cg14154131	chr1	8688096	8688097	chr1:8688096	0.812258661506382	0.893979443475792	0.900950466058054	0.886460690377133	0.859852126009165	0.839294851547985	0.900966674931525	0.778201791721591	0.881295100089607	0.87720208826354	0.245794781495965	other	other	primed	primed	RERE	ENSG00000142599	no	NA	0	0	0	1	0	0	0	0
cg00113315	chr1	9037976	9037977	chr1:9037976	0.928795595582275	0.931208694850233	0.902061156483832	0.924265765845816	0.884989829048065	0.884312554901815	0.886344377340564	0.735872910247779	0.678068257268868	0.715319906605217	0.156558878486952	active	active.enh	active	active.transcr	SLC2A5	ENSG00000142583	no	NA	0	0	0	0	0	1	0	0
cg20284891	chr1	9122112	9122113	chr1:9122112	0.901459407134476	0.915222023946492	0.91563751537097	0.926328739157969	0.892420308087813	0.894173471583012	0.888913981097413	0.523930030305912	0.627977910093596	0.585282532472831	0.182434603293739	active	active.enh	primed	primed	GPR157	ENSG00000180758	yes	NA	0	0	0	1	0	0	0	0
cg00890054	chr1	9345764	9345765	chr1:9345764	0.861372170292317	0.894801414900337	0.878384584248638	0.899921474097221	0.877107691808632	0.872836812542691	0.885649450340515	0.5602462654422	0.608999980626072	0.599110368856279	0.16606062580857	inactive	inactive	inactive	inactive	SPSB1	ENSG00000171621	no	inactive_hom	0	0	0	1	0	0	0	0
cg13385114	chr1	9596435	9596436	chr1:9596435	0.925973708512799	0.933648162857714	0.910620428656634	0.934088913393508	0.858196262217912	0.844862301107727	0.884864184438283	0.774684330291621	0.808649385903994	0.791145203988226	0.0940703997380237	primed	primed	other	other	TMEM201	ENSG00000188807	no	NA	0.33	0	0	0.67	0	0	0	0
cg15499275	chr1	9720562	9720563	chr1:9720562	0.910161756658148	0.918697453682028	0.889781976476234	0.92042462668113	0.869979039413299	0.871285682091256	0.867365754057385	0.569906789515804	0.656695019216562	0.620301445368464	0.189935149316472	active	active.enh	active	active.transcr	PIK3CD	ENSG00000171608	no	NA	0.06	0	0.12	0.65	0	0.18	0	0
cg23799532	chr1	9720848	9720849	chr1:9720848	0.943523198645944	0.93948640080953	0.935921618841264	0.948010474419889	0.925901367184716	0.920627671934269	0.93644875768561	0.893107238661722	0.904938242770598	0.916302577707242	0.247331864436765	active	active.enh	active	active.transcr	PIK3CD	ENSG00000171608	no	NA	0.07	0	0	0	0.07	0.87	0	0
cg08151470	chr1	10032241	10032242	chr1:10032241	0.802528598707117	0.877837976323527	0.890268223515073	0.892956350098574	0.832632848136529	0.827678701673708	0.842541141062172	0.51351422857011	0.621654712883068	0.573915763367425	0.158486949886614	active	active.enh	active	active.enh	UBE4B	ENSG00000130939	no	NA	0.75	0	0	0	0	0	0	0.25
cg23716690	chr1	10253971	10253972	chr1:10253971	0.719506261525378	0.805584730390687	0.769431946175912	0.811872918887553	0.799362775386389	0.795207512798597	0.807673300561972	0.661303345737151	0.589452567664472	0.587296196752332	0.138414089479086	inactive	inactive	inactive	inactive	KIF1B	ENSG00000054523	no	inactive_het	0	0	0	1	0	0	0	0
cg26896979	chr1	10434265	10434266	chr1:10434265	0.844502270006356	0.897090958383914	0.871236003915498	0.902835900871997	0.855779933335153	0.846498615248276	0.874342569508909	0.535584729396871	0.635667319486819	0.576504438636362	0.195415975475083	primed	primed	inactive	inactive	CENPS	ENSG00000175279	no	NA	0	0	0	0.89	0	0	0	0.11
cg10425291	chr1	12126250	12126251	chr1:12126250	0.917174022911112	0.920371013082294	0.906945774530058	0.91892465647844	0.877892433528791	0.870656167781708	0.892364965022958	0.816601302135668	0.836246188815426	0.801848999109382	0.210990899420709	primed	primed	primed	primed	TNFRSF8	ENSG00000120949	no	NA	0	0	0	1	0	0	0	0
cg24941292	chr1	12152988	12152989	chr1:12152988	0.897467207397433	0.914539698224791	0.904899820515712	0.920871825519162	0.876994020660387	0.877628377122034	0.875725307737093	0.684501044672524	0.667249634866541	0.678204380872185	0.21632837312822	active	active.enh	active	active.enh	TNFRSF1B	ENSG00000028137	no	NA	0	0	0	0	0	0	1	0
cg16549957	chr1	12158876	12158877	chr1:12158876	0.902235434750822	0.912384851121278	0.897484191749356	0.900638421305869	0.812590234490161	0.79458585429898	0.848598994872522	0.525619419573546	0.699543178581625	0.73472066570161	0.161745505455795	active	active.enh	primed	primed	TNFRSF1B	ENSG00000028137	no	NA	0	0	0	0	0	0	1	0
cg22677556	chr1	12178333	12178334	chr1:12178333	0.906139966335873	0.923715316542258	0.929985511248474	0.933887449535748	0.853469199913355	0.853844891734514	0.852717816271037	0.825852771306865	0.757268537621466	0.797830899883709	0.127276033684051	active	active.enh	active	active.transcr	TNFRSF1B	ENSG00000028137	yes	NA	0	0	0	1	0	0	0	0
cg15526535	chr1	12178489	12178490	chr1:12178489	0.917806980278156	0.938161744328527	0.918376956987209	0.931298293584546	0.899835803501397	0.900464118974155	0.898579172555881	0.756963145599664	0.720059847701144	0.773318136926701	0.133222857706426	active	active.enh	active	active.transcr	TNFRSF1B	ENSG00000028137	no	NA	0	0	0	1	0	0	0	0
cg11665613	chr1	12208826	12208827	chr1:12208826	0.929808354128717	0.949247196688526	0.936954473494268	0.93994765081474	0.916224759491802	0.915764607080952	0.917145064313502	0.871878591935742	0.765816130217581	0.82773370630851	0.216640895491943	active	active.enh	active	active.transcr	TNFRSF1B	ENSG00000028137	no	NA	0	0	0	0	0.33	0.67	0	0
cg00059737	chr1	12340377	12340378	chr1:12340377	0.842913715843485	0.889942918432632	0.907128538952903	0.920894715651232	0.884423185512445	0.871058545190539	0.911152466156256	0.737030022108173	0.834498243643369	0.795686666386441	0.230424234291247	active	active.transcr	other	other	VPS13D	ENSG00000048707	no	NA	0	0	0	0.71	0	0	0	0.29
cg09017235	chr1	13693717	13693718	chr1:13693717	0.916339559298613	0.927156665220864	0.911583357887588	0.906354612568564	0.892273890500949	0.895227211810315	0.886367247882217	0.732348445286531	0.749353665608941	0.697465547264706	0.209521602051056	primed	primed	inactive	inactive	PRDM2	ENSG00000116731	no	NA	0	0	0	0	0	0	1	0
cg20464068	chr1	13699559	13699560	chr1:13699559	0.85851683986326	0.882841364419908	0.855465382672652	0.879563302538939	0.839287309990249	0.835313373633527	0.847235182703692	0.72455622138872	0.76122618632012	0.757400996910863	0.211338222801805	active	active.enh	active	active.enh	PRDM2	ENSG00000116731	no	NA	0.75	0	0	0	0	0	0	0.25
cg02330214	chr1	13699721	13699722	chr1:13699721	0.811090416764742	0.793551609244883	0.78433943880498	0.797484593915061	0.780380301213833	0.787185714292973	0.766769475055552	0.659139449468394	0.708778052931861	0.689101873620294	0.203382801065875	active	active.enh	active	active.enh	PRDM2	ENSG00000116731	no	NA	0.75	0	0	0	0	0	0	0.25
cg12379145	chr1	13704116	13704117	chr1:13704116	0.901873420495423	0.929734112993906	0.922329733599512	0.932610448954555	0.919550947244395	0.919830142483704	0.918992556765778	0.908430127381372	0.916357868878333	0.918836194057628	0.243015293902436	active	active.prom	active	active.enh	PRDM2	ENSG00000116731	no	NA	0.25	0	0	0.75	0	0	0	0
cg25450806	chr1	13704888	13704889	chr1:13704888	0.857502130590378	0.907142496557206	0.896485821720519	0.917281384213493	0.903061818767679	0.898648763076621	0.911887930149795	0.768323474721648	0.783615241397249	0.739860264254893	0.168204985761917	active	active.enh	active	active.enh	PRDM2	ENSG00000116731	no	NA	0	0.17	0.17	0.5	0	0.17	0	0
cg07708453	chr1	13705539	13705540	chr1:13705539	0.910300989916046	0.954064354791843	0.943268491601113	0.952484940951234	0.936229196063482	0.934629634728995	0.939428318732457	0.87982217014428	0.926585624013749	0.922330141083667	0.164452727916259	active	active.enh	active	active.transcr	PRDM2	ENSG00000116731	no	NA	0	0.17	0.17	0.5	0	0.17	0	0
cg16652739	chr1	13807765	13807766	chr1:13807765	0.90464072952564	0.928796065874664	0.907222792627799	0.93064127391444	0.906172047517775	0.903493604049349	0.911528934454627	0.757442614076752	0.672071610698446	0.685206510686342	0.210151409798367	other	other	inactive	inactive	PRDM2	ENSG00000116731	no	NA	0	0	0	1	0	0	0	0
cg24715767	chr1	13810023	13810024	chr1:13810023	0.856700389540665	0.899461018852809	0.878044815135264	0.913627598463351	0.862789290754038	0.857859617947909	0.872648636366296	0.652672798245025	0.645882476557155	0.678731385436538	0.22032992422431	primed	primed	other	other	PRDM2	ENSG00000116731	no	NA	0	0	0	1	0	0	0	0
cg06869505	chr1	15201021	15201022	chr1:15201021	0.903185886149917	0.936199725215823	0.922626074845737	0.930352466151264	0.905230195872286	0.905477468387529	0.904735650841799	0.621671624427198	0.749675282711106	0.674127895949726	0.248383866671861	inactive	inactive	inactive	inactive	TMEM51	ENSG00000171729	no	inactive_hom	0	0	0	1	0	0	0	0
cg11395890	chr1	15385523	15385524	chr1:15385523	0.918751580825111	0.908877571204348	0.888418120369654	0.898923060626332	0.886341935339818	0.88202451663092	0.894976772757614	0.546900525461463	0.587534095654722	0.557956020018218	0.106982995852586	other	other	inactive	inactive	FHAD1	ENSG00000142621	no	NA	0	0	0	1	0	0	0	0
cg20149780	chr1	15424567	15424568	chr1:15424567	0.847750214386975	0.904443248057611	0.89459690579813	0.917923652707454	0.907017469372571	0.900653611513315	0.919745185091081	0.894332207681543	0.892071937860189	0.893495230716627	0.153253695264362	active	active.transcr	other	other	EFHD2	ENSG00000142634	no	NA	0	0	0	1	0	0	0	0
cg06640695	chr1	15946717	15946718	chr1:15946717	0.883508641504352	0.896940297922741	0.849314955298997	0.870384368045455	0.802817929766184	0.802324712194233	0.803804364910088	0.552779080355163	0.585457286743354	0.571358916654611	0.200441704241917	active	active.transcr	other	other	ZBTB17	ENSG00000116809	no	NA	0.06	0	0	0.44	0	0	0	0.5
cg06947191	chr1	16006458	16006459	chr1:16006458	0.944184179163049	0.939086539283049	0.937771233798076	0.942677552825881	0.91813756143844	0.914971859794429	0.924468964726463	0.819867280097835	0.836532723354588	0.815454756265652	0.248111373312167	primed	primed	primed	primed	SRARP	ENSG00000183888	no	NA	0	0	0.25	0	0.25	0.5	0	0
cg06159980	chr1	16014251	16014252	chr1:16014251	0.925451373300094	0.934588167540186	0.890820922093013	0.887341328265639	0.869346262144534	0.876921069351354	0.854196647730895	0.777177056403835	0.488611630242242	0.504148949052569	0.175143840937533	active	active.enh	primed	primed	HSPB7	ENSG00000173641	no	NA	0	0	0	0	0.38	0.5	0	0.12
cg03466522	chr1	16074259	16074260	chr1:16074259	0.642512183005491	0.633215914569854	0.595069769537934	0.616357611664702	0.752492267204095	0.758061594390621	0.741353612831044	0.423798321892115	0.523410424883692	0.489338663317828	0.136733274076325	other	other	other	other	FAM131C	ENSG00000185519	no	NA	1	0	0	0	0	0	0	0
cg26371327	chr1	16146648	16146649	chr1:16146648	0.702208488929977	0.730554164218067	0.694541569340306	0.73029128300013	0.792252408780876	0.80852654004452	0.759704146253588	0.523578002257785	0.616369085927866	0.571672967427136	0.127134510827587	other	other	inactive	inactive	EPHA2	ENSG00000142627	no	NA	0.5	0	0	0.5	0	0	0	0
cg09414948	chr1	16164296	16164297	chr1:16164296	0.724549167159696	0.790135441795939	0.786505931850911	0.797985368328021	0.777896469319931	0.776055910504721	0.781577586950351	0.426622213867987	0.518876799194235	0.456681817648022	0.124005588083291	primed	primed	inactive	inactive	EPHA2	ENSG00000142627	no	NA	0	0	0	0	0	0	1	0
cg09234164	chr1	16363201	16363202	chr1:16363201	0.898303209284759	0.927103310720863	0.908659223623974	0.924031088941852	0.903507847681724	0.89792318193153	0.914677179182112	0.712632937651547	0.860616715285818	0.83546858125604	0.216049927618491	primed	primed	inactive	inactive	SZRD1	ENSG00000055070	no	NA	0	0	0	0.1	0	0	0	0.9
cg11742472	chr1	17684312	17684313	chr1:17684312	0.811494775123192	0.855376210127002	0.814739384828372	0.795875464354688	0.788296479890723	0.79141937983923	0.782050679993709	0.47040570341097	0.594590917127623	0.553405639996302	0.160697453478924	primed	primed	inactive	inactive	ARHGEF10L	ENSG00000074964	no	NA	0	0	0	1	0	0	0	0
cg10992634	chr1	18929218	18929219	chr1:18929218	0.919284730270471	0.90366500376467	0.866809237640449	0.889110301909488	0.842636345851756	0.841742422594147	0.844424192366975	0.629654833086885	0.551401496513612	0.582776332419459	0.205058763721816	primed	primed	primed	primed	IFFO2	ENSG00000169991	no	NA	0	0	0	1	0	0	0	0
cg08597802	chr1	19330786	19330787	chr1:19330786	0.937165786042151	0.941113097978947	0.907664087560174	0.908076640145311	0.834447872182417	0.837890325860119	0.827562964827012	0.534555391216546	0.585359618147226	0.54256149409746	0.205130365203388	active	active.transcr	inactive	inactive	SLC66A1	ENSG00000040487	no	NA	0	0	0	0	0	0	1	0
cg23214395	chr1	19815285	19815286	chr1:19815285	0.942198354966381	0.944499479278073	0.915591849707418	0.90819426682348	0.886953403015482	0.886809406791288	0.88724139546387	0.722200563127867	0.822486496138536	0.735124220539073	0.218933592091655	primed	primed	inactive	inactive	RNF186	ENSG00000178828	no	NA	0.5	0	0	0.5	0	0	0	0
cg05393025	chr1	19815288	19815289	chr1:19815288	0.904389568595073	0.885302876124289	0.865624938964246	0.872978043959103	0.862056755794409	0.862963158227106	0.860243950929014	0.653433523436791	0.766849922724165	0.681875268250977	0.206883455728966	primed	primed	inactive	inactive	RNF186	ENSG00000178828	no	NA	0.5	0	0	0.5	0	0	0	0
cg22220722	chr1	19980148	19980149	chr1:19980148	0.88535095007462	0.874012249582014	0.85447009826927	0.871297544154984	0.806284281502515	0.802532789789916	0.813787264927714	0.552697741355682	0.607585036977642	0.515662238284538	0.229710126785343	inactive	inactive	inactive	inactive	PLA2G2A	ENSG00000188257	no	inactive_het	0.67	0	0	0.17	0	0	0	0.17
cg02082083	chr1	20070067	20070068	chr1:20070067	0.859472934967091	0.877355580723221	0.849382188461296	0.857604250949193	0.867945289630395	0.870864579924339	0.862106709042507	0.663089513359612	0.60258919006259	0.522702823730829	0.158584390803312	primed	primed	primed	primed	PLA2G5	ENSG00000127472	no	NA	0.25	0	0	0.75	0	0	0	0
cg14321743	chr1	20119169	20119170	chr1:20119169	0.930873290333153	0.924906595542886	0.920341627888655	0.925093280237289	0.876382653325098	0.87764117931355	0.873865601348193	0.791875739669143	0.812860691552446	0.763683615363436	0.129130699953166	active	active.enh	primed	primed	PLA2G2D	ENSG00000117215	no	NA	0	0	0	1	0	0	0	0
cg22023448	chr1	20120148	20120149	chr1:20120148	0.95234513232758	0.953460623098449	0.93910165574764	0.941014685696402	0.899602497789944	0.900345586239367	0.898116320891097	0.809287835655857	0.817539307214315	0.802018649490642	0.193749756859194	active	active.enh	active	active.enh	PLA2G2D	ENSG00000117215	no	NA	1	0	0	0	0	0	0	0
cg20783674	chr1	20139362	20139363	chr1:20139362	0.913589574997878	0.902899801687071	0.850710453460706	0.819465077419803	0.784932414322642	0.791804095263317	0.771189052441294	0.646357392441312	0.702646015169546	0.702120571401713	0.236573100343466	primed	primed	primed	primed	PLA2G2F	ENSG00000158786	no	NA	0	0.2	0.4	0	0	0.4	0	0
cg04605617	chr1	20175065	20175066	chr1:20175065	0.893168430315306	0.922727793749121	0.906398003216343	0.925212563930504	0.811233730699935	0.824244519551815	0.785212152996175	0.484307705588889	0.543647072050913	0.567445164309274	0.184007419169093	primed	primed	primed	primed	PLA2G2C	ENSG00000187980	no	NA	0	0	0.33	0	0	0.67	0	0
cg08042135	chr1	20175264	20175265	chr1:20175264	0.92096488817361	0.921930535808577	0.897748501077916	0.91747390980268	0.866950898585902	0.864775910828929	0.871300874099848	0.707034127352775	0.782750212991355	0.752727166998766	0.229799959171754	primed	primed	primed	primed	PLA2G2C	ENSG00000187980	no	NA	0.5	0	0	0.5	0	0	0	0
cg22501143	chr1	20783943	20783944	chr1:20783943	0.885975247155875	0.916610278039744	0.905788937823282	0.9304124403447	0.86175710181986	0.853090992450845	0.87908932055789	0.594741750293053	0.622359411232915	0.604126478871338	0.113817883885366	primed	primed	primed	primed	HP1BP3	ENSG00000127483	no	NA	0	0	0	0.9	0	0	0	0.1
cg11834658	chr1	21284731	21284732	chr1:21284731	0.833836280827188	0.856613003978833	0.828936746074712	0.857007576197538	0.793474807857478	0.787901881281369	0.804620661009697	0.66866066080554	0.71025390073001	0.717194375036043	0.21123692192902	active	active.enh	active	active.transcr	ECE1	ENSG00000117298	no	NA	0	0	0	0.9	0	0	0	0.1
cg05954918	chr1	21318745	21318746	chr1:21318745	0.890855806887892	0.812156053968726	0.776725468789664	0.802773301776623	0.799649585320947	0.802313086466916	0.794322583029009	0.630455017466594	0.54968644207006	0.573135029056861	0.228144050327294	primed	primed	inactive	inactive	ECE1	ENSG00000117298	no	NA	0	0	0	1	0	0	0	0
cg24334174	chr1	21814848	21814849	chr1:21814848	0.773149503595937	0.806378535306607	0.775289828585884	0.802438129588831	0.827813876664291	0.84744214760494	0.788557334782993	0.559547817373227	0.574409847093682	0.601413081063715	0.216252851214601	active	active.enh	other	other	LDLRAD2	ENSG00000187942	no	NA	0	0	0	1	0	0	0	0
cg24931346	chr1	22653053	22653054	chr1:22653053	0.861589751488163	0.899615615043972	0.866115093828558	0.888639013648125	0.83670804581581	0.835683981375318	0.838756174696794	0.400452314059598	0.5198280608776	0.453555232425312	0.127079587373755	inactive	inactive	inactive	inactive	C1QB	ENSG00000173369	no	inactive_het	0.92	0	0	0.08	0	0	0	0
cg07952381	chr1	22714230	22714231	chr1:22714230	0.841335585754805	0.877283473735766	0.874566033772887	0.873307616075142	0.819472709392184	0.818729075128362	0.820959977919827	0.564060058190019	0.666197244780782	0.638632643882255	0.205583999470657	inactive	inactive	inactive	inactive	EPHB2	ENSG00000133216	no	inactive_het	0	0	0	1	0	0	0	0
cg24437797	chr1	23178645	23178646	chr1:23178645	0.891494377794434	0.911944927381026	0.906482714545493	0.919117118964826	0.874497694593462	0.874462598904075	0.874567885972237	0.817621633356974	0.772199800588649	0.759907968927507	0.192391991383402	primed	primed	primed	primed	LUZP1	ENSG00000169641	no	NA	1	0	0	0	0	0	0	0
cg15357156	chr1	23557882	23557883	chr1:23557882	0.764899546750339	0.840715541174136	0.836506630824629	0.890611469320526	0.866871270298684	0.858323006648826	0.8839677975984	0.602412595642325	0.735542224040047	0.70089131921123	0.239300925554211	active	active.enh	active	active.transcr	ID3	ENSG00000117318	no	NA	0	0	0	0	0	0	1	0
cg00171783	chr1	23626990	23626991	chr1:23626990	0.794624281321348	0.829845537567536	0.780618051350557	0.825035390538453	0.768895916028422	0.76001036132956	0.786667025426144	0.58281652905073	0.701930672303225	0.696780061676049	0.21834211233897	active	active.enh	active	active.enh	RPL11	ENSG00000142676	no	NA	0.75	0	0	0	0	0.25	0	0
cg23287243	chr1	23903894	23903895	chr1:23903894	0.790960190326027	0.800160195775496	0.753060043449905	0.768515005370599	0.861366111555791	0.86048609269437	0.863126149278632	0.635103039030646	0.76942476174606	0.802620671858793	0.0708025608077787	other	other	active	active.transcr	CNR2	ENSG00000188822	no	NA	0	0	0	0.33	0	0	0	0.67
cg07595346	chr1	23906258	23906259	chr1:23906258	0.832037243665319	0.852031995237265	0.843708542552557	0.876595707612621	0.86323865501919	0.852119751502264	0.885476462053041	0.582570961249604	0.732815042830474	0.780222814751628	0.0704356063506397	active	active.transcr	active	active.transcr	CNR2	ENSG00000188822	no	NA	0.33	0	0	0.33	0	0	0	0.33
cg05801374	chr1	23957167	23957168	chr1:23957167	0.919208621687967	0.933885101818218	0.924838450106755	0.923462339322618	0.899455686681638	0.894820631759286	0.908725796526341	0.892806802672183	0.864827006240501	0.878134282142994	0.238629468358472	active	active.enh	active	active.enh	PNRC2	ENSG00000189266	no	NA	0	0	0	0.2	0	0	0	0.8
cg15571353	chr1	24202343	24202344	chr1:24202343	0.80650972928174	0.786464020892649	0.767269000548869	0.784233873081327	0.82188892590592	0.814280949154228	0.837104879409304	0.667489658806455	0.67228431632629	0.611969977026525	0.219743222350794	primed	primed	inactive	inactive	GRHL3	ENSG00000158055	no	NA	0	0	0	1	0	0	0	0
cg14656093	chr1	24906426	24906427	chr1:24906426	0.921137251010568	0.922877301899731	0.912352637495856	0.917822041578205	0.872127756654901	0.871245789324375	0.873891691315954	0.51210789147248	0.591453609398045	0.579940626840536	0.23166800681688	active	active.transcr	other	other	RUNX3	ENSG00000020633	no	NA	0	0	0	1	0	0	0	0
cg06395634	chr1	25542478	25542479	chr1:25542478	0.86804384981921	0.8991975303968	0.853529829835901	0.877788487772713	0.818718365147432	0.820411817865412	0.815331459711474	0.440932405524858	0.481743889625878	0.453856698562573	0.160081134557086	inactive	inactive	inactive	inactive	LDLRAP1	ENSG00000157978	no	inactive_het	0	0	0	0	0	0	0	1
cg22724943	chr1	25743755	25743756	chr1:25743755	0.920813391815508	0.902339669839352	0.864380442215097	0.88077791169183	0.822190342272197	0.816205652506318	0.834159721803954	0.548699413747215	0.70918457328243	0.636018229166867	0.209572073802658	active	active.enh	inactive	inactive	MAN1C1	ENSG00000117643	no	NA	0	0	0	1	0	0	0	0
cg02490185	chr1	25810408	25810409	chr1:25810408	0.867730255379304	0.86852155213555	0.842260487683784	0.85582553125329	0.819662593042561	0.817597961425617	0.823791856276448	0.542935571127526	0.640711137288526	0.589562716687982	0.215183045797868	active	active.enh	primed	primed	SELENON	ENSG00000162430	no	NA	0	0	0	0.67	0	0	0	0.33
cg18144988	chr1	26226678	26226679	chr1:26226678	0.884349303134848	0.887918232896428	0.838000791182527	0.853055280983505	0.801503379156012	0.804051946897923	0.79640624367219	0.516633873231041	0.565844985422627	0.551853288357564	0.225742892591853	other	other	other	other	CEP85	ENSG00000130695	no	NA	0	0	0	1	0	0	0	0
cg10402321	chr1	26291289	26291290	chr1:26291289	0.902978378309639	0.936223130836989	0.917862465955015	0.876738408600132	0.750474320499638	0.753294017461746	0.744834926575422	0.84117975646966	0.798155901409393	0.853115032343624	0.015562495521654	active	active.enh	active	active.enh	UBXN11	ENSG00000158062	no	NA	0	0	0	1	0	0	0	0
cg11141340	chr1	26476508	26476509	chr1:26476508	0.890528275139725	0.916166958716447	0.905658483094922	0.912449453990133	0.818228169488845	0.814604922028272	0.825474664409991	0.59548778762403	0.62911401922289	0.587893786246006	0.224813765526745	active	active.transcr	active	active.transcr	HMGN2	ENSG00000198830	no	NA	0	0	0	0	0.5	0.5	0	0
cg09849688	chr1	26734020	26734021	chr1:26734020	0.681737143597408	0.867986764112904	0.881084324641869	0.899371042560712	0.805284813665544	0.79407233574918	0.827709769498271	0.554068728244742	0.618700204728986	0.590457224534986	0.197583567185477	other	other	active	active.transcr	ARID1A	ENSG00000117713	no	NA	0	0	0	1	0	0	0	0
cg21454760	chr1	26761470	26761471	chr1:26761470	0.862488402057494	0.885620530392891	0.858590104945153	0.870442490940722	0.79268550705635	0.783055245178297	0.811946030812455	0.575793000735622	0.670961905791569	0.649662907204074	0.141169520609971	other	other	other	other	ARID1A	ENSG00000117713	no	NA	0	0	0	0	0	0.75	0	0.25
cg00759987	chr1	26782729	26782730	chr1:26782729	0.922729596408484	0.937963849190945	0.914921451619816	0.934854599273174	0.896409175827983	0.896567636900087	0.896092253683774	0.677460881833447	0.678750192010218	0.651770698088076	0.208858285645511	active	active.transcr	active	active.transcr	PIGV	ENSG00000060642	no	NA	0	0	0	0	0	0	0	1
cg06216065	chr1	26829068	26829069	chr1:26829068	0.878755033820716	0.912791611522211	0.901166061164606	0.909102674119774	0.875816010848718	0.878175776305383	0.871096479935388	0.558097592290209	0.562482746696435	0.592012093973687	0.215222826126546	active	active.enh	primed	primed	ZDHHC18	ENSG00000204160	no	NA	0	0	0	0.33	0	0	0	0.67
cg16177693	chr1	26914178	26914179	chr1:26914178	0.88432376603955	0.895506382109734	0.898638017008592	0.893930968965229	0.840657068007263	0.836849498284394	0.848272207453003	0.623220403827276	0.706475541414299	0.678659034860523	0.184066631547506	inactive	inactive	inactive	inactive	NUDC	ENSG00000090273	no	inactive_het	0.5	0	0	0.5	0	0	0	0
cg00730820	chr1	27367899	27367900	chr1:27367899	0.893721122375079	0.907705274258094	0.892805585857858	0.907163484831586	0.794331360450028	0.781499965548112	0.819994150253859	0.609411875864543	0.639455108673457	0.647814551822039	0.248093558360438	primed	primed	inactive	inactive	MAP3K6	ENSG00000142733	no	NA	0.33	0	0	0	0	0	0	0.67
cg24527636	chr1	27522784	27522785	chr1:27522784	0.837476562741171	0.858904161606177	0.805038528200479	0.785834056042365	0.792880522028521	0.803288190725497	0.77206518463457	0.871850775846476	0.807351395249613	0.81065468170486	0.230679239230238	active	active.enh	primed	primed	WASF2	ENSG00000158195	no	NA	0	0	0	0	0	0	0	1
cg23613162	chr1	27564905	27564906	chr1:27564905	0.851162447359681	0.830411604036643	0.798140142023833	0.814975213983101	0.814580721936624	0.819902176814233	0.803937812181405	0.56379346050654	0.536249252117441	0.49455976470164	0.236762016427826	active	active.enh	inactive	inactive	AHDC1	ENSG00000126705	no	NA	0	0	0	1	0	0	0	0
cg03018771	chr1	27614108	27614109	chr1:27614108	0.850618499143976	0.853953798957376	0.833458472473512	0.851295701907046	0.796200782858684	0.799408314422887	0.789785719730277	0.833489345008122	0.777664377670297	0.774407749901658	0.201456626013703	primed	primed	other	other	FGR	ENSG00000000938	no	NA	0	0	0	1	0	0	0	0
cg02732067	chr1	28517516	28517517	chr1:28517516	0.781335092734877	0.854265101248589	0.840886045135587	0.848158385966433	0.809458928437082	0.799611595379731	0.829153594551782	0.345671443185697	0.548636037203445	0.454619335194465	0.0868247633381969	active	active.enh	inactive	inactive	RCC1	ENSG00000180198	no	NA	0.25	0	0	0.58	0	0	0	0.17
cg04844693	chr1	28914042	28914043	chr1:28914042	0.852762860514148	0.866764226728575	0.847384463299093	0.86013850001163	0.826705309817024	0.824932019808993	0.830251889833086	0.575472330319793	0.681933301717256	0.657147409938893	0.175459179524877	active	active.enh	active	active.enh	EPB41	ENSG00000159023	no	NA	0.5	0	0	0.5	0	0	0	0
cg03357664	chr1	29120181	29120182	chr1:29120181	0.806389661288054	0.852512358523123	0.822503949760127	0.845662367633449	0.808807719744987	0.804776485508641	0.816870188217678	0.597009720010423	0.651950387465471	0.615826817162056	0.235829523600819	inactive	inactive	inactive	inactive	TMEM200B	ENSG00000253304	no	inactive_het	0	0	0	0	0.5	0.5	0	0
cg04089332	chr1	30717314	30717315	chr1:30717314	0.903551949968868	0.883905272269052	0.854732342543418	0.876135312698097	0.800608574507556	0.791376591092109	0.819072541338451	0.571052206633197	0.638787709521381	0.589467422049666	0.235692045627817	inactive	inactive	inactive	inactive	MATN1	ENSG00000162510	no	inactive_het	0	0	0	0.25	0	0	0	0.75
cg08463932	chr1	30758641	30758642	chr1:30758641	0.850976528755644	0.878954863466729	0.845645593368149	0.865018243813408	0.795225822377388	0.793932940504503	0.797811586123157	0.661641480135957	0.497480907179408	0.520820420031772	0.228089192788885	active	active.enh	active	active.enh	LAPTM5	ENSG00000162511	no	NA	1	0	0	0	0	0	0	0
cg06747288	chr1	30774770	30774771	chr1:30774770	0.93145497727399	0.915445792468194	0.880088084515585	0.896065217669647	0.855450561699335	0.853009438109619	0.860332808878769	0.6135831220199	0.691522523482016	0.619508990739255	0.208940131237099	primed	primed	inactive	inactive	LAPTM5	ENSG00000162511	no	NA	0	0	0	0	0	0	1	0
cg05374982	chr1	30903565	30903566	chr1:30903565	0.558169287607959	0.5562965465738	0.545882009348312	0.547213735458211	0.780884997131247	0.782916387803946	0.776822215785849	0.520970747284532	0.540857281231725	0.491630749123895	0.213399089689915	primed	primed	inactive	inactive	SDC3	ENSG00000162512	no	NA	0	0	0	1	0	0	0	0
cg08136313	chr1	30986884	30986885	chr1:30986884	0.856829185672062	0.91241310316401	0.89648483965529	0.912855703269056	0.793369201355413	0.801167527958674	0.777772548148892	0.37600995274964	0.357807102544551	0.400015205488125	0.0918029066846791	other	other	active	active.transcr	PUM1	ENSG00000134644	no	NA	0	0	0	0.92	0	0	0	0.08
cg00566320	chr1	31706603	31706604	chr1:31706603	0.927773589139642	0.93180014391244	0.908950414447314	0.929605393968396	0.837444833611231	0.828272646834302	0.855789207165087	0.471147980079268	0.504246453944646	0.510920170825497	0.0864931033293482	primed	primed	other	other	COL16A1	ENSG00000084636	no	NA	0	0	0	0	0	0	0	1
cg02830936	chr1	32242884	32242885	chr1:32242884	0.593891020773326	0.688611200037056	0.674155321652141	0.692765903400719	0.779923722844449	0.781553875256256	0.776663418020833	0.678693714936414	0.608038509042541	0.602825482821171	0.141422953046516	primed	primed	primed	primed	EIF3I	ENSG00000084623	no	NA	0	0	0	0.02	0	0	0	0.98
cg10325497	chr1	32273448	32273449	chr1:32273448	0.916505578216983	0.924296296592595	0.904818182954824	0.916305983494596	0.883460571734916	0.880197159424414	0.889987396355918	0.805821792881944	0.781823618513474	0.757003090197787	0.220258182365175	active	active.enh	primed	primed	LCK	ENSG00000182866	no	NA	0.33	0	0	0.47	0	0	0	0.2
cg20951444	chr1	32871511	32871512	chr1:32871511	0.56158641892463	0.605769600899506	0.562984300294658	0.576803795957702	0.761542996160774	0.763895194095115	0.756838600292092	0.564624663215397	0.578570038246159	0.570947729130798	0.147244510177199	other	other	other	other	FNDC5	ENSG00000160097	no	NA	0.6	0	0	0.4	0	0	0	0
cg14037114	chr1	33083956	33083957	chr1:33083956	0.814110918506227	0.791475951899432	0.742759440421637	0.757629721259435	0.787936204100838	0.795337502285426	0.773133607731663	0.538385115209997	0.546281651745711	0.514334813196178	0.187064673874021	inactive	inactive	inactive	inactive	AZIN2	ENSG00000142920	no	inactive_het	0	0	0.09	0.23	0.05	0.59	0	0.05
cg19082493	chr1	33258651	33258652	chr1:33258651	0.918834580467496	0.913541286043236	0.914038016843566	0.920282696922315	0.848774224177385	0.848350486355169	0.849621699821817	0.783443988784209	0.782037587781292	0.7909083269738	0.201957615533226	primed	primed	primed	primed	ZNF362	ENSG00000160094	no	NA	0	0	0	0.75	0	0	0	0.25
cg06501835	chr1	36124343	36124344	chr1:36124343	0.905773785649956	0.896797110743851	0.880684526918032	0.888029256778716	0.867796106477149	0.863581644884117	0.876225029663213	0.781558642217952	0.795313093254674	0.783353719956951	0.234225695651465	other	other	primed	primed	COL8A2	ENSG00000171812	no	NA	0	0	0	1	0	0	0	0
cg10622536	chr1	36305420	36305421	chr1:36305420	0.928915456799535	0.947647801893494	0.942558340080278	0.948484452060571	0.892132595211718	0.90239233999335	0.871613105648456	0.757277816332089	0.651686466195651	0.706706722634943	0.205783424481527	primed	primed	active	active.transcr	SH3D21	ENSG00000214193	no	NA	0.25	0	0	0	0	0	0	0.75
cg19373545	chr1	36306192	36306193	chr1:36306192	0.948979709145658	0.942310260304217	0.9380028577569	0.945100196780902	0.903385904532993	0.912902751663657	0.884352210271664	0.817857063564971	0.734695434912294	0.77022634771714	0.246301302141121	active	active.enh	other	other	SH3D21	ENSG00000214193	yes	NA	1	0	0	0	0	0	0	0
cg20272463	chr1	36391265	36391266	chr1:36391265	0.915492957644073	0.939892561635786	0.916600618153844	0.938592554886278	0.852665051143523	0.860565726897575	0.836863699635419	0.720866490543655	0.48932381130599	0.596675616197156	0.206133382981961	active	active.transcr	active	active.transcr	LSM10	ENSG00000181817	no	NA	0	0	0	0	0	1	0	0
cg06545330	chr1	37294557	37294558	chr1:37294557	0.912903968606557	0.901026373299227	0.901022147438968	0.909778147573256	0.896963323590231	0.906494717555887	0.877900535658918	0.907256561100597	0.878024896076009	0.854489280292907	0.217860523366517	primed	primed	primed	primed	ZC3H12A	ENSG00000163874	no	NA	0	0	0	1	0	0	0	0
cg04496824	chr1	37811163	37811164	chr1:37811163	0.740082567814452	0.842536089585979	0.824637615553226	0.829750290545205	0.80849459216753	0.818797324632397	0.787889127237796	0.451718871660875	0.42646891612676	0.42541272570801	0.15240538054023	primed	primed	primed	primed	MTF1	ENSG00000188786	yes	NA	0	0	0	0	0.33	0.33	0	0.33
cg08713722	chr1	38477304	38477305	chr1:38477304	0.895557030650041	0.907127595675104	0.897867687816025	0.906240081775032	0.899423601607989	0.896884925730799	0.904500953362369	0.881725078028956	0.910839434995958	0.919175294940933	0.154499457598751	active	active.enh	active	active.prom	RRAGC	ENSG00000116954	no	NA	0	0	0	0.91	0	0.09	0	0
cg15158106	chr1	39407405	39407406	chr1:39407405	0.9091182683828	0.928387106591639	0.903205887403689	0.916822758759072	0.870200444767374	0.872462188598945	0.865676957104233	0.729067249391833	0.661871272446976	0.628567457554144	0.108189835955935	primed	primed	primed	primed	MACF1	ENSG00000127603	no	NA	0	0	0	0.91	0	0	0	0.09
cg03518138	chr1	39408025	39408026	chr1:39408025	0.827131102543647	0.905790911494383	0.864877166766884	0.905409474507458	0.894566003737656	0.891427443274304	0.900843124664361	0.791932901258184	0.819997014009848	0.761961495096666	0.124949023703705	active	active.enh	other	other	MACF1	ENSG00000127603	no	NA	0	0	0	0.91	0	0	0	0.09
cg03962019	chr1	41342193	41342194	chr1:41342193	0.929835841349037	0.924929837402187	0.913547069309833	0.921250991471528	0.889043028916804	0.889858843511653	0.887411399727104	0.693808778912432	0.764963298919042	0.704905672229232	0.247954469434665	other	other	inactive	inactive	FOXO6	ENSG00000204060	no	NA	0	0	0	0	0	0	1	0
cg23599716	chr1	44221122	44221123	chr1:44221122	0.907387795131843	0.915336093530855	0.909948582495127	0.91980392650009	0.863791080509553	0.856059875735334	0.879253490057991	0.532847318733914	0.753163092849807	0.745630240669747	0.242566404737828	active	active.transcr	other	other	ERI3	ENSG00000117419	no	NA	0	0	0	0	0.5	0.5	0	0
cg02072975	chr1	44783869	44783870	chr1:44783869	0.907170755549531	0.917701158937485	0.903238736021276	0.921625703807386	0.782397972008448	0.765881230381738	0.815431455261869	0.55432937136338	0.579938292788381	0.577959155361757	0.123335746862094	active	active.enh	active	active.enh	BEST4	ENSG00000142959	no	NA	0	0	0	0	0.33	0.33	0	0.33
cg04609640	chr1	44788420	44788421	chr1:44788420	0.88161929486704	0.892855509669965	0.881032788794273	0.895409351210725	0.789316014489968	0.785015967442321	0.797916108585263	0.639438158207117	0.667077029143453	0.630486346172823	0.18263771297616	active	active.enh	inactive	inactive	BEST4	ENSG00000142959	no	NA	1	0	0	0	0	0	0	0
cg27583604	chr1	44801673	44801674	chr1:44801673	0.925555484972475	0.930581233364076	0.930339252374367	0.941139470463217	0.910765584735318	0.910842554464836	0.91061164527628	0.657000468682134	0.771558613244714	0.772186235859388	0.234439918333922	active	active.enh	other	other	PLK3	ENSG00000173846	no	NA	0	0	0.12	0	0	0.38	0	0.5
cg08259083	chr1	44803303	44803304	chr1:44803303	0.924536306642397	0.92806862209322	0.918007517458408	0.917611309741407	0.901587016987945	0.894841290057392	0.915078470849051	0.801656960869655	0.86892640262692	0.862626416848868	0.133439004130421	active	active.enh	active	active.transcr	PLK3	ENSG00000173846	no	NA	0.22	0	0.11	0	0	0.44	0	0.22
cg02923972	chr1	44811682	44811683	chr1:44811682	0.853859046482584	0.904282847759897	0.89754914238057	0.903993553104509	0.882868504048636	0.882960351436403	0.882684809273103	0.74073583536143	0.694169337515889	0.697788487795088	0.16947937524111	active	active.enh	primed	primed	BTBD19	ENSG00000222009	no	NA	0	0	0.08	0.5	0	0.08	0	0.33
cg17156633	chr1	45750104	45750105	chr1:45750104	0.903756668532401	0.906359076987085	0.875454076929716	0.895041709569301	0.842823403866883	0.845331310074494	0.837807591451659	0.464921898116367	0.577638662901812	0.507345875389112	0.198501086448941	active	active.enh	active	active.enh	IPP	ENSG00000197429	no	NA	0	0	0	1	0	0	0	0
cg03102824	chr1	51237977	51237978	chr1:51237977	0.850151432508526	0.889212742756496	0.884211441590911	0.892104108145917	0.790326183888913	0.771096519312778	0.828785513041183	0.775443766328517	0.760000295118081	0.750900331689347	0.208488509069069	other	other	primed	primed	RNF11	ENSG00000123091	no	NA	0	0	0	0.67	0	0	0	0.33
cg01400822	chr1	52601693	52601694	chr1:52601693	0.907635506418367	0.900262820100985	0.874828397754579	0.890003576568494	0.8214636461409	0.816504948127695	0.83138104216731	0.599428059899997	0.569167352416085	0.564036758384795	0.139816719554704	active	active.enh	other	other	GPX7	ENSG00000116157	no	NA	1	0	0	0	0	0	0	0
cg17438457	chr1	52629221	52629222	chr1:52629221	0.918832407209653	0.936281064307542	0.927833842467055	0.929546551497451	0.927980681007792	0.928762442133518	0.92641715875634	0.873787429157772	0.874734146748158	0.883777691542239	0.201550841047173	active	active.enh	primed	primed	SHISAL2A	ENSG00000182183	no	NA	0	0	0	0	0	0	0	1
cg00692173	chr1	52751686	52751687	chr1:52751686	0.746112293590562	0.879286981089882	0.830472562638304	0.891335217023583	0.855964234694532	0.843314945383322	0.881262813316951	0.801682586755783	0.815369271539118	0.801106899341065	0.249129795954377	inactive	inactive	inactive	inactive	ZYG11B	ENSG00000162378	no	inactive_hom	0	0	0	0.67	0	0	0	0.33
cg09787089	chr1	54273503	54273504	chr1:54273503	0.932105513280972	0.937580788656798	0.923668552871539	0.942731774886137	0.918972341219652	0.914811285728288	0.927294452202379	0.824911215404877	0.852335098620533	0.845810489122076	0.0925995302740327	active	active.enh	inactive	inactive	SSBP3	ENSG00000157216	no	NA	0	0	0	1	0	0	0	0
cg16096432	chr1	54311217	54311218	chr1:54311217	0.87336248560401	0.928442150745196	0.91930903349272	0.923226198858298	0.869858620000619	0.87136515737616	0.866845545249538	0.548797204063243	0.596073376560613	0.587534747774667	0.23418170057772	primed	primed	inactive	inactive	SSBP3	ENSG00000157216	no	NA	0	0	0	1	0	0	0	0
cg26248114	chr1	56436021	56436022	chr1:56436021	0.874168156712446	0.91006472799954	0.904788522288261	0.911872357351919	0.834208901900509	0.842764517201716	0.817097671298095	0.812861229583942	0.773419445799454	0.767731988599342	0.202586785284594	primed	primed	primed	primed	ENSG00000284686	ENSG00000284686	no	NA	0	0	0	1	0	0	0	0
cg13320211	chr1	56571918	56571919	chr1:56571918	0.841634312807554	0.888688999768168	0.876301131094143	0.912578663277809	0.891366605335244	0.879929382511589	0.914241050982553	0.704235678647298	0.734473099887446	0.743627746805339	0.200905268054214	active	active.enh	inactive	inactive	PLPP3	ENSG00000162407	no	NA	0	0	0	1	0	0	0	0
cg17902947	chr1	56575134	56575135	chr1:56575134	0.876923232522252	0.912791485257463	0.905044091374959	0.914259800677069	0.896341530266907	0.889035631878906	0.910953327042908	0.478483090005134	0.73248762117763	0.776934293179122	0.14338682764428	active	active.enh	primed	primed	PLPP3	ENSG00000162407	no	NA	0	0	0	1	0	0	0	0
cg02468627	chr1	56577898	56577899	chr1:56577898	0.828963535035996	0.802425431361544	0.799066375722628	0.776587631946599	0.832531433195966	0.813730014973009	0.870134269641879	0.560994343402978	0.800268757316553	0.775265528306306	0.10794088524248	active	active.enh	primed	primed	PLPP3	ENSG00000162407	no	NA	0	0	0	1	0	0	0	0
cg10092518	chr1	57204381	57204382	chr1:57204381	0.881927149127233	0.908527638887528	0.890318858681025	0.918507317319777	0.848489509951089	0.84590978365838	0.853648962536507	0.461805316805914	0.605044453348671	0.499931646953176	0.211659070197427	inactive	inactive	inactive	inactive	DAB1	ENSG00000173406	no	inactive_het	0	0	0	1	0	0	0	0
cg18229457	chr1	58156366	58156367	chr1:58156366	0.890322636565235	0.925915409125972	0.907344773163796	0.928793810147493	0.875867736841033	0.874891706066939	0.877819798389221	0.54660397704658	0.640142225911768	0.63261610392229	0.176226997684343	inactive	inactive	inactive	inactive	DAB1	ENSG00000173406	no	inactive_hom	0	0	0	1	0	0	0	0
cg03950655	chr1	63914287	63914288	chr1:63914287	0.897698855319313	0.891486236251406	0.869102450785996	0.886284589787323	0.827831749825562	0.823902321097432	0.835690607281821	0.686898959709064	0.736800778435533	0.668787719622261	0.198042505666067	active	active.enh	inactive	inactive	ROR1	ENSG00000185483	no	NA	0	0	0	1	0	0	0	0
cg25192081	chr1	64842561	64842562	chr1:64842561	0.901562383254041	0.910308310304197	0.877662306379099	0.87459900974246	0.82479304364512	0.822673986789265	0.829031157356828	0.516104373084657	0.573487617202802	0.545381629598197	0.214060001534827	active	active.transcr	active	active.transcr	JAK1	ENSG00000162434	no	NA	0	0	0	0.96	0	0	0	0.04
cg04284321	chr1	67675526	67675527	chr1:67675526	0.829127499429471	0.823666726634765	0.779323610699664	0.804345606316049	0.761668560583382	0.768432517897918	0.748140645954309	0.512012904874257	0.585765662986789	0.502352694195527	0.218475936560249	active	active.enh	inactive	inactive	GADD45A	ENSG00000116717	no	NA	0	0	0	0	0	0	1	0
cg06983052	chr1	89822540	89822541	chr1:89822540	0.871371587853621	0.88844513147966	0.887032897088609	0.89220985287719	0.756322507157111	0.760248858056564	0.748469805358207	0.591357779476425	0.55370123103006	0.559573151104844	0.175275726366476	other	other	active	active.enh	LRRC8D	ENSG00000171492	no	NA	0	0	0	0.8	0	0	0	0.2
cg09795087	chr1	95043298	95043299	chr1:95043298	0.896649831745895	0.927899861184754	0.899961869747409	0.917795468872251	0.858040930670582	0.865903120690931	0.842316550629886	0.488075544484522	0.505946882702172	0.464581780327944	0.187106134624275	primed	primed	inactive	inactive	ALG14	ENSG00000172339	yes	NA	0	0	0	1	0	0	0	0
cg23978968	chr1	101239100	101239101	chr1:101239100	0.864088348088149	0.858295741680239	0.838367978100602	0.859946046559729	0.792765378474378	0.787747298017322	0.802801539388491	0.570873288929463	0.722949671994446	0.665168506737881	0.187324953627724	active	active.prom	active	active.transcr	S1PR1	ENSG00000170989	no	NA	0	0	0	0.12	0	0.62	0	0.25
cg17972213	chr1	101239342	101239343	chr1:101239342	0.919468409563931	0.934746144636838	0.920482518709978	0.932359797676962	0.884915798105517	0.880020996951998	0.894705400412553	0.674892559387932	0.87957930761454	0.866581948736464	0.176582691023674	active	active.prom	active	active.transcr	S1PR1	ENSG00000170989	no	NA	0	0	0	0.12	0	0.62	0	0.25
cg08707476	chr1	108556753	108556754	chr1:108556753	0.817305443166298	0.907877482568266	0.883389785996911	0.906739527044243	0.793280593695499	0.787379527881534	0.805082725323429	0.584141771708882	0.630751649166151	0.604610337832762	0.230780926517417	primed	primed	active	active.enh	FAM102B	ENSG00000162636	no	NA	0	0	0	0	0	0	0	1
cg17516825	chr1	110671205	110671206	chr1:110671205	0.852812912870445	0.900425231666148	0.875571797820994	0.887336785557856	0.814176103916731	0.812849248562388	0.816829814625418	0.643139372231297	0.586904660381081	0.506718132936404	0.224339887958895	active	active.enh	other	other	KCNA3	ENSG00000177272	no	NA	0	0	0	1	0	0	0	0
cg13925011	chr1	110673765	110673766	chr1:110673765	0.871701128469669	0.837077479662828	0.857809727914124	0.841297734887831	0.817265161805661	0.821030523208916	0.809734438999152	0.470009490044674	0.592529714428051	0.561762792726181	0.205321687307344	active	active.prom	active	active.enh	KCNA3	ENSG00000177272	no	NA	0	0	0.5	0	0	0.5	0	0
cg10045881	chr1	111227669	111227670	chr1:111227669	0.935246619274471	0.947309824006239	0.937035803582681	0.943737937761654	0.88342591258377	0.90547811458686	0.839321508577591	0.720112931793195	0.461887113304122	0.494668624499686	0.0979259034766022	active	active.enh	primed	primed	CHI3L2	ENSG00000064886	no	NA	0.11	0.21	0.05	0	0	0.21	0	0.42
cg20243176	chr1	112465902	112465903	chr1:112465902	0.851014119348287	0.844142061774514	0.818248141487584	0.834116855653442	0.8317277786711	0.83422205312272	0.826739229767861	0.684805482395197	0.736881002210143	0.738000051055708	0.163396233820146	active	active.enh	active	active.enh	WNT2B	ENSG00000134245	no	NA	0.33	0	0	0	0	0	0	0.67
cg00719568	chr1	112697023	112697024	chr1:112697023	0.909613736424538	0.92417202584772	0.920995548254255	0.930444708376104	0.826590999370513	0.831951084715202	0.815870828681134	0.569482858605369	0.534168775251231	0.582745126446922	0.231111294309024	other	other	other	other	MOV10	ENSG00000155363	no	NA	0.09	0	0	0.7	0	0	0	0.22
cg09440340	chr1	116111794	116111795	chr1:116111794	0.902361544505325	0.889765036140966	0.879260244472708	0.88653048117716	0.825193584491691	0.823768994925679	0.828042763623716	0.56142674122693	0.668091665176598	0.594535477384152	0.169300853122876	primed	primed	inactive	inactive	MAB21L3	ENSG00000173212	no	NA	0.25	0.25	0	0.25	0	0.25	0	0
cg07570898	chr1	116738211	116738212	chr1:116738211	0.919592420664876	0.942020015306736	0.937539728140028	0.938102434371181	0.897471239101627	0.897477617014428	0.897458483276025	0.657058485648419	0.617870577260115	0.610109757920752	0.219697546439451	active	active.enh	active	active.enh	CD2	ENSG00000116824	yes	NA	0	0	0	0	0	0	1	0
cg10021122	chr1	117067998	117067999	chr1:117067998	0.854395551926829	0.893317644155688	0.878372997882248	0.876852638781999	0.827258522280199	0.834600877399107	0.812573812042383	0.43251867192361	0.45135111623502	0.417176749153939	0.147734328150896	inactive	inactive	inactive	inactive	TTF2	ENSG00000116830	yes	inactive_het	0	0	0	1	0	0	0	0
cg09992184	chr1	117609199	117609200	chr1:117609199	0.812375679876063	0.860891796751391	0.828228576261855	0.867775741080751	0.819629714869672	0.801361279186439	0.856166586236137	0.619860370342446	0.706800034521015	0.559013099205536	0.129212185923881	other	other	active	active.transcr	TENT5C	ENSG00000183508	no	NA	0	0	0	0.25	0	0	0	0.75
cg20306265	chr1	117615002	117615003	chr1:117615002	0.904781426282195	0.895645271541414	0.88272294610908	0.898720604992105	0.777981289184957	0.760254537837338	0.813434791880195	0.575483989036952	0.699766993801729	0.613604769549079	0.104508069605163	active	active.transcr	other	other	TENT5C	ENSG00000183508	no	NA	0	0	0	1	0	0	0	0
cg06419219	chr1	121518696	121518697	chr1:121518696	0.882542816233899	0.890019641454302	0.86478934112937	0.863416480463315	0.767097307507498	0.791650138243698	0.717991646035099	0.393350392050548	0.403322692277985	0.417133047270785	0.125057445553374	active	active.enh	other	other	FAM72B	ENSG00000188610	no	NA	0.75	0	0.12	0	0	0.12	0	0
cg23848152	chr1	146226775	146226776	chr1:146226775	0.838929859044337	0.873397901294025	0.857920011446652	0.862117147328322	0.814530652802439	0.807429316324779	0.828733325757757	0.741775039071259	0.769366759200905	0.783467925000246	0.223202212405926	inactive	inactive	inactive	inactive	NOTCH2NLA	ENSG00000264343	no	inactive_het	0	0	0	1	0	0	0	0
cg08856268	chr1	150464471	150464472	chr1:150464471	0.80256010413759	0.876790146691557	0.870057326166559	0.885571228532066	0.82357527549887	0.825930556350289	0.818864713796033	0.598322744852665	0.514411659631994	0.551821373290569	0.193191974862714	other	other	other	other	RPRD2	ENSG00000163125	yes	NA	0	0	0	1	0	0	0	0
cg27630771	chr1	150560647	150560648	chr1:150560647	0.92312113686932	0.919154277070002	0.909480562443137	0.923160987054108	0.812403269786241	0.830324874584569	0.776560060189586	0.487801265804867	0.390931322982903	0.400378597017463	0.133522121534381	active	active.enh	active	active.enh	ADAMTSL4	ENSG00000143382	no	NA	0.07	0	0.07	0	0.33	0.47	0	0.07
cg17724175	chr1	150580341	150580342	chr1:150580341	0.859361110269094	0.892033100955617	0.88931947257398	0.904309320000103	0.841058111161785	0.842148410175843	0.838877513133669	0.453034413813397	0.527820340834962	0.443103613089543	0.188294460806391	active	active.enh	active	active.prom	MCL1	ENSG00000143384	no	NA	0.78	0	0.11	0	0	0.11	0	0
cg19750321	chr1	150836497	150836498	chr1:150836497	0.941616424318788	0.938832119768824	0.924465227834167	0.924303072746541	0.826605698302595	0.814594870860737	0.850627353186311	0.708031086011494	0.799751057024668	0.785930858894615	0.19291091931765	active	active.transcr	other	other	ARNT	ENSG00000143437	no	NA	0	0	0.11	0.67	0	0.11	0	0.11
cg02459569	chr1	150972158	150972159	chr1:150972158	0.86714443988182	0.920709563619391	0.895490368358367	0.893235847308167	0.84078440813291	0.844359089182758	0.833635046033215	0.640908549539166	0.662859557612459	0.683524288092006	0.180186466977149	active	active.transcr	active	active.enh	CERS2	ENSG00000143418	no	NA	0.13	0	0	0.4	0	0	0	0.47
cg03005293	chr1	151832765	151832766	chr1:151832765	0.887107100252764	0.903222309408389	0.867707954293571	0.890428829902532	0.752164770872841	0.723227263951214	0.810039784716095	0.643801888431649	0.691368543441104	0.655531658497922	0.118221685449293	primed	primed	inactive	inactive	RORC	ENSG00000143365	no	NA	0.83	0	0	0	0	0	0	0.17
cg23048494	chr1	153544908	153544909	chr1:153544908	0.883670660525686	0.87540510974225	0.851444726072448	0.848358025103981	0.779190992560862	0.767390665301456	0.802791647079673	0.680130741615194	0.63627742055761	0.652777130611902	0.180506383724414	active	active.enh	primed	primed	S100A4	ENSG00000196154	no	NA	0	0	0.11	0.56	0	0.11	0	0.22
cg02573566	chr1	153627003	153627004	chr1:153627003	0.865308514356502	0.898108536965046	0.871676506875739	0.871658359326699	0.77862655078961	0.745364781852622	0.845150088663586	0.512554729387334	0.520359794433062	0.472198595618501	0.172054892766464	active	active.enh	other	other	S100A13	ENSG00000189171	no	NA	0.07	0.07	0.07	0.36	0	0.14	0	0.29
cg15831722	chr1	153947871	153947872	chr1:153947871	0.875058841375321	0.8690856653041	0.85118249825647	0.836972880883365	0.768452087050466	0.786939656016924	0.731476949117552	0.562148446298332	0.439021373753819	0.455892583896014	0.15539836177577	active	active.transcr	active	active.transcr	CRTC2	ENSG00000160741	no	NA	0	0	0	0	0.29	0.36	0	0.36
cg17383186	chr1	154155153	154155154	chr1:154155153	0.772327506858278	0.879732236063676	0.853726703674118	0.877643732012188	0.787152920574906	0.810389605990094	0.740679549744528	0.57386051127721	0.585829649101318	0.609715774289047	0.238523305564098	other	other	active	active.transcr	NUP210L	ENSG00000143552	no	NA	1	0	0	0	0	0	0	0
cg17427986	chr1	154430446	154430447	chr1:154430446	0.864471128148712	0.874187756825083	0.860090843669224	0.862105962448719	0.830382902446546	0.829061286595757	0.833026134148124	0.728973711836799	0.761420334683803	0.756360536489405	0.202192327161427	primed	primed	inactive	inactive	IL6R	ENSG00000160712	no	NA	0	0	0	0.71	0	0	0	0.29
cg09861057	chr1	154520471	154520472	chr1:154520471	0.905199494824454	0.93621532970979	0.9110296714543	0.932246462554222	0.882687640193998	0.886015401008412	0.876032118565169	0.468640434379197	0.495957008806709	0.46912454650176	0.120637997341084	primed	primed	inactive	inactive	TDRD10	ENSG00000163239	no	NA	0.33	0	0	0.67	0	0	0	0
cg24304309	chr1	154605419	154605420	chr1:154605419	0.881076298735302	0.9034508267556	0.875299009271119	0.894382745337632	0.834501142969223	0.831687906593962	0.840127615719745	0.612231163043361	0.560504696129692	0.567559891165485	0.1865115849599	active	active.transcr	active	active.transcr	ADAR	ENSG00000160710	no	NA	0	0	0	1	0	0	0	0
cg25604536	chr1	155016721	155016722	chr1:155016721	0.901337525310012	0.942561839547305	0.926576418369337	0.93772665135539	0.878389333357208	0.87130487090031	0.892558258271003	0.656859180685214	0.692152997757199	0.720938694379667	0.0889145768909445	active	active.enh	active	active.enh	ZBTB7B	ENSG00000160685	no	NA	0	0	0	0	0.5	0.5	0	0
cg17582777	chr1	155077624	155077625	chr1:155077624	0.933076827042186	0.938593987759701	0.92128448582818	0.932895560959156	0.895251598529738	0.897899352983189	0.889956089622837	0.740803875330446	0.749823022787389	0.725829629084343	0.243766130682576	inactive	inactive	inactive	inactive	ENSG00000251246	ENSG00000251246	no	inactive_hom	0	0	0	0.5	0	0	0	0.5
cg01417714	chr1	155253935	155253936	chr1:155253935	0.872803399474853	0.893870819126893	0.86251719031039	0.870175457393554	0.788451617231895	0.787703526655134	0.789947798385416	0.595348049631704	0.538567499639172	0.558927340941106	0.176098490497277	primed	primed	primed	primed	FAM189B	ENSG00000160767	no	NA	0	0	0.08	0.46	0	0.31	0	0.15
cg07184316	chr1	157699321	157699322	chr1:157699321	0.788788073795416	0.859662323822765	0.877999489919234	0.891087440149045	0.898224107802704	0.882389907600065	0.929892508207982	0.679835895080038	0.82552541139481	0.84937054235683	0.128693298339456	active	active.enh	active	active.enh	FCRL3	ENSG00000160856	no	NA	0	0	0	0.8	0	0	0	0.2
cg12546793	chr1	158332950	158332951	chr1:158332950	0.736558435911604	0.82486378589914	0.797003861365754	0.790291345047747	0.824345104468704	0.804396567639571	0.86424217812697	0.702217827936873	0.71902118009382	0.605680110905831	0.205992668149115	inactive	inactive	primed	primed	CD1B	ENSG00000158485	no	inactive_het	0	0	0	0	0	0	0	1
cg25119415	chr1	158830145	158830146	chr1:158830145	0.915972252284673	0.917821395303609	0.916974994521625	0.923885564169013	0.875424492106331	0.8655057089984	0.895262058322193	0.535026766422091	0.795203938728208	0.717932691308941	0.195751774484345	active	active.enh	active	active.enh	MNDA	ENSG00000163563	no	NA	0	0	0	0	0	0	0	1
cg15036529	chr1	158930854	158930855	chr1:158930854	0.837333859121908	0.89045136020187	0.878524111232592	0.891424453885352	0.882606191424915	0.875582215664735	0.896654142945274	0.675010338927523	0.807916530538056	0.780684671451974	0.12718556171825	active	active.enh	primed	primed	PYHIN1	ENSG00000163564	no	NA	0.62	0.12	0.12	0	0	0.12	0	0
cg19939130	chr1	159008678	159008679	chr1:159008678	0.869264375748007	0.905677986260971	0.890075245284543	0.90594540750478	0.878188383076291	0.878478739444258	0.877607670340358	0.720060363194192	0.737849411280537	0.722605908489783	0.221525528746154	active	active.enh	active	active.enh	IFI16	ENSG00000163565	no	NA	0.11	0	0	0.22	0	0	0	0.67
cg24539090	chr1	159008714	159008715	chr1:159008714	0.857687524106579	0.898938317867145	0.88608707985959	0.908518802884558	0.879910730806139	0.876994002749065	0.885744186920287	0.716498420576833	0.771329151798026	0.751407725537648	0.235748448328105	active	active.enh	active	active.enh	IFI16	ENSG00000163565	no	NA	0.11	0	0	0.22	0	0	0	0.67
cg04258124	chr1	159898452	159898453	chr1:159898452	0.863644899540796	0.916396873858964	0.904975155912195	0.912486714377713	0.838628842244204	0.833787930900807	0.848310664930998	0.760588446404196	0.797342919108596	0.782806525354628	0.185942641330256	primed	primed	active	active.enh	CFAP45	ENSG00000213085	no	NA	0.2	0	0	0.6	0	0	0	0.2
cg07349663	chr1	160291829	160291830	chr1:160291829	0.888662345685909	0.916084347897048	0.907876996732823	0.913930981435607	0.815893639265775	0.807193108890616	0.833294700016091	0.666351226703361	0.769193509800191	0.737030598501961	0.237485528300455	active	active.transcr	other	other	COPA	ENSG00000122218	no	NA	0	0	0	0	0.21	0.79	0	0
cg12662929	chr1	160399033	160399034	chr1:160399033	0.860511191645071	0.896695372246522	0.899295354331273	0.903305605701673	0.83448294164757	0.837047322468821	0.829354180005068	0.81387886539976	0.756024561440078	0.730381599442735	0.239479928562931	inactive	inactive	inactive	inactive	VANGL2	ENSG00000162738	no	inactive_het	0	0	0	0	0	0	0	1
cg10400707	chr1	160400050	160400051	chr1:160400050	0.881374726283344	0.88921708341644	0.878027509713974	0.880253683346208	0.885145921507629	0.882559183085552	0.890319398351784	0.880393355332245	0.863975148135503	0.871862225486168	0.0993200530110318	active	active.enh	other	other	VANGL2	ENSG00000162738	no	NA	1	0	0	0	0	0	0	0
cg14710465	chr1	160400079	160400080	chr1:160400079	0.950773596864892	0.952564401998029	0.946405914451719	0.947786552525968	0.948948593160147	0.95110146860059	0.944642842279263	0.931620952912778	0.927975920200656	0.923683112364709	0.235544160470433	active	active.enh	other	other	VANGL2	ENSG00000162738	no	NA	1	0	0	0	0	0	0	0
cg24482544	chr1	160401665	160401666	chr1:160401665	0.819937161210222	0.839427396750223	0.837929680072037	0.842271722538879	0.824652761768354	0.817857198173653	0.838243888957756	0.682589798524731	0.67293739252741	0.621511822516762	0.223731977669467	active	active.enh	primed	primed	VANGL2	ENSG00000162738	no	NA	0	0	0	1	0	0	0	0
cg21454485	chr1	160576453	160576454	chr1:160576453	0.864958612424564	0.922321158695938	0.915946407790815	0.926444898258667	0.816362860065069	0.807284975677015	0.834518628841178	0.534859048620579	0.636854027222924	0.658191377814302	0.153656875956216	active	active.enh	other	other	CD84	ENSG00000066294	no	NA	0	0	0	1	0	0	0	0
cg02945019	chr1	160580698	160580699	chr1:160580698	0.813070073941939	0.862210038184149	0.850018112593683	0.892074563202098	0.830384285474344	0.814197584355914	0.862757687711203	0.712830447681397	0.733812091495142	0.717511906454401	0.169740520295215	primed	primed	primed	primed	CD84	ENSG00000066294	no	NA	0	0	0	0	0	0	0	1
cg27582585	chr1	161100049	161100050	chr1:161100049	0.909195318540765	0.928610799429735	0.91102263809502	0.923141843558407	0.851401257892272	0.854636660199525	0.844930453277766	0.479703391486652	0.462829622710269	0.489972919365971	0.169850718624689	other	other	other	other	KLHDC9	ENSG00000162755	no	NA	0	0	0	1	0	0	0	0
cg18884942	chr1	161710131	161710132	chr1:161710131	0.92039380302915	0.925352200756095	0.905338938555655	0.927686059066316	0.888243653762879	0.890357584407979	0.884015792472678	0.685738228718882	0.7155457020051	0.711969641834023	0.222956273298463	active	active.enh	active	active.transcr	FCRLA	ENSG00000132185	no	NA	0.06	0	0	0.94	0	0	0	0
cg22372668	chr1	167555938	167555939	chr1:167555938	0.88601962793632	0.904791400359951	0.896597931920549	0.906943523491712	0.750361295200196	0.753681384488756	0.743721116623075	0.592535336641847	0.580599477665425	0.552968285914034	0.214656014403362	primed	primed	inactive	inactive	CREG1	ENSG00000143162	no	NA	0	0	0	0	0	0	0	1
cg13104274	chr1	169109078	169109079	chr1:169109078	0.903459710690416	0.933533156946873	0.914306488037257	0.932836984644313	0.77697240799148	0.774725191406051	0.781466841162338	0.518600924524111	0.511849161042611	0.500459488919913	0.173978219947742	active	active.enh	inactive	inactive	ATP1B1	ENSG00000143153	no	NA	0	0	0	0.88	0	0	0	0.12
cg11192688	chr1	171257563	171257564	chr1:171257563	0.931577652201926	0.922887828479185	0.909455986204571	0.91958271723073	0.869092534026707	0.863367448971995	0.880542704136133	0.804513580902266	0.870819680837199	0.805613194563357	0.238818735069675	primed	primed	inactive	inactive	FMO1	ENSG00000010932	no	NA	0.43	0	0	0.43	0	0	0	0.14
cg00071250	chr1	172659123	172659124	chr1:172659123	0.927471053487049	0.932514729465778	0.917946221483103	0.931666546289903	0.863889251692641	0.860921582540256	0.869824589997412	0.541848839115921	0.606404965569898	0.597068843819711	0.231314574365624	active	active.prom	inactive	inactive	FASLG	ENSG00000117560	no	NA	0.25	0.25	0.25	0	0	0.25	0	0
cg23091549	chr1	173412372	173412373	chr1:173412372	0.917142817437182	0.928877557436309	0.923060110163429	0.938211565529871	0.894357515403596	0.888907991325212	0.905256563560364	0.70371111324682	0.7195390507642	0.688583383292605	0.223426809299903	active	active.enh	active	active.enh	PRDX6	ENSG00000117592	no	NA	0	0	0	0	0	0	1	0
cg13130398	chr1	174875259	174875260	chr1:174875259	0.886238839551549	0.918576919769475	0.909174927669192	0.913192433978326	0.859820869762818	0.855793053756796	0.867876501774863	0.523944514887684	0.612007131273815	0.645049737042389	0.216244580720862	other	other	other	other	RABGAP1L	ENSG00000152061	no	NA	0.08	0	0	0.83	0	0	0	0.08
cg17516247	chr1	174964437	174964438	chr1:174964437	0.72333756037616	0.831869610453317	0.812428660663011	0.834122509306294	0.755459692307689	0.742373471719344	0.78163213348438	0.568951488744382	0.711392003437776	0.716948829361463	0.0887430878276849	active	active.enh	primed	primed	RABGAP1L	ENSG00000152061	yes	NA	0.18	0	0	0.73	0	0	0	0.09
cg07916615	chr1	175193909	175193910	chr1:175193909	0.925482069701609	0.927947494055934	0.914808872130324	0.923872279644764	0.862273718943605	0.862996474811102	0.860828207208611	0.707522452075701	0.778170511005098	0.766169031466179	0.181950491162519	active	active.enh	active	active.enh	KIAA0040	ENSG00000235750	no	NA	0.4	0	0	0	0	0	0	0.6
cg25384333	chr1	178724460	178724461	chr1:178724460	0.890069311069036	0.922858154964124	0.913683347203515	0.920967743595848	0.894071138960771	0.887504239713339	0.907204937455634	0.787519971839262	0.886020327487633	0.892817592524626	0.164490062219815	active	active.enh	active	active.prom	RALGPS2	ENSG00000116191	no	NA	0.67	0	0.17	0	0	0.17	0	0
cg19807716	chr1	178863624	178863625	chr1:178863624	0.874460014970583	0.91724399904956	0.9070071852113	0.922885574466815	0.873400361841802	0.869317392355694	0.881566300814016	0.624569340170683	0.735189355797475	0.700769346397042	0.135304751283478	active	active.transcr	active	active.transcr	ANGPTL1	ENSG00000116194	no	NA	0	0	0	1	0	0	0	0
cg16122793	chr1	181011879	181011880	chr1:181011879	0.710545164840344	0.876938228053436	0.855891683017939	0.871410198730956	0.813977073863317	0.811885488372631	0.818160244844688	0.507713524547354	0.573030523501951	0.615326979620587	0.182739364807257	active	active.transcr	primed	primed	STX6	ENSG00000135823	no	NA	0	0	0	1	0	0	0	0
cg01040850	chr1	181033533	181033534	chr1:181033533	0.929157374365434	0.94186400331791	0.927880782840957	0.935954139594382	0.874490977265754	0.871671026896019	0.880130878005224	0.459670407365072	0.635737445037971	0.551425782912414	0.106121705064897	active	active.enh	active	active.enh	MR1	ENSG00000153029	yes	NA	0.91	0	0	0.09	0	0	0	0
cg04890480	chr1	181104598	181104599	chr1:181104598	0.834056113759703	0.850510266143154	0.836487077431678	0.842437945726251	0.760739772622128	0.739731909930225	0.802755498005935	0.7867698616501	0.793069676473212	0.808782516433362	0.16140273614072	active	active.enh	active	active.prom	IER5	ENSG00000162783	no	NA	0	0	0	0	0	0	1	0
cg25604316	chr1	181135434	181135435	chr1:181135434	0.930938940387698	0.932999085234543	0.91909546409527	0.930940341121522	0.898820040859756	0.897719337924403	0.901021446730462	0.721714757081628	0.728266020669846	0.759600341196987	0.180627462950804	active	active.enh	active	active.enh	IER5	ENSG00000162783	no	NA	0	0	0	0	0	0	1	0
cg02294687	chr1	182718474	182718475	chr1:182718474	0.909294968308902	0.919431201625824	0.912488709178992	0.914431938367089	0.874860482933584	0.874889420292129	0.874802608216494	0.722025346833853	0.791157984117725	0.773852007313025	0.225709964942247	primed	primed	primed	primed	RGS8	ENSG00000135824	yes	NA	0	0	0	0	0	0	1	0
cg16243197	chr1	182838827	182838828	chr1:182838827	0.770158741223214	0.811887799436765	0.806801872201135	0.822415128374697	0.843117114600601	0.84227975398384	0.844791835834125	0.504046111498765	0.526984783384137	0.487014180959145	0.193841278692714	active	active.enh	active	active.prom	DHX9	ENSG00000135829	no	NA	0.67	0	0	0.33	0	0	0	0
cg05262549	chr1	183287453	183287454	chr1:183287453	0.905853603088483	0.911236996308131	0.89402543251853	0.907601240909825	0.860864553929166	0.862391759274094	0.857810143239309	0.455621979291889	0.617016603391936	0.536815322743582	0.0814142614022152	primed	primed	inactive	inactive	NMNAT2	ENSG00000157064	no	NA	0	0	0	1	0	0	0	0
cg19264170	chr1	183653335	183653336	chr1:183653335	0.893779221302104	0.921260212358535	0.908469449954929	0.919072847560937	0.845812882926025	0.838204635196116	0.861029378385843	0.533549316981287	0.620641812204151	0.557240037302571	0.190983034020626	active	active.enh	inactive	inactive	RGL1	ENSG00000143344	yes	NA	0.67	0	0	0.33	0	0	0	0
cg24886076	chr1	192573446	192573447	chr1:192573446	0.818564474632436	0.902213992215698	0.900111936842553	0.919759091338176	0.901371489705371	0.896141610348158	0.911831248419797	0.789349384242492	0.692743700783128	0.726312900307012	0.204468159138952	primed	primed	inactive	inactive	RGS1	ENSG00000090104	no	NA	0	0	0	0.5	0	0	0	0.5
cg14518227	chr1	196343746	196343747	chr1:196343746	0.779901709178233	0.887183640001335	0.87406973556862	0.881312804981906	0.833449805056331	0.814767288403635	0.870814838361725	0.469099939405471	0.676908068513869	0.545277036839813	0.154017821292027	inactive	inactive	inactive	inactive	KCNT2	ENSG00000162687	no	inactive_het	0	0	0	1	0	0	0	0
cg24302127	chr1	197809173	197809174	chr1:197809173	0.899420339757151	0.928277152233059	0.917533288213697	0.914359636832821	0.818794177005643	0.812056569917825	0.832269391181277	0.353441666483055	0.632968481752916	0.607242491366898	0.0852654151833325	inactive	inactive	inactive	inactive	DENND1B	ENSG00000213047	no	inactive_het	0	0	0	0	0	0	1	0
cg10098523	chr1	200033215	200033216	chr1:200033215	0.768832959575694	0.755287423493471	0.704459143348124	0.706897387647726	0.768875693537028	0.75966437028251	0.787298340046064	0.48497918280231	0.585526041045563	0.534097946660543	0.160479757105138	inactive	inactive	inactive	inactive	NR5A2	ENSG00000116833	no	inactive_het	0	0	0	1	0	0	0	0
cg27441486	chr1	201739394	201739395	chr1:201739394	0.817849185084224	0.798386891876783	0.772749564226979	0.77400982116683	0.854639708563708	0.855770521783524	0.852378082124076	0.774730116916503	0.782774842806977	0.770315487428273	0.198960684499244	active	active.enh	other	other	NAV1	ENSG00000134369	no	NA	0.12	0	0.12	0.5	0	0.12	0	0.12
cg20707774	chr1	203180700	203180701	chr1:203180700	0.923886245702098	0.925289033046412	0.917397529697234	0.9241702208982	0.831030339120685	0.843835688900548	0.805419639560958	0.419935110140769	0.596820497862852	0.558638851301713	0.147770841357301	primed	primed	inactive	inactive	CHI3L1	ENSG00000133048	no	NA	0.17	0	0	0.67	0	0	0	0.17
cg12067421	chr1	203277354	203277355	chr1:203277354	0.921938086355555	0.898499649468513	0.873316374013374	0.875548144008059	0.796417921921865	0.801992509340116	0.785268747085361	0.806360208506848	0.7433131032804	0.743630876014994	0.233371857939214	active	active.enh	active	active.enh	CHIT1	ENSG00000133063	no	NA	0	0	0	0.5	0	0	0	0.5
cg18319612	chr1	203288818	203288819	chr1:203288818	0.862033782085939	0.894181336130708	0.888747900002878	0.910072764962703	0.884731145986008	0.882052767255252	0.890087903447519	0.712914501360356	0.678133120809981	0.690962073049416	0.226934861967179	active	active.enh	active	active.enh	CHIT1	ENSG00000133063	no	NA	0	0	0	0	0	0	1	0
cg13781805	chr1	203328972	203328973	chr1:203328972	0.907644880908932	0.906612299386745	0.881701268555956	0.908406380334955	0.863537918579523	0.864948129704783	0.860717496329002	0.838524281055713	0.837632900285694	0.839153855582984	0.187424873810244	active	active.enh	primed	primed	FMOD	ENSG00000122176	no	NA	0	0	0	0	0	0	1	0
cg10720154	chr1	203556476	203556477	chr1:203556476	0.834896741230076	0.844608389902845	0.813834040720305	0.838018241641627	0.802292751923503	0.802110339409995	0.802657576950519	0.603594831775534	0.66698381909144	0.610930849691447	0.205445552255503	active	active.enh	inactive	inactive	OPTC	ENSG00000188770	no	NA	0	0	0	0	0	0	1	0
cg25625457	chr1	203763914	203763915	chr1:203763914	0.688189713668123	0.797308700472655	0.810664017362254	0.823232191003261	0.887042019373702	0.885493434882453	0.890139188356199	0.866611075234209	0.865263178362626	0.85517278978378	0.203395208480713	active	active.enh	active	active.enh	LAX1	ENSG00000122188	no	NA	0	0	0	0	0	0	0	1
cg23893629	chr1	203764843	203764844	chr1:203764843	0.863918929638912	0.901772188185098	0.891284544851596	0.895914755463569	0.847728529493362	0.84797854834044	0.847228491799206	0.438628970460143	0.627254237487686	0.552360562951982	0.123667228539591	active	active.enh	active	active.prom	LAX1	ENSG00000122188	yes	NA	0.67	0	0	0	0	0	0	0.33
cg24047926	chr1	204126459	204126460	chr1:204126459	0.895457704008805	0.882742262905789	0.835302697183323	0.847994609045271	0.792197549824379	0.788520042304298	0.79955256486454	0.412671335073392	0.539620965162777	0.482989197582145	0.152779898195975	inactive	inactive	inactive	inactive	SOX13	ENSG00000143842	no	inactive_het	0	0	0	0	0.4	0.4	0	0.2
cg10950251	chr1	204497304	204497305	chr1:204497304	0.551817466382369	0.784622504421028	0.708408208056276	0.759710636612347	0.771755699487474	0.779047466681066	0.757172165100289	0.85746641122563	0.711684170690904	0.736433253936626	0.222411737727695	active	active.enh	primed	primed	PIK3C2B	ENSG00000133056	no	NA	0	0	0	0	0	0	0	1
cg21805731	chr1	204591857	204591858	chr1:204591857	0.86948415409306	0.894033603479138	0.892309966307637	0.900418813923832	0.846113454020528	0.845181476613031	0.84797740883552	0.557820508002519	0.610964042061656	0.593541941864097	0.201395061141319	inactive	inactive	inactive	inactive	MDM4	ENSG00000198625	no	inactive_het	0	0	0	0	0	0	1	0
cg02295992	chr1	205286491	205286492	chr1:205286491	0.932990240079271	0.918764816410499	0.868507196512577	0.878363311850112	0.786278486114909	0.786310254500846	0.786214949343033	0.455631349646339	0.527028741692483	0.528210855038415	0.161341526939067	active	active.enh	active	active.enh	NUAK2	ENSG00000163545	no	NA	0	0	0	0	0	0	1	0
cg15512534	chr1	205302103	205302104	chr1:205302103	0.899514840531906	0.898158469452476	0.879318510334092	0.8976810293124	0.882252363763208	0.874474985735598	0.897807119818427	0.837511660360638	0.85840058295131	0.85748354906396	0.211859795910935	active	active.transcr	active	active.transcr	NUAK2	ENSG00000163545	no	NA	0	0	0	0	0.5	0.5	0	0
cg21538450	chr1	205344705	205344706	chr1:205344705	0.829720179829087	0.824863088619964	0.808831210020851	0.834997546040575	0.84126660292748	0.834959826955208	0.853880154872024	0.712686462720315	0.713208438406956	0.673024973460405	0.23931689206511	other	other	other	other	KLHDC8A	ENSG00000162873	no	NA	0.08	0	0	0.83	0	0	0	0.08
cg09319656	chr1	205347904	205347905	chr1:205347904	0.779347324102287	0.873655458769379	0.844409290160526	0.873928868530667	0.868464564552831	0.865158808122163	0.875076077414169	0.739245903557812	0.675567093844864	0.645509334322347	0.152440026092566	active	active.enh	primed	primed	KLHDC8A	ENSG00000162873	no	NA	0	0	0	0.83	0	0	0	0.17
cg08159989	chr1	205356943	205356944	chr1:205356943	0.817128493172536	0.844714413088617	0.842237323039185	0.863586268221216	0.801399991760593	0.778623532851945	0.846952909577889	0.659268129248491	0.726806815210014	0.675857928829735	0.114505201221864	primed	primed	primed	primed	KLHDC8A	ENSG00000162873	yes	NA	0.5	0	0	0.5	0	0	0	0
cg15524283	chr1	205381391	205381392	chr1:205381391	0.914290949793701	0.942348370839787	0.919465059263444	0.93936857065349	0.868632493621162	0.887574103900951	0.830749273061585	0.490021808237539	0.578231529832394	0.565491790498874	0.176856717235607	inactive	inactive	inactive	inactive	LEMD1	ENSG00000186007	no	inactive_hom	0	0	0	0.06	0.44	0.5	0	0
cg08249619	chr1	205528890	205528891	chr1:205528890	0.75664388731082	0.771090923425116	0.744200989712049	0.745656702477239	0.819288230689956	0.825951475133143	0.805961741803582	0.65579020994689	0.714841229402584	0.688028051549451	0.245833571159262	other	other	primed	primed	CDK18	ENSG00000117266	no	NA	0.21	0	0	0.64	0	0.07	0	0.07
cg03374976	chr1	205661594	205661595	chr1:205661594	0.884514345705343	0.902107109232802	0.874470662811568	0.89562442393352	0.843445887487349	0.837709687024001	0.854918288414045	0.5894314197087	0.68179658495438	0.637936269872154	0.164286070555216	active	active.enh	active	active.transcr	SLC45A3	ENSG00000158715	no	NA	0	0	0	1	0	0	0	0
cg12178904	chr1	205662924	205662925	chr1:205662924	0.902040617782842	0.899495708012648	0.894304709281366	0.892773194912676	0.879021150680372	0.870929058176263	0.895205335688589	0.830456222405735	0.849394402600616	0.835840868311649	0.204588993960572	active	active.enh	active	active.transcr	SLC45A3	ENSG00000158715	no	NA	0.5	0	0	0	0	0.5	0	0
cg16278077	chr1	205666451	205666452	chr1:205666451	0.918963505562814	0.920214712470997	0.918959490003927	0.926138639637767	0.779657817847262	0.787289635551389	0.764394182439009	0.606727170493621	0.516210896410287	0.646821722198959	0.16745118419097	active	active.enh	active	active.enh	SLC45A3	ENSG00000158715	no	NA	0	0	0	0.5	0	0	0	0.5
cg17723122	chr1	205672414	205672415	chr1:205672414	0.817391238289505	0.890598467745686	0.834703276899364	0.877883743170982	0.834628757586195	0.837707242656705	0.828471787445175	0.402050931728766	0.543229626746982	0.496461898422566	0.081122958748464	active	active.enh	active	active.enh	SLC45A3	ENSG00000158715	no	NA	0	0	0	1	0	0	0	0
cg01455178	chr1	205679059	205679060	chr1:205679059	0.862678416957197	0.932181209197148	0.920485931870207	0.929664046590725	0.849392511277949	0.864391988477866	0.819393556878115	0.760618832900049	0.84317965779486	0.836720974578715	0.17778391069935	active	active.enh	other	other	SLC45A3	ENSG00000158715	no	NA	0	0	0	0.5	0	0	0	0.5
cg24700388	chr1	206040456	206040457	chr1:206040456	0.869709278446225	0.913548299076074	0.894819473513803	0.922662051853091	0.905621666410928	0.895394588965878	0.926075821301029	0.742352217434692	0.899201280160684	0.887063286872196	0.171460455756703	active	active.enh	active	active.enh	RHEX	ENSG00000263961	no	NA	0	0	0	1	0	0	0	0
cg24056232	chr1	206051592	206051593	chr1:206051592	0.898488850395903	0.90840869318684	0.903046777286337	0.904801344678398	0.851143556683991	0.850253845483811	0.852922979084353	0.521366925552855	0.512087804703407	0.518461904197527	0.187926702273931	active	active.enh	active	active.enh	RHEX	ENSG00000263961	no	NA	0.25	0	0	0.38	0	0	0	0.38
cg14163311	chr1	206556225	206556226	chr1:206556225	0.916198914018421	0.91723893557355	0.908663080148784	0.918786117376705	0.873476646411797	0.874733061905503	0.870963815424385	0.65629303019139	0.448056947456361	0.506329154186455	0.180005990648168	active	active.enh	active	active.enh	RASSF5	ENSG00000266094	no	NA	0.17	0	0	0.67	0	0	0	0.17
cg22032961	chr1	206979564	206979565	chr1:206979564	0.835819338717951	0.822167889672282	0.772441745986815	0.792540674935291	0.754692582176865	0.748328321412888	0.767421103704818	0.524484893267431	0.603011537091483	0.568480822244399	0.146376082846367	inactive	inactive	inactive	inactive	FCAMR	ENSG00000162897	no	inactive_het	0	0	0	0	0	0	1	0
cg00920668	chr1	207817777	207817778	chr1:207817777	0.782577828244331	0.829632744863159	0.844077809428009	0.831573433741938	0.81812022765672	0.80817987173269	0.838000939504781	0.637835363826754	0.686125046918234	0.653429515257719	0.208373042129521	active	active.transcr	active	active.transcr	CD46	ENSG00000117335	no	NA	0	0	0	1	0	0	0	0
cg10501210	chr1	207823675	207823676	chr1:207823675	0.910328641740375	0.933875621358508	0.927850912665369	0.943165784248519	0.821428477272334	0.76083701326059	0.942611405295822	0.454043990226808	0.888202909846554	0.775394267207968	0.0308660417412204	active	active.prom	active	active.prom	CD46	ENSG00000117335	no	NA	0.27	0	0	0.45	0	0	0	0.27
cg18234296	chr1	210234551	210234552	chr1:210234551	0.861193908622365	0.834795397185683	0.816719725743397	0.814898332906332	0.832637339189045	0.840092993313679	0.817726030939777	0.761124602144221	0.78063060156365	0.74831433933831	0.216925599343153	other	other	other	other	SERTAD4	ENSG00000082497	no	NA	0.38	0	0	0.12	0	0	0	0.5
cg09061993	chr1	211326278	211326279	chr1:211326278	0.916109838069373	0.944269553128289	0.93257670028287	0.934645256738409	0.852592957937212	0.85584780172898	0.846083270353676	0.322888822461225	0.389490219475609	0.41647369386239	0.058254538952164	active	active.enh	active	active.enh	TRAF5	ENSG00000082512	no	NA	1	0	0	0	0	0	0	0
cg24484971	chr1	211493110	211493111	chr1:211493110	0.924528942495893	0.921295294836495	0.874664106922904	0.882753584270745	0.804230879142692	0.806213117678097	0.800266402071881	0.426602739169323	0.509748029543234	0.478098084998542	0.137285203530447	inactive	inactive	inactive	inactive	RD3	ENSG00000198570	no	inactive_het	0.67	0	0	0	0	0	0	0.33
cg24511404	chr1	212433769	212433770	chr1:212433769	0.926223776205453	0.929239202997149	0.915789641656374	0.924902223662894	0.787952647356374	0.778060813083381	0.807736315902359	0.438394508477588	0.379169783049404	0.394672697622602	0.104418743348401	other	other	other	other	NENF	ENSG00000117691	no	NA	0.2	0	0	0.8	0	0	0	0
cg06093152	chr1	212488675	212488676	chr1:212488675	0.928867773335304	0.936924182129753	0.92941125294098	0.938175450282388	0.896677412231948	0.89559123159924	0.898849773497363	0.517574419009587	0.678705235472477	0.617751362098026	0.230159010781295	primed	primed	inactive	inactive	NENF	ENSG00000117691	yes	NA	0	0	0	0	0	0	1	0
cg11505113	chr1	212951788	212951789	chr1:212951788	0.917786509624034	0.913943059819154	0.906653632194655	0.915857206239512	0.885169078996608	0.876900249931081	0.901706737127663	0.768443620213852	0.844100469206824	0.805843928880221	0.108230179540107	other	other	other	other	VASH2	ENSG00000143494	no	NA	0	0	0.1	0.2	0	0.7	0	0
cg02919721	chr1	221644962	221644963	chr1:221644962	0.733102467171118	0.860960295517296	0.827422142020664	0.88342863239039	0.862987358383507	0.846796137468411	0.895369800213699	0.777966968541305	0.822273225447448	0.800633173886548	0.186700829436819	primed	primed	primed	primed	DUSP10	ENSG00000143507	no	NA	0	0	0	0	0	0	1	0
cg18665384	chr1	222736667	222736668	chr1:222736667	0.868366969190996	0.892836450025315	0.880734761985747	0.88294904351276	0.84049819138405	0.852415978812906	0.816662616526339	0.72228031863101	0.740390544319117	0.783772782055179	0.112422119523429	active	active.enh	active	active.enh	FAM177B	ENSG00000197520	no	NA	0.67	0	0	0	0	0	0	0.33
cg02928345	chr1	224223996	224223997	chr1:224223996	0.65411986017275	0.779998436953056	0.741416394948245	0.768761888800829	0.766826932057164	0.764394858126682	0.771691079918126	0.546243353478885	0.605692924518918	0.592064966307068	0.205159158553377	inactive	inactive	inactive	inactive	DEGS1	ENSG00000143753	no	inactive_het	0	0	0	1	0	0	0	0
cg10994249	chr1	225936869	225936870	chr1:225936869	0.827384747099163	0.781209482507353	0.75451126924218	0.763963586204758	0.836884696396336	0.839960249568411	0.830733590052185	0.536018301555361	0.539308039795431	0.503891568771607	0.229314948620807	inactive	inactive	inactive	inactive	LEFTY2	ENSG00000143768	no	inactive_het	0	0	0	0.2	0.4	0.4	0	0
cg20661303	chr1	225941861	225941862	chr1:225941861	0.857401706312586	0.848719582522816	0.822686753934034	0.845891779005532	0.774985828551247	0.763243587889174	0.798470309875392	0.554392023309066	0.562670129229136	0.531759157718003	0.176464537685719	primed	primed	inactive	inactive	LEFTY2	ENSG00000143768	no	NA	0.5	0	0	0	0	0	0	0.5
cg20742696	chr1	225942124	225942125	chr1:225942124	0.860139415093065	0.881721925900765	0.867894499905145	0.884898822765366	0.815497999780538	0.807594805202082	0.831304388937452	0.592601248150383	0.661515695899497	0.609799744259318	0.068233797304446	primed	primed	inactive	inactive	LEFTY2	ENSG00000143768	no	NA	0.5	0	0	0	0	0	0	0.5
cg05704832	chr1	226120846	226120847	chr1:226120846	0.955124261581528	0.952996524542351	0.943226043348342	0.952516760368433	0.922970969274444	0.927398870647305	0.914115166528721	0.835457811177691	0.646642769491938	0.64881143179129	0.213865055975314	other	other	other	other	H3-3A	ENSG00000163041	no	NA	0	0	0	0	0	0	1	0
cg16177187	chr1	226637905	226637906	chr1:226637905	0.925334163548325	0.941344629355676	0.925369624274246	0.943607579242613	0.917559045214531	0.91766481795184	0.917347499739912	0.788243915905225	0.734196839794905	0.743079390170095	0.245027210647043	active	active.transcr	other	other	ITPKB	ENSG00000143772	no	NA	0	0	0	1	0	0	0	0
cg23038277	chr1	226645433	226645434	chr1:226645433	0.836126888818549	0.860475449100127	0.828328206166961	0.856580113397602	0.765810845005367	0.76439292032169	0.768646694372721	0.738234258710868	0.651592716991947	0.662806777958794	0.122361181455433	active	active.transcr	active	active.transcr	ITPKB	ENSG00000143772	no	NA	0	0	0	1	0	0	0	0
cg05262829	chr1	226733875	226733876	chr1:226733875	0.938295366884934	0.940804822435241	0.932834984048377	0.9358775973874	0.80464996608866	0.790996045203837	0.831957807858307	0.564164448850255	0.518818389865518	0.528518564107667	0.14358918646792	active	active.enh	active	active.prom	ITPKB	ENSG00000143772	no	NA	0	0	0	1	0	0	0	0
cg17220749	chr1	230113545	230113546	chr1:230113545	0.924053749125714	0.800601468275188	0.686719223895066	0.676604820408732	0.768941366791745	0.769029749986549	0.768764600402137	0.701237116886909	0.696135392873136	0.699188335068725	0.218280939019321	active	active.transcr	active	active.transcr	GALNT2	ENSG00000143641	no	NA	0	0	0	1	0	0	0	0
cg05784532	chr1	230148451	230148452	chr1:230148451	0.903052253163131	0.905894828841396	0.864490850213256	0.885333365673403	0.807897612939375	0.803568955828112	0.816554927161902	0.780723246804495	0.756303245909226	0.732130332606475	0.210955725030792	active	active.enh	active	active.enh	GALNT2	ENSG00000143641	no	NA	0	0	0	1	0	0	0	0
cg08458637	chr1	231612160	231612161	chr1:231612160	0.91581303807801	0.923330039891164	0.897837913323773	0.914477370171725	0.831485646989142	0.831328974679216	0.831798991608993	0.721563762608969	0.747367900249039	0.691359416182095	0.202859894168609	active	active.enh	primed	primed	TSNAX-DISC1	ENSG00000270106	no	NA	0.11	0	0	0.89	0	0	0	0
cg24680570	chr1	232591092	232591093	chr1:232591092	0.897204041673135	0.925169034429101	0.893712325844417	0.886954686086867	0.798533492541445	0.815140717364048	0.765319042896239	0.495879658074175	0.588246571888571	0.528870941568948	0.24456027355599	inactive	inactive	primed	primed	SIPA1L2	ENSG00000116991	no	inactive_het	0	0	0	1	0	0	0	0
cg15095427	chr1	234515434	234515435	chr1:234515434	0.853279370683586	0.907670890244646	0.896343696528509	0.921079832821825	0.892659793617735	0.886064280927362	0.905850818998479	0.699689550374611	0.682895406232715	0.66413570557729	0.232371484675986	primed	primed	inactive	inactive	TARBP1	ENSG00000059588	no	NA	0	0	0	0	0	0	1	0
cg09691134	chr1	234598729	234598730	chr1:234598729	0.82283924099058	0.891021785811832	0.888049734342295	0.902589833905365	0.887286288300612	0.876326982534401	0.909204899833035	0.580153885076396	0.657536902654155	0.581788772832355	0.214149487826242	primed	primed	primed	primed	IRF2BP2	ENSG00000168264	no	NA	0	0	0	0	0	0	1	0
cg22628240	chr1	234972090	234972091	chr1:234972090	0.939616171710153	0.944808370480934	0.933959947446183	0.942175479661167	0.906413744363843	0.904074141685874	0.911092949719779	0.861150132744221	0.855100206401314	0.854708462945655	0.206635741967561	active	active.enh	inactive	inactive	TOMM20	ENSG00000173726	no	NA	0	0	0	0	0	0	0	1
cg19314777	chr1	235314007	235314008	chr1:235314007	0.906249492218896	0.92707942294187	0.929426711739472	0.929891365339874	0.869602930065811	0.871996875388417	0.864815039420598	0.628205591433423	0.536721968059391	0.530821107322495	0.211480988993532	primed	primed	primed	primed	ARID4B	ENSG00000054267	no	NA	0	0	0	1	0	0	0	0
cg01206410	chr1	236066509	236066510	chr1:236066509	0.864882128532798	0.893605556470432	0.893824785384203	0.896401039597323	0.898645011201253	0.89751610484258	0.9009028239186	0.821366825150417	0.749831531058721	0.753359773320877	0.223138921137358	primed	primed	primed	primed	NID1	ENSG00000116962	no	NA	0	0	0	0	0	0	0	1
cg09334915	chr1	239287636	239287637	chr1:239287636	0.850969957098041	0.897954367093948	0.900751606106955	0.904218170550164	0.894827203025674	0.886809711727804	0.910862185621415	0.560990168279189	0.724639878047647	0.616321741703918	0.212060857802328	inactive	inactive	inactive	inactive	CHRM3	ENSG00000133019	no	inactive_hom	0	0	0	0	0	0	1	0
cg08634082	chr1	241638398	241638399	chr1:241638398	0.878992871347798	0.878524461573185	0.847366064755728	0.872525218638401	0.828326839993601	0.825766530279229	0.833447459422345	0.656028274934964	0.764339761457519	0.770549068395335	0.171304586425598	active	active.enh	other	other	CHML	ENSG00000203668	no	NA	0	0	0	0.91	0	0	0	0.09
cg20686125	chr1	243739676	243739677	chr1:243739676	0.886219705239827	0.905249888335188	0.864343639524978	0.878971907890073	0.865696245867866	0.867199011402018	0.862690714799562	0.576395922247933	0.54439278892864	0.54266065501363	0.24610066960905	inactive	inactive	inactive	inactive	AKT3	ENSG00000117020	no	inactive_het	0	0	0	1	0	0	0	0
cg00667343	chr1	244460947	244460948	chr1:244460947	0.855155206207786	0.864245715051329	0.845494722953981	0.861836330722836	0.790105502561163	0.795830395131371	0.778655717420748	0.404337840529779	0.54053582126827	0.450876601571833	0.102394448319009	active	active.enh	active	active.enh	CATSPERE	ENSG00000179397	no	NA	0.88	0	0	0.12	0	0	0	0
cg00533390	chr1	244865355	244865356	chr1:244865355	0.800433995972221	0.852435759631025	0.841300669934617	0.860158079122489	0.876864415915261	0.88105777909641	0.868477689552964	0.639825947231301	0.704807980129822	0.659228693993418	0.160999576124083	active	active.enh	active	active.enh	HNRNPU	ENSG00000153187	no	NA	0.32	0	0	0	0	0	0	0.68
cg03327643	chr1	245673533	245673534	chr1:245673533	0.850379374895861	0.902941917503266	0.877372534372298	0.906360108783267	0.87603956908542	0.869420021311804	0.889278664632652	0.828254048526327	0.817193818752447	0.780982001862063	0.207534247865706	active	active.enh	inactive	inactive	KIF26B	ENSG00000162849	no	NA	0	0	0	1	0	0	0	0
cg00643651	chr1	245685073	245685074	chr1:245685073	0.923138887116166	0.929619090267543	0.921946473912586	0.93825182566013	0.906571503023652	0.906073700891257	0.907567107288443	0.741823360231607	0.808860943654712	0.710935365831003	0.125314263579841	active	active.enh	inactive	inactive	KIF26B	ENSG00000162849	no	NA	0	0	0	1	0	0	0	0
cg11587466	chr1	245692020	245692021	chr1:245692020	0.946999210896491	0.95584044068505	0.93792213154183	0.950794762267546	0.919272993776661	0.921240833099495	0.915337315130993	0.749430450468291	0.795536242825508	0.693305144271384	0.110530472437257	primed	primed	inactive	inactive	KIF26B	ENSG00000162849	no	NA	0	0	0	1	0	0	0	0
cg16362305	chr1	245692239	245692240	chr1:245692239	0.93174484983621	0.917844937387768	0.9029300632176	0.919074085540485	0.880114701186719	0.876050330580258	0.888243442399641	0.718305837891405	0.822310236450262	0.773559184605188	0.154533454453654	primed	primed	inactive	inactive	KIF26B	ENSG00000162849	no	NA	0	0	0	1	0	0	0	0
cg14830002	chr1	247453384	247453385	chr1:247453384	0.714718060275748	0.905673539959044	0.902519624210031	0.908246958571539	0.776296963068822	0.745257276898435	0.838376335409596	0.574293392185883	0.673436529575782	0.568834250597363	0.155295318946565	inactive	inactive	inactive	inactive	OR2B11	ENSG00000177535	no	inactive_het	0	0.25	0	0.5	0	0.25	0	0
cg23230830	chr1	248739799	248739800	chr1:248739799	0.869929044860041	0.910109303934868	0.89923090289734	0.916643621671681	0.906506601751143	0.903120553023345	0.91327869920674	0.676503441652622	0.724032903450638	0.643854768892949	0.239172811016112	active	active.enh	inactive	inactive	LYPD8	ENSG00000259823	yes	NA	0	0	0	0.67	0	0.33	0	0
cg13180844	chr2	2707396	2707397	chr2:2707396	0.731561036675582	0.688290379065075	0.526196292004311	0.547336175298198	0.855313421165388	0.859440442106615	0.847059379282934	0.519297373702456	0.613015917995104	0.546654008502362	0.15855258020804	other	other	inactive	inactive	MYT1L	ENSG00000186487	no	NA	0	0	0	0	0	1	0	0
cg14552732	chr2	3127600	3127601	chr2:3127600	0.904230562669753	0.916708800164243	0.907750284482636	0.915321990576672	0.861776346985633	0.869029258470037	0.847270524016826	0.624841840792703	0.753213562114108	0.743385289593114	0.0589667762014291	active	active.enh	primed	primed	EIPR1	ENSG00000032389	yes	NA	0	0	0	0	0	0	0	1
cg00496484	chr2	3149561	3149562	chr2:3149561	0.918525113756315	0.92503864424317	0.897868342757158	0.900889125672126	0.846571482225396	0.846251471943714	0.847211502788759	0.715554052366051	0.764688883590386	0.720429057749347	0.181238265539016	active	active.enh	primed	primed	EIPR1	ENSG00000032389	no	NA	0	0	0	0	0	0	0	1
cg16182685	chr2	3257209	3257210	chr2:3257209	0.946766328579222	0.827168327853936	0.726029009493776	0.750435215061336	0.842626958819721	0.846137162679866	0.835606551099432	0.846650487708001	0.830127741429225	0.831717063018984	0.17296304518478	active	active.enh	other	other	EIPR1	ENSG00000032389	no	NA	0	0	0	1	0	0	0	0
cg02968890	chr2	3277265	3277266	chr2:3277265	0.88437173342789	0.883472552692108	0.886052062446435	0.892115297071831	0.85373270313705	0.844883090110009	0.871431929191132	0.61610547751265	0.736059982863902	0.673720672786674	0.0857536554026646	other	other	other	other	EIPR1	ENSG00000032389	no	NA	0	0	0	1	0	0	0	0
cg03661054	chr2	3277559	3277560	chr2:3277559	0.91203505799613	0.901321635582033	0.876165303447306	0.884099211942267	0.844347368119773	0.840813530787932	0.851415042783456	0.642807505708959	0.749628161718719	0.713892538924203	0.177086412172108	active	active.enh	other	other	EIPR1	ENSG00000032389	no	NA	0	0	0	1	0	0	0	0
cg27612389	chr2	3277655	3277656	chr2:3277655	0.905548758178545	0.928638873768845	0.897411114612405	0.917360084181023	0.888560143922404	0.887355227764249	0.890969976238714	0.720640476473169	0.782907337571617	0.755624016763196	0.13796534649049	active	active.enh	other	other	EIPR1	ENSG00000032389	no	NA	0	0	0	1	0	0	0	0
cg21205320	chr2	3600690	3600691	chr2:3600690	0.883483432037295	0.843085944688929	0.797813062777805	0.816314303610914	0.78727231822879	0.788591903261572	0.784633148163225	0.564883155585794	0.63426849747039	0.617839509905161	0.212711559317494	active	active.enh	inactive	inactive	COLEC11	ENSG00000118004	no	NA	0	0	0	0.78	0	0	0	0.22
cg19958021	chr2	5700695	5700696	chr2:5700695	0.827636115954178	0.82613142437722	0.79716883673905	0.816410209129583	0.769836590396936	0.773250893777171	0.763007983636466	0.714736335931902	0.735576579152662	0.672993098749492	0.20255554462619	active	active.prom	inactive	inactive	SOX11	ENSG00000176887	no	NA	0.2	0	0.2	0.2	0.2	0.2	0	0
cg22312996	chr2	5709250	5709251	chr2:5709250	0.908712769939987	0.875302883543162	0.834791210459381	0.840825366968869	0.83054123657606	0.831844318319534	0.82793507308911	0.77357793844823	0.810593574279978	0.766397720260211	0.169619004392455	inactive	inactive	inactive	inactive	SOX11	ENSG00000176887	no	inactive_het	0	0	0	1	0	0	0	0
cg12356859	chr2	5969514	5969515	chr2:5969514	0.880099986769678	0.914618727851316	0.923470111981488	0.920785832850417	0.919559867023409	0.911780132792822	0.935119335484582	0.872402862159853	0.925956392479611	0.892763556127426	0.226490570903824	active	active.enh	inactive	inactive	SOX11	ENSG00000176887	yes	NA	0	0	0	0.77	0	0.16	0	0.06
cg00913787	chr2	6236290	6236291	chr2:6236290	0.894855325934725	0.903748415669532	0.889384326196259	0.894716546075095	0.877969017624749	0.881724387683518	0.870458277507211	0.719456484955122	0.736789785950785	0.634822129458619	0.241311712785416	inactive	inactive	inactive	inactive	SOX11	ENSG00000176887	no	inactive_hom	0	0	0	0	0	0	1	0
cg27580229	chr2	8574118	8574119	chr2:8574118	0.93104991978917	0.933228694945221	0.923804930279897	0.923358290993816	0.891056247264505	0.890941404584555	0.891285932624404	0.603185072791081	0.646340101487336	0.693313922567971	0.205234867275629	active	active.enh	other	other	ID2	ENSG00000115738	no	NA	0	0	0	1	0	0	0	0
cg23541422	chr2	8574233	8574234	chr2:8574233	0.926465215570834	0.91824975035648	0.906412715481158	0.918910162164915	0.850883898515381	0.853642350633149	0.845366994279844	0.482359393173934	0.520766539772465	0.549910008456797	0.226447255853049	active	active.enh	other	other	ID2	ENSG00000115738	no	NA	0	0	0	1	0	0	0	0
cg10987840	chr2	9179397	9179398	chr2:9179397	0.854897117745905	0.844581919862583	0.648596580271849	0.670525348435211	0.835855055568797	0.849778134990738	0.808008896724917	0.64861245354954	0.696906455550372	0.634466789726821	0.150098980435215	other	other	inactive	inactive	ASAP2	ENSG00000151693	yes	NA	0	0	0	0	0	0	1	0
cg04254681	chr2	9539615	9539616	chr2:9539615	0.773010958109011	0.871183491347891	0.843781075324922	0.888107143276615	0.839501136421496	0.826215858711742	0.866071691841005	0.496167304387963	0.707553908641494	0.737398271238714	0.182407431198118	active	active.enh	active	active.enh	ADAM17	ENSG00000151694	yes	NA	0	0	0	0.96	0	0	0	0.04
cg13724182	chr2	9620896	9620897	chr2:9620896	0.851782003961989	0.924099009670905	0.916933402335007	0.906381895792868	0.877263480567922	0.873996991413686	0.883796458876394	0.713602185836069	0.649743220149677	0.668733486534135	0.216138144291568	active	active.transcr	primed	primed	YWHAQ	ENSG00000134308	no	NA	0.25	0	0	0.75	0	0	0	0
cg22406334	chr2	9648817	9648818	chr2:9648817	0.955786163395189	0.971186498342824	0.960183794424824	0.958686734502051	0.931772214167467	0.93209991443567	0.931116813631062	0.828030876762112	0.881346365344846	0.870063490211942	0.151452652420351	other	other	inactive	inactive	YWHAQ	ENSG00000134308	no	NA	0	0	0	1	0	0	0	0
cg04618171	chr2	10330339	10330340	chr2:10330339	0.869694128593249	0.935425838232958	0.917624900787821	0.922486863266384	0.921761727812773	0.91844054629765	0.92840409084302	0.914601155626637	0.923426625023023	0.918792595137875	0.238419339920506	active	active.enh	active	active.enh	HPCAL1	ENSG00000115756	no	NA	0	0	0	1	0	0	0	0
cg23728189	chr2	10330835	10330836	chr2:10330835	0.895943218484425	0.883036136630511	0.876892210555348	0.889101204065233	0.829511644417075	0.829101101169996	0.830332730911231	0.751811384020033	0.802112188245821	0.779150951550203	0.235511001277534	active	active.enh	other	other	HPCAL1	ENSG00000115756	no	NA	0	0	0	1	0	0	0	0
cg01641286	chr2	10343790	10343791	chr2:10343790	0.864302154963134	0.919296694882955	0.912797553356093	0.907663139736813	0.900218007531362	0.900230507752317	0.900193007089453	0.867162451555383	0.842860300820524	0.813867851047667	0.241145801926116	active	active.enh	primed	primed	HPCAL1	ENSG00000115756	no	NA	0	0	0	1	0	0	0	0
cg10283844	chr2	10347188	10347189	chr2:10347188	0.945710339057977	0.854299430315425	0.792093975623741	0.79169711395985	0.791947105062324	0.803468980928471	0.76890335333003	0.865264643552424	0.777278236309912	0.779327812903585	0.196848939874949	primed	primed	primed	primed	HPCAL1	ENSG00000115756	no	NA	0	0	0	1	0	0	0	0
cg18913843	chr2	10377197	10377198	chr2:10377197	0.885261867813303	0.91833920410092	0.905238126020672	0.934078329823479	0.894273774520612	0.886231886755349	0.910357550051138	0.866036048780413	0.915061645053864	0.926449062888244	0.161094005347265	active	active.enh	primed	primed	HPCAL1	ENSG00000115756	no	NA	0	0	0	1	0	0	0	0
cg00141688	chr2	10377226	10377227	chr2:10377226	0.860173005321837	0.909821516062049	0.896127726482086	0.897441997983492	0.771682106788347	0.767026851838983	0.780992616687073	0.69442995935507	0.789000431694632	0.802260890059277	0.0927281454011442	active	active.enh	active	active.enh	HPCAL1	ENSG00000115756	no	NA	0	0	0	1	0	0	0	0
cg22614203	chr2	10377235	10377236	chr2:10377235	0.841940476730732	0.876153649345311	0.868894776453037	0.891189093529514	0.836102227414946	0.822941961132752	0.862422759979334	0.752757943005812	0.851374451190851	0.85017705090103	0.0563979675224649	active	active.enh	active	active.enh	HPCAL1	ENSG00000115756	no	NA	0	0	0	1	0	0	0	0
cg06839854	chr2	10395989	10395990	chr2:10395989	0.884680292295585	0.919319619382265	0.88904626207173	0.913630391765762	0.897898135871727	0.895747862692978	0.902198682229223	0.66378867185834	0.83726832148567	0.783469288727375	0.137731559514034	active	active.enh	inactive	inactive	HPCAL1	ENSG00000115756	yes	NA	0	0	0	1	0	0	0	0
cg15014006	chr2	10434533	10434534	chr2:10434533	0.858737010110131	0.887724942794047	0.870499170017597	0.878138872980843	0.857054585355109	0.852056263714872	0.867051228635583	0.642668356986048	0.696218250728649	0.68079772510431	0.21250326605404	active	active.enh	primed	primed	ODC1	ENSG00000115758	no	NA	0	0	0	0	0	0	1	0
cg05146922	chr2	10494048	10494049	chr2:10494048	0.909606272278952	0.903613624810371	0.882044141631385	0.893674638832989	0.850578423402558	0.845667349992487	0.860400570222702	0.629415741058184	0.73647527599315	0.698020965886965	0.125688726106312	active	active.enh	primed	primed	ODC1	ENSG00000115758	yes	NA	0	0	0	0	0	0	1	0
cg04173561	chr2	10720000	10720001	chr2:10720000	0.922431899591345	0.931404690027965	0.914281743343348	0.920847574506537	0.81652325555442	0.778246387308497	0.893076992046268	0.476283499980636	0.558081257383294	0.501497697764273	0.201259120107505	inactive	inactive	inactive	inactive	ATP6V1C2	ENSG00000143882	no	inactive_het	0	0	0	0.2	0	0	0	0.8
cg03238522	chr2	11828216	11828217	chr2:11828216	0.927934681742419	0.943351780462381	0.936543293047069	0.936313327093251	0.832835297740771	0.846277423998321	0.805951045225672	0.685576127758361	0.692415906145328	0.772447890563895	0.16224908652288	active	active.enh	inactive	inactive	LPIN1	ENSG00000134324	no	NA	0	0	0	0	0	0	1	0
cg11531339	chr2	19869373	19869374	chr2:19869373	0.742552355701932	0.749601456015597	0.695772919957132	0.726379920750155	0.772261117465048	0.784890418163485	0.747002516068174	0.626302538546462	0.636559409801669	0.63162153248516	0.148174884122366	active	active.prom	active	active.prom	TTC32	ENSG00000183891	no	NA	0	0	0	0.8	0	0	0	0.2
cg08323277	chr2	20048659	20048660	chr2:20048659	0.869930620030151	0.902496010928742	0.894506956849084	0.912156318596815	0.814006128381751	0.824531405880116	0.79295557338502	0.519843307964621	0.420012430623427	0.455436300236076	0.0973532026478727	other	other	primed	primed	LAPTM4A	ENSG00000068697	no	NA	0	0	0	0.33	0	0	0	0.67
cg11354105	chr2	25252936	25252937	chr2:25252936	0.740264872911787	0.715492867971971	0.692717424762731	0.708166599451488	0.857824413720511	0.857359194758843	0.858754851643847	0.899921508957636	0.860056671353267	0.880940373094707	0.196091077270748	active	active.enh	other	other	DNMT3A	ENSG00000119772	no	NA	0.43	0	0	0.43	0	0	0	0.14
cg10614445	chr2	25303827	25303828	chr2:25303827	0.918206185976261	0.928639148937757	0.895269927901472	0.905151792949866	0.890551549550298	0.895296680374292	0.88106128790231	0.889345576472258	0.838022640459794	0.849501873945472	0.16166277199307	active	active.transcr	primed	primed	DNMT3A	ENSG00000119772	no	NA	0	0	0	1	0	0	0	0
cg07720334	chr2	25303883	25303884	chr2:25303883	0.906160922915599	0.935950099996164	0.912890702892755	0.929476579405083	0.903740084496455	0.904234718814255	0.902750815860854	0.895807683475224	0.87825779744045	0.873173145290753	0.163386202238555	active	active.transcr	primed	primed	DNMT3A	ENSG00000119772	no	NA	0	0	0	1	0	0	0	0
cg20702417	chr2	25315426	25315427	chr2:25315426	0.918030105883895	0.884267220158833	0.826486450439367	0.85355886132882	0.854239140035847	0.855757332815094	0.851202754477352	0.827656733421318	0.76716425032813	0.788014019469219	0.211845797143913	active	active.enh	primed	primed	DNMT3A	ENSG00000119772	no	NA	0	0	0	1	0	0	0	0
cg06748978	chr2	25339643	25339644	chr2:25339643	0.925877812724496	0.927319266292365	0.916246588776243	0.922062387615979	0.894845570901387	0.893840545448825	0.896855621806512	0.793738120439792	0.713785849558619	0.731203232185678	0.182935731252684	active	active.enh	inactive	inactive	DNMT3A	ENSG00000119772	no	NA	0	0	0	1	0	0	0	0
cg02068690	chr2	25377582	25377583	chr2:25377582	0.791008658039997	0.84906006654023	0.843706583329455	0.861642143181392	0.819762793107205	0.805563932036046	0.848160515249523	0.719466494754977	0.772636421649754	0.77390024512308	0.20468755099159	active	active.enh	active	active.enh	DTNB	ENSG00000138101	no	NA	0	0	0	0.93	0	0	0	0.07
cg26870999	chr2	25521894	25521895	chr2:25521894	0.866509685144242	0.927135563690986	0.914697809213277	0.926816143452215	0.891327573265433	0.888736057737689	0.896510604320921	0.814926104571588	0.803019394354826	0.828939357751298	0.192882038145901	active	active.enh	primed	primed	DTNB	ENSG00000138101	no	NA	0	0	0	1	0	0	0	0
cg26855302	chr2	30150321	30150322	chr2:30150321	0.690996534562092	0.807464535880461	0.79807387485939	0.834906513217384	0.848294085140378	0.840228569921525	0.864425115578082	0.583456071547018	0.745985886993894	0.739159450634333	0.221793548801573	active	active.transcr	active	active.transcr	YPEL5	ENSG00000119801	no	NA	0	0	0	0.89	0	0	0	0.11
cg16444826	chr2	30218378	30218379	chr2:30218378	0.943775795222062	0.942255704349504	0.930375385093374	0.915542404768275	0.8009685660675	0.818608059535474	0.765689579131554	0.59898292368737	0.497276690249706	0.620104668339815	0.145075226268997	primed	primed	primed	primed	LBH	ENSG00000213626	no	NA	0	0	0	0	0	0	1	0
cg21314603	chr2	32926970	32926971	chr2:32926970	0.872852958097172	0.86391359976802	0.82887465108082	0.840470270985273	0.82674017391406	0.829480531247044	0.82125945924809	0.579400079105555	0.674606133310479	0.615281935969165	0.242092834721592	primed	primed	inactive	inactive	LTBP1	ENSG00000049323	yes	NA	1	0	0	0	0	0	0	0
cg21139003	chr2	32948234	32948235	chr2:32948234	0.816287148288066	0.835340532880759	0.822193199676078	0.824677062779754	0.862764830529225	0.850059649324441	0.888175192938794	0.803214026465869	0.807121764991924	0.790083764933896	0.197326780966162	other	other	other	other	LTBP1	ENSG00000049323	no	NA	0	0	0	0.5	0	0	0	0.5
cg14184369	chr2	36918810	36918811	chr2:36918810	0.771116580879016	0.851979653930243	0.843124653438093	0.891236708108194	0.812025974305732	0.803844081720108	0.82838975947698	0.545859730381413	0.599788077018512	0.523794895413625	0.227539752509997	inactive	inactive	inactive	inactive	STRN	ENSG00000115808	no	inactive_het	0	0	0	1	0	0	0	0
cg02255510	chr2	37083253	37083254	chr2:37083253	0.842486812305962	0.914548410129419	0.89287979091917	0.916519658650407	0.809451525748356	0.791513242946834	0.8453280913514	0.50423277537391	0.587953661270444	0.559229851196955	0.214173931977001	active	active.enh	active	active.enh	HEATR5B	ENSG00000008869	no	NA	0	0	0	0.33	0	0	0	0.67
cg15293422	chr2	37670573	37670574	chr2:37670573	0.74570144177414	0.808057646755559	0.805388401329964	0.850494899610381	0.849154848065623	0.846491638614834	0.854481266967201	0.476523693357826	0.616062724798317	0.554614195630385	0.171799946964658	active	active.enh	other	other	CDC42EP3	ENSG00000163171	no	NA	0	0	0	1	0	0	0	0
cg06900514	chr2	39469838	39469839	chr2:39469838	0.915710325801747	0.922641355064257	0.914102009849346	0.925616354804771	0.849763870933673	0.843741676497667	0.861808259805684	0.408906832788995	0.580553997068371	0.528317179986962	0.0737330068521627	active	active.enh	primed	primed	MAP4K3	ENSG00000011566	yes	NA	0	0	0	1	0	0	0	0
cg15491134	chr2	40317893	40317894	chr2:40317893	0.793368210020325	0.875365718422082	0.855612771817341	0.881324026181122	0.881299590031014	0.870545502486113	0.902807765120816	0.539840268346083	0.76236463376558	0.702298967418971	0.221084951866343	inactive	inactive	inactive	inactive	SLC8A1	ENSG00000183023	no	inactive_hom	0	0	0	1	0	0	0	0
cg25002781	chr2	41939316	41939317	chr2:41939316	0.888648916386776	0.895654661466758	0.865028184968757	0.879759431589146	0.840219337058576	0.842441424615335	0.835775161945058	0.467894160943955	0.551995178882279	0.48281059572946	0.216445398595039	inactive	inactive	inactive	inactive	PKDCC	ENSG00000162878	no	inactive_het	0	0	0	0.4	0	0	0	0.6
cg26685998	chr2	43107802	43107803	chr2:43107802	0.901087520998599	0.922607319548145	0.915500255748888	0.919642938928973	0.875002213562666	0.873074728046495	0.878857184595007	0.614199860979267	0.751025204222306	0.719790062273874	0.138646279280749	active	active.enh	active	active.enh	ZFP36L2	ENSG00000152518	no	NA	0	0	0	1	0	0	0	0
cg08203192	chr2	45653479	45653480	chr2:45653479	0.894501890832534	0.923166732580004	0.878369876732565	0.901778337205664	0.817171710903356	0.820620108012785	0.810274916684499	0.868184542795022	0.756530373078663	0.771066743699804	0.201954177754675	other	other	other	other	PRKCE	ENSG00000171132	no	NA	0	0	0	1	0	0	0	0
cg22307974	chr2	46540972	46540973	chr2:46540972	0.819494487719978	0.873945715258706	0.826689827037388	0.847828745291519	0.82556908893893	0.824826825670177	0.827053615476434	0.646706282963406	0.593490721528626	0.604691077497555	0.190448625992481	primed	primed	primed	primed	ATP6V1E2	ENSG00000250565	no	NA	0.09	0	0	0.45	0	0	0	0.45
cg23035330	chr2	54550879	54550880	chr2:54550879	0.890620767555343	0.907005125298882	0.889954387664178	0.909321919473778	0.881630286530913	0.879323444164582	0.886243971263573	0.763875353841273	0.751222971995143	0.582723434745711	0.189060611518698	primed	primed	primed	primed	SPTBN1	ENSG00000115306	no	NA	0	0	0	0.75	0	0	0	0.25
cg03017850	chr2	54570148	54570149	chr2:54570148	0.931031137927994	0.934311150533016	0.885169648420721	0.878818355255667	0.875206088165036	0.879985500471987	0.865647263551132	0.735346438018136	0.758702305234918	0.73244553048728	0.23352420250452	active	active.enh	active	active.enh	SPTBN1	ENSG00000115306	yes	NA	0	0	0	1	0	0	0	0
cg08556541	chr2	54634426	54634427	chr2:54634426	0.859627578260609	0.8999603793521	0.842173775809667	0.857131490392488	0.821041614669055	0.821467712868438	0.820189418270291	0.71135140632123	0.753889140940796	0.669614720902517	0.124494621949729	active	active.transcr	active	active.transcr	SPTBN1	ENSG00000115306	no	NA	0	0	0	1	0	0	0	0
cg26040101	chr2	60002637	60002638	chr2:60002637	0.605113000834421	0.800903209162681	0.820097091285994	0.81554767290985	0.774441158430797	0.77782098667502	0.767681501942352	0.72210656487196	0.666434214260603	0.667653270631289	0.200287240810786	primed	primed	primed	primed	BCL11A	ENSG00000119866	no	NA	0	0	0	1	0	0	0	0
cg02334333	chr2	60460257	60460258	chr2:60460257	0.787203077158409	0.822955765944296	0.797078879813501	0.819764156531518	0.780920192634307	0.790435942029296	0.761888693844328	0.610602909425984	0.548519173343574	0.566586437815371	0.209845436381014	active	active.transcr	active	active.transcr	BCL11A	ENSG00000119866	no	NA	0	0	0	0.71	0.12	0.18	0	0
cg03606511	chr2	60508395	60508396	chr2:60508395	0.890397446362272	0.870250477108094	0.846377578880313	0.860474278210479	0.811260497722506	0.814451572246393	0.804878348674731	0.704767592723406	0.670534494520888	0.695410300217858	0.150424691536268	active	active.transcr	active	active.transcr	BCL11A	ENSG00000119866	no	NA	0	0	0	1	0	0	0	0
cg01616628	chr2	60533892	60533893	chr2:60533892	0.862803630971828	0.921194039865626	0.903506620992909	0.925633488568575	0.870772730328498	0.877618343228783	0.857081504527929	0.80499796277467	0.715241634999078	0.800272715294379	0.213047733156184	active	active.enh	active	active.transcr	BCL11A	ENSG00000119866	no	NA	0	0	0	0.88	0.06	0.06	0	0
cg10853543	chr2	60536491	60536492	chr2:60536491	0.817806157800953	0.886118260294301	0.874527382305685	0.904025512693225	0.820066969960359	0.823368436028128	0.813464037824821	0.359928864797091	0.447898861221603	0.510328204645215	0.087021659103734	active	active.enh	active	active.transcr	BCL11A	ENSG00000119866	no	NA	0.06	0	0	0.82	0.06	0.06	0	0
cg03981213	chr2	60539419	60539420	chr2:60539419	0.751817105833073	0.866640985078865	0.88157132607458	0.893289828269615	0.87021109796801	0.864041520131481	0.882550253641068	0.790530177635095	0.801835522420916	0.835711829854759	0.246780931583149	active	active.enh	active	active.transcr	BCL11A	ENSG00000119866	no	NA	0	0	0	0.94	0	0	0	0.06
cg17253709	chr2	62214872	62214873	chr2:62214872	0.839626968485004	0.862803992559753	0.816253241075608	0.843488130395782	0.794620749532449	0.810230635237627	0.763400978122093	0.55262998194167	0.573392611390566	0.549375464345428	0.230778510679884	active	active.transcr	primed	primed	B3GNT2	ENSG00000170340	no	NA	0.5	0	0	0.5	0	0	0	0
cg25918827	chr2	62306005	62306006	chr2:62306005	0.819549931414762	0.87904724637999	0.870795406616543	0.871980546950763	0.765494528347714	0.762598805757162	0.771285973528818	0.537941289822984	0.444808965124351	0.486580774982755	0.140836785334162	active	active.enh	primed	primed	B3GNT2	ENSG00000170340	no	NA	0	0	0	1	0	0	0	0
cg24914884	chr2	64360994	64360995	chr2:64360994	0.87790888283523	0.897976801102675	0.869400583136574	0.888794443456605	0.884082313623792	0.883376538343579	0.885493864184217	0.68756238292041	0.704732584507628	0.658790192378141	0.230640914648531	primed	primed	inactive	inactive	LGALSL	ENSG00000119862	no	NA	0	0	0	0	0	0	1	0
cg06645778	chr2	64453291	64453292	chr2:64453291	0.788623599832468	0.762940026662771	0.6936053345396	0.696847912543035	0.766897128643779	0.771932139735334	0.756827106460668	0.368538558047726	0.435671292215873	0.460359014550964	0.0951242926316216	other	other	primed	primed	LGALSL	ENSG00000119862	no	NA	0.25	0	0	0.38	0	0	0	0.38
cg05783449	chr2	64641576	64641577	chr2:64641576	0.830346112534224	0.898327462228534	0.872532404514502	0.889959879510207	0.839283493109085	0.839921818086604	0.838006843154046	0.593906836196965	0.540326521718864	0.580635970349462	0.191502266687727	active	active.transcr	active	active.transcr	SERTAD2	ENSG00000179833	no	NA	0	0	0	0.67	0	0	0	0.33
cg09154256	chr2	65125763	65125764	chr2:65125763	0.881513592096738	0.927519410167184	0.916995330789397	0.929069856007436	0.883145108262128	0.882450521457031	0.884534281872322	0.789128292372523	0.70311700084325	0.717066832228287	0.214627066986435	primed	primed	primed	primed	RAB1A	ENSG00000138069	no	NA	0	0	0	1	0	0	0	0
cg23809597	chr2	68419078	68419079	chr2:68419078	0.918548607160626	0.926944429152054	0.923933395770965	0.918913376743678	0.851349052890707	0.840459756574935	0.873127645522252	0.739700096977746	0.840723615567633	0.79394490762574	0.168009793074488	active	active.enh	primed	primed	FBXO48	ENSG00000204923	no	NA	0	0	0	0	0	0	1	0
cg08439276	chr2	68710092	68710093	chr2:68710092	0.75383840407651	0.872529035065716	0.841981569412384	0.880814607923306	0.761433062897921	0.744986691450808	0.794325805792148	0.625976795347188	0.651587986055439	0.611400919586601	0.228360578941076	primed	primed	primed	primed	ARHGAP25	ENSG00000163219	no	NA	0	0	0	1	0	0	0	0
cg17754943	chr2	68819685	68819686	chr2:68819685	0.901626570930212	0.940084745339812	0.928358500765296	0.940902537523228	0.905311756992969	0.897724608390485	0.920486054197936	0.642446195772354	0.730253081377083	0.70102240412569	0.232524489069039	active	active.transcr	other	other	ARHGAP25	ENSG00000163219	no	NA	0	0	0	0.75	0.12	0.12	0	0
cg25911968	chr2	68858784	68858785	chr2:68858784	0.921865974283109	0.944485229833847	0.932027411728354	0.945420551031043	0.863238284301047	0.849165864101228	0.891383124700684	0.740295945848393	0.677316828790658	0.607653868135666	0.19861602211585	primed	primed	primed	primed	BMP10	ENSG00000163217	no	NA	0	0	0	0	0	0	1	0
cg06614944	chr2	71236502	71236503	chr2:71236502	0.809698387928205	0.873302537383015	0.84309831472611	0.874891462256654	0.832368650977534	0.83273759147789	0.831630769976821	0.63932268912536	0.735768339738532	0.69350845243945	0.163139712943795	primed	primed	active	active.enh	PAIP2B	ENSG00000124374	no	NA	0	0	0	0	0	0	1	0
cg27278843	chr2	73988049	73988050	chr2:73988049	0.817840919570167	0.861632315954181	0.842551330420209	0.863795237432754	0.804490770901576	0.815518104513426	0.782436103677877	0.59024008352964	0.636636514390652	0.62407840967838	0.113504803798758	active	active.transcr	active	active.transcr	TET3	ENSG00000187605	no	NA	0	0	0	1	0	0	0	0
cg04648494	chr2	74001513	74001514	chr2:74001513	0.886033799939938	0.910935383133789	0.883300329886441	0.909214454287303	0.852508822576807	0.849623695360011	0.858279077010398	0.673244172495348	0.587130836018034	0.598871755298284	0.239783788368852	active	active.enh	active	active.enh	TET3	ENSG00000187605	no	NA	0	0	0	0.33	0	0	0	0.67
cg02466544	chr2	74414326	74414327	chr2:74414326	0.916356316474826	0.909694425035245	0.860272214923762	0.877077859577959	0.778954242665154	0.799906886664579	0.737048954666304	0.624161733743851	0.518317468610394	0.544870857189626	0.145618351630142	active	active.enh	active	active.enh	C2orf81	ENSG00000284308	no	NA	0.08	0	0.08	0.08	0.33	0.33	0	0.08
cg21655923	chr2	74420686	74420687	chr2:74420686	0.890782248989358	0.91560188232422	0.915990761600174	0.92156028761883	0.884586668393169	0.886018865207001	0.881722274765504	0.799570148923508	0.805727044531993	0.814797817292648	0.237098226447231	primed	primed	active	active.enh	C2orf81	ENSG00000284308	no	NA	0.05	0	0	0.19	0	0	0	0.76
cg01054402	chr2	85324727	85324728	chr2:85324727	0.886645522610149	0.942627820168568	0.937571161437276	0.948605553017321	0.896853335517211	0.894134018501439	0.902291969548755	0.562787409118699	0.652744925728596	0.622772830383809	0.228594305123178	active	active.transcr	active	active.transcr	TGOLN2	ENSG00000152291	no	NA	0	0	0	0.57	0.14	0.14	0	0.14
cg03718845	chr2	85412878	85412879	chr2:85412878	0.841074532375119	0.889773946685147	0.888106911422071	0.917892071606784	0.768470201599076	0.742190632922103	0.821029338953024	0.72745616633759	0.674212724727745	0.678806916484886	0.23744981721565	primed	primed	primed	primed	CAPG	ENSG00000042493	no	NA	0	0	0	0.58	0	0	0	0.42
cg03380645	chr2	85667925	85667926	chr2:85667925	0.925939729904201	0.925332355694442	0.915497357824199	0.925159615677163	0.894881632054114	0.896921372659805	0.890802150842732	0.785863103555061	0.777915846647788	0.714649033256441	0.207746162944904	primed	primed	inactive	inactive	SFTPB	ENSG00000168878	no	NA	0	0	0	0.71	0	0	0	0.29
cg08482837	chr2	85811300	85811301	chr2:85811300	0.789432464330763	0.819898351215648	0.791238577407073	0.783311789381064	0.756371671693823	0.738529426363854	0.79205616235376	0.464448275850963	0.528303293957195	0.491731613846623	0.190167698988474	other	other	inactive	inactive	ATOH8	ENSG00000168874	no	NA	0	0	0	0	0	0	0	1
cg23618156	chr2	86028094	86028095	chr2:86028094	0.887625947918833	0.89297223940951	0.872648518293453	0.891120497144403	0.88592342253537	0.884891638031768	0.887986991542575	0.81570653392443	0.829594747751696	0.810376841012155	0.247501774130704	active	active.transcr	other	other	POLR1A	ENSG00000068654	no	NA	0	0	0	1	0	0	0	0
cg18145558	chr2	96142203	96142204	chr2:96142203	0.922386880650194	0.927889678854158	0.919205935793991	0.92100252760281	0.884233098551709	0.88593175359859	0.880835788457947	0.647182563966262	0.551680885442914	0.537822920908075	0.165643059561224	active	active.enh	active	active.transcr	DUSP2	ENSG00000158050	no	NA	0	0	0	0	0	0	0	1
cg17526890	chr2	96203052	96203053	chr2:96203052	0.654610979054028	0.835826593241934	0.79543172515435	0.840493748306359	0.841863230586867	0.824128610910799	0.877332469939003	0.41083454171185	0.462176844277342	0.436954851875542	0.142788612064862	active	active.enh	active	active.enh	STARD7	ENSG00000084090	no	NA	0	0	0	1	0	0	0	0
cg13810664	chr2	96987513	96987514	chr2:96987513	0.931596158739254	0.950921703612231	0.938192741043387	0.946728457731213	0.896698981194793	0.894093334971094	0.901910273642193	0.517934678168276	0.750861834080334	0.744944276310865	0.154651232475643	other	other	primed	primed	FAM178B	ENSG00000168754	no	NA	1	0	0	0	0	0	0	0
cg02787615	chr2	98818225	98818226	chr2:98818225	0.832482679452711	0.825888019069681	0.791811146337477	0.805642021515205	0.765162863565654	0.750240696838121	0.79500719702072	0.477789662078388	0.575203078728184	0.50547745633322	0.191363488286995	inactive	inactive	inactive	inactive	CRACDL	ENSG00000196872	no	inactive_het	0	0	0	1	0	0	0	0
cg21959618	chr2	99882138	99882139	chr2:99882138	0.721688396292426	0.836737677436766	0.812796179139206	0.836897089092521	0.809761440661239	0.806465316792703	0.816353688398311	0.820192004864191	0.732636401640319	0.748651118295772	0.214708841474566	primed	primed	active	active.transcr	AFF3	ENSG00000144218	no	NA	0	0	0	1	0	0	0	0
cg19364276	chr2	100246918	100246919	chr2:100246918	0.926176238695615	0.936029881308579	0.924862531903254	0.93590842827366	0.894888799247382	0.894343454692226	0.895979488357696	0.819128206421345	0.686790945216164	0.736431997401413	0.133145276455686	active	active.enh	active	active.enh	AFF3	ENSG00000144218	no	NA	0	0	0	1	0	0	0	0
cg27587307	chr2	101062112	101062113	chr2:101062112	0.928195687293463	0.922930393707771	0.904550054992916	0.920153003582136	0.865543388826147	0.861253259020021	0.874123648438397	0.526789712325555	0.630053057216036	0.556725277156708	0.140429184960488	primed	primed	inactive	inactive	TBC1D8	ENSG00000204634	no	NA	0	0	0	1	0	0	0	0
cg02050985	chr2	101149852	101149853	chr2:101149852	0.787724878593674	0.85890955537521	0.805942790491504	0.865921324550332	0.889356276146411	0.88414742617492	0.899773976089392	0.703171309517931	0.72333718545187	0.681904132806579	0.196717877389845	other	other	other	other	TBC1D8	ENSG00000204634	no	NA	0	0	0	0.75	0	0	0	0.25
cg00534380	chr2	101150124	101150125	chr2:101150124	0.608508377462188	0.614146543586859	0.599885713010233	0.595018876503489	0.804886392648773	0.806759067902117	0.801141042142084	0.725242707162768	0.77742419101579	0.755511681010773	0.204640492403546	other	other	primed	primed	TBC1D8	ENSG00000204634	no	NA	0	0	0	0.75	0	0	0	0.25
cg05874806	chr2	101733814	101733815	chr2:101733814	0.868936927656979	0.900318826187527	0.876652971047919	0.888579935367636	0.828744223235022	0.83715628237813	0.811920104948806	0.619053846345762	0.537659021178739	0.545853749288824	0.166532478526396	primed	primed	primed	primed	MAP4K4	ENSG00000071054	no	NA	0	0	0	1	0	0	0	0
cg21118780	chr2	101763105	101763106	chr2:101763105	0.885160458305098	0.900692608961327	0.874789356170207	0.887976021755988	0.87530450664386	0.872285874394553	0.881341771142473	0.588985821297408	0.650101089692416	0.641067979860772	0.189914558290944	active	active.transcr	active	active.enh	MAP4K4	ENSG00000071054	no	NA	0	0	0	1	0	0	0	0
cg21674927	chr2	102027785	102027786	chr2:102027785	0.914799228780423	0.879277745371324	0.80480438526109	0.811117891689948	0.753926435995163	0.742711471123199	0.77635636573909	0.731510588761168	0.703147013786652	0.666013730354846	0.115332522485453	active	active.enh	inactive	inactive	IL1R2	ENSG00000115590	no	NA	0	0	0	1	0	0	0	0
cg13607230	chr2	102735837	102735838	chr2:102735837	0.730671753010533	0.787189408424086	0.765635565108053	0.823943692320699	0.789981235980031	0.78119399912511	0.807555709689874	0.656661017901548	0.737845557975488	0.709605971821617	0.183328551400324	other	other	other	other	MFSD9	ENSG00000135953	no	NA	0	0	0	0.46	0	0	0	0.54
cg25961567	chr2	105747146	105747147	chr2:105747146	0.827987115049385	0.878632063445756	0.890205290990042	0.906716679983215	0.778171421795533	0.783579154153102	0.767355957080394	0.556247635045462	0.540693715810626	0.5199301716659	0.155825476019344	active	active.enh	active	active.enh	NCK2	ENSG00000071051	no	NA	0	0	0	1	0	0	0	0
cg23782758	chr2	110980069	110980070	chr2:110980069	0.904632847082962	0.920099923718107	0.900859263195558	0.920112862858941	0.864538213709054	0.865556224605039	0.862502191917084	0.693303521379386	0.760200388274418	0.7298610336722	0.224419272353247	active	active.enh	inactive	inactive	ACOXL	ENSG00000153093	no	NA	0	0	0	1	0	0	0	0
cg08886790	chr2	111100396	111100397	chr2:111100396	0.883005737568177	0.910600128892715	0.913113745451097	0.928318630479803	0.876675181387028	0.874802500245296	0.880420543670493	0.590960335941059	0.48524443090367	0.498183320024692	0.187849416942545	primed	primed	inactive	inactive	ACOXL	ENSG00000153093	no	NA	0	0	0	0.83	0	0.17	0	0
cg17057892	chr2	112160975	112160976	chr2:112160975	0.925837958756677	0.8930918659656	0.846135202626583	0.85736560425464	0.796277324020685	0.801508627278656	0.785814717504744	0.500008316665022	0.524862676712559	0.522919398164857	0.1591264389647	primed	primed	inactive	inactive	FBLN7	ENSG00000144152	no	NA	0	0	0	1	0	0	0	0
cg01154505	chr2	112182832	112182833	chr2:112182832	0.969715089807951	0.966710501028597	0.950012592843373	0.897643648789436	0.761653459955934	0.791407215832977	0.702145948201848	0.714067150518894	0.698735328090659	0.738238609756212	0.207777261362258	active	active.enh	inactive	inactive	FBLN7	ENSG00000144152	yes	NA	0	0	0	0.17	0	0.83	0	0
cg19914238	chr2	112726151	112726152	chr2:112726151	0.938187636957633	0.928310443110375	0.923443318106314	0.932979639418972	0.88266593750297	0.884946210672305	0.878105391164301	0.602546702089236	0.501047147662223	0.553722529490623	0.228822642882188	active	active.enh	primed	primed	NT5DC4	ENSG00000144130	no	NA	0.14	0	0	0.71	0	0	0	0.14
cg06961278	chr2	113156865	113156866	chr2:113156865	0.780764512794076	0.815806319393592	0.823577683454688	0.832704487865417	0.794922833680871	0.785130010889773	0.814508479263065	0.73201237973004	0.772113513421286	0.766628120860168	0.175424224518734	active	active.enh	other	other	PSD4	ENSG00000125637	no	NA	1	0	0	0	0	0	0	0
cg25962840	chr2	113173385	113173386	chr2:113173385	0.772294702869453	0.79243567726643	0.779659089974052	0.825991752905148	0.752939359892179	0.750118167523604	0.758581744629328	0.575407694847435	0.624579864547751	0.587589306390944	0.223459682979289	active	active.enh	active	active.enh	PSD4	ENSG00000125637	no	NA	0.67	0	0	0.33	0	0	0	0
cg00499539	chr2	113202689	113202690	chr2:113202689	0.845113411058517	0.836230777897266	0.800502524068059	0.804457409536512	0.774678756080563	0.777907746739666	0.768220774762356	0.427106748472715	0.523242715141205	0.512862075241061	0.12158649330963	active	active.transcr	active	active.transcr	PSD4	ENSG00000125637	no	NA	0	0	0	0	0.29	0.71	0	0
cg24644448	chr2	113625691	113625692	chr2:113625691	0.877762472942221	0.88787110962493	0.874536077706743	0.888472776071052	0.750571352189567	0.756998243809925	0.737717568948852	0.585265275276347	0.737772018979304	0.784104966703162	0.203721746011716	primed	primed	primed	primed	RABL2A	ENSG00000144134	no	NA	0	0	0	0	0	0.12	0	0.88
cg26313441	chr2	113626179	113626180	chr2:113626179	0.893281886670474	0.906475329326382	0.882616225589803	0.913355564269127	0.808511543125188	0.812780914642091	0.799972800091383	0.539833627874426	0.643655892976281	0.662254010414698	0.203498522922533	active	active.enh	active	active.enh	RABL2A	ENSG00000144134	no	NA	0	0	0	0.12	0	0	0	0.88
cg19143020	chr2	113672707	113672708	chr2:113672707	0.8428620383026	0.835004320136145	0.811325414695391	0.82996656390682	0.841753808970048	0.834911076327115	0.855439274255916	0.503560276793773	0.644924417642739	0.614864654687755	0.230262440963811	inactive	inactive	inactive	inactive	RABL2A	ENSG00000144134	no	inactive_het	0	0	0	0	0	0.5	0	0.5
cg27637303	chr2	118185317	118185318	chr2:118185317	0.68700688274854	0.729370982272705	0.676203992069218	0.703111564240454	0.763993861438402	0.776788007958998	0.738405568397211	0.615394701549203	0.618398407341081	0.633250804186476	0.195443295740355	other	other	other	other	INSIG2	ENSG00000125629	no	NA	0	0	0	1	0	0	0	0
cg04075184	chr2	121533187	121533188	chr2:121533187	0.901258398272884	0.908835546111001	0.897888078097272	0.919033262225879	0.898784704979751	0.893263582885618	0.909826949168017	0.755561687874065	0.816880171890481	0.762167191141646	0.219044939466134	active	active.enh	primed	primed	CLASP1	ENSG00000074054	no	NA	0	0	0	0.88	0	0	0	0.12
cg01919567	chr2	126775547	126775548	chr2:126775547	0.804647388108062	0.810534138190672	0.789244196997738	0.795631900152564	0.756458634299116	0.734988620392962	0.799398662111426	0.449015368733877	0.573610711617389	0.528825971645354	0.174580948261694	inactive	inactive	inactive	inactive	GYPC	ENSG00000136732	no	inactive_het	0	0	0	0	0	0	1	0
cg26032325	chr2	127362331	127362332	chr2:127362331	0.827915112716253	0.868846325645168	0.860793894202745	0.878040397383283	0.848027552173912	0.847245127160697	0.849592402200344	0.370091084237265	0.53056888569985	0.489912663452949	0.0585404265165799	primed	primed	primed	primed	MAP3K2	ENSG00000169967	no	NA	0	0	0	0.75	0	0.25	0	0
cg06202737	chr2	127408703	127408704	chr2:127408703	0.688035033379152	0.833683553510537	0.816517251346051	0.820144911683475	0.754430236250348	0.722692821176015	0.817905066399013	0.711748922200663	0.715926681862839	0.738041166858909	0.208972435805075	active	active.enh	active	active.enh	PROC	ENSG00000115718	no	NA	1	0	0	0	0	0	0	0
cg11732925	chr2	127535445	127535446	chr2:127535445	0.911204133841438	0.910722247477668	0.875262587948507	0.889348967336057	0.813120581177187	0.809845401376933	0.819670940777694	0.557124921102826	0.673286518866262	0.625809971220284	0.142484611709788	other	other	inactive	inactive	MYO7B	ENSG00000169994	no	NA	1	0	0	0	0	0	0	0
cg00778928	chr2	127622487	127622488	chr2:127622487	0.898999405973538	0.895611073904505	0.882686032668231	0.889397288800106	0.820227001948477	0.815755327561742	0.829170350721946	0.489725168836189	0.542581706883568	0.490430577343762	0.213458723173468	active	active.enh	primed	primed	MYO7B	ENSG00000169994	no	NA	0	0	0	1	0	0	0	0
cg01243465	chr2	127631632	127631633	chr2:127631632	0.93023015235645	0.922524673902465	0.907050396591445	0.917896505572598	0.789018807114049	0.790066174505233	0.786924072331681	0.773640440362992	0.811081925752332	0.807990803206666	0.237900710423277	active	active.enh	active	active.enh	MYO7B	ENSG00000169994	no	NA	0	0	0	0	0	0.71	0	0.29
cg12745632	chr2	127649579	127649580	chr2:127649579	0.849006071440326	0.836740777049536	0.812848399518548	0.810101269269226	0.781875547569859	0.770057233227572	0.805512176254434	0.469859296462948	0.590714464966879	0.519978606534152	0.138597263824041	active	active.enh	other	other	GPR17	ENSG00000144230	no	NA	0.05	0	0	0.84	0	0	0	0.11
cg11115063	chr2	127653028	127653029	chr2:127653028	0.731018930016084	0.70989723544006	0.707713896865925	0.719726493083809	0.75422601859068	0.763888055714365	0.734901944343311	0.618386613401181	0.649564457557863	0.605326863621003	0.195037055575782	active	active.enh	primed	primed	LIMS2	ENSG00000072163	no	NA	0	0	0	0.75	0	0	0	0.25
cg19614216	chr2	130871940	130871941	chr2:130871940	0.922669162967218	0.931274410023534	0.914387990291363	0.938710555337021	0.884439429642222	0.880037811758507	0.893242665409653	0.670848412422002	0.756804941466154	0.685245812031909	0.221479929536786	inactive	inactive	inactive	inactive	ARHGEF4	ENSG00000136002	no	inactive_hom	0	0	0	1	0	0	0	0
cg11838898	chr2	130915317	130915318	chr2:130915317	0.854571434912358	0.842753261722219	0.809421962648165	0.82057366522023	0.76442600725858	0.776715165097932	0.739847691579877	0.490044386671458	0.545263104614685	0.480112264495586	0.185978197229916	other	other	inactive	inactive	ARHGEF4	ENSG00000136002	no	NA	0	0	0	0	0	0.25	0	0.75
cg03384892	chr2	131524504	131524505	chr2:131524504	0.852104845112465	0.864569940041148	0.830152366520292	0.854231527114003	0.781544947544404	0.805222280710549	0.734190281212114	0.480118594474448	0.49142016625807	0.499407977866303	0.210824700403964	inactive	inactive	inactive	inactive	CCDC74A	ENSG00000163040	no	inactive_het	0	0	0	0	0	0	0	1
cg10013531	chr2	132646268	132646269	chr2:132646268	0.880243725102831	0.855786158735225	0.812967421336491	0.808840857108661	0.866943986431368	0.871066950976047	0.85869805734201	0.469552514871058	0.588123039333592	0.572507186897941	0.164624907129828	other	other	inactive	inactive	LYPD1	ENSG00000150551	yes	NA	0	0	0	0	0.2	0.8	0	0
cg11986030	chr2	134155102	134155103	chr2:134155102	0.91112252537275	0.917651432342952	0.910883362595278	0.923432909391192	0.872322881552738	0.872300356381759	0.872367931894696	0.71669717272443	0.816640264365531	0.836929600180341	0.242937453491296	active	active.enh	active	active.enh	MGAT5	ENSG00000152127	no	NA	0	0	0	1	0	0	0	0
cg20063095	chr2	134219570	134219571	chr2:134219570	0.84990963379449	0.869031259587795	0.865188498610834	0.864126661871009	0.82812695531118	0.831680255380107	0.821020355173325	0.691333348862399	0.76165737970514	0.762691853183404	0.170902040556011	active	active.enh	active	active.enh	MGAT5	ENSG00000152127	yes	NA	0	0	0	1	0	0	0	0
cg16236960	chr2	134254366	134254367	chr2:134254366	0.953370536703339	0.946969231575766	0.940281728930341	0.942611195174456	0.884197965418591	0.892004501859204	0.868584892537366	0.768926314831606	0.851708502140589	0.873648373661852	0.224698682127816	active	active.prom	active	active.enh	MGAT5	ENSG00000152127	no	NA	0	0.25	0.12	0	0	0.62	0	0
cg06389888	chr2	134254420	134254421	chr2:134254420	0.925011976277365	0.922148721198735	0.907204346055834	0.919248525946163	0.861928504514688	0.858884348462752	0.86801681661856	0.692982598567627	0.789772312215544	0.805461659088252	0.167890635708625	active	active.prom	active	active.enh	MGAT5	ENSG00000152127	no	NA	0	0	0.17	0	0	0.83	0	0
cg23806727	chr2	134259597	134259598	chr2:134259597	0.862527607316993	0.874852663153363	0.860225938203037	0.891111668637674	0.822266011614906	0.819975864461506	0.826846305921705	0.742253225263355	0.783575777162102	0.791251353187123	0.16584991519136	active	active.enh	active	active.enh	MGAT5	ENSG00000152127	no	NA	0	0	0	1	0	0	0	0
cg14356440	chr2	134293323	134293324	chr2:134293323	0.933425906761241	0.938066288555443	0.909410658063226	0.92900360351659	0.834771514145324	0.84890528402573	0.806503974384513	0.826272849660073	0.724884870238439	0.786230756504775	0.235116185220554	active	active.enh	active	active.enh	MGAT5	ENSG00000152127	no	NA	0	0	0	1	0	0	0	0
cg12311936	chr2	144237318	144237319	chr2:144237318	0.816696923778283	0.89333043236807	0.890918400299016	0.902609899446108	0.855261688438275	0.846525662048557	0.87273374121771	0.57796182700734	0.697542076977668	0.718162544846699	0.216021256024645	primed	primed	primed	primed	GTDC1	ENSG00000121964	no	NA	0	0.06	0.06	0.47	0	0.06	0	0.35
cg03303633	chr2	144439405	144439406	chr2:144439405	0.929145764676648	0.948927316153073	0.928931637334183	0.936571394974652	0.896005624895626	0.897993046927487	0.892030780831903	0.782799966314009	0.59932293128994	0.638850232370248	0.243988193676477	active	active.enh	primed	primed	ZEB2	ENSG00000169554	no	NA	0	0	0	1	0	0	0	0
cg19353947	chr2	144512077	144512078	chr2:144512077	0.852196500189114	0.921589039958079	0.898657999550476	0.924822583996355	0.892249370627552	0.885309262723713	0.906129586435231	0.652026861721262	0.682064540651661	0.711374345436119	0.247308640660517	active	active.transcr	active	active.transcr	ZEB2	ENSG00000169554	no	NA	0	0	0.02	0.74	0.1	0.12	0	0.02
cg24749089	chr2	152466309	152466310	chr2:152466309	0.880473008042244	0.923491451738777	0.908507258886596	0.930205943976836	0.874038640282577	0.874010173875396	0.874095573096941	0.378969320473884	0.463258394546089	0.403124702116331	0.10310845935848	primed	primed	primed	primed	FMNL2	ENSG00000157827	no	NA	0	0	0	1	0	0	0	0
cg03230175	chr2	156434950	156434951	chr2:156434950	0.921091806418483	0.941555856644315	0.932138041868915	0.939910220836685	0.90166847172302	0.897650373167679	0.909704668833701	0.808960852743849	0.71788193759597	0.740559286802544	0.243942159314512	primed	primed	primed	primed	GPD2	ENSG00000115159	no	NA	0.4	0	0	0	0	0	0	0.6
cg23836163	chr2	156537088	156537089	chr2:156537088	0.928583114897302	0.935845420475413	0.921571665705214	0.921333984178053	0.850260194822096	0.845999791498448	0.858781001469392	0.477578670965269	0.662679794565947	0.682635131259619	0.110591396824476	primed	primed	inactive	inactive	GPD2	ENSG00000115159	no	NA	0	0	0	1	0	0	0	0
cg01256139	chr2	160372226	160372227	chr2:160372226	0.469933269581294	0.688534588811546	0.746560096707401	0.799062539013006	0.78592063219842	0.775547664812178	0.806666566970905	0.637841640049664	0.697135423787112	0.622801525059992	0.15943813918909	primed	primed	primed	primed	RBMS1	ENSG00000153250	no	NA	0	0	0	1	0	0	0	0
cg26055370	chr2	160377268	160377269	chr2:160377268	0.806303939119639	0.842100885587214	0.844374361480077	0.888284747674707	0.751947710579219	0.760917423341547	0.734008285054562	0.527001753561038	0.514067265164151	0.534448904010471	0.0909474767817986	primed	primed	primed	primed	RBMS1	ENSG00000153250	no	NA	0	0	0	1	0	0	0	0
cg17824540	chr2	160403520	160403521	chr2:160403520	0.900870823957577	0.915537533589225	0.909149103104757	0.907247002795964	0.763762341618908	0.781120102891993	0.729046819072737	0.777463623514421	0.674855550015586	0.707908147779159	0.13832365462898	primed	primed	primed	primed	RBMS1	ENSG00000153250	no	NA	0	0	0	1	0	0	0	0
cg24772525	chr2	171158351	171158352	chr2:171158351	0.872888882362266	0.906832703947123	0.902359795198612	0.924559342771486	0.885962343612366	0.873324390732828	0.911238249371441	0.64777917074216	0.847984164855183	0.815494097976219	0.205857990506858	active	active.enh	other	other	TLK1	ENSG00000198586	no	NA	0	0	0	0.88	0	0	0	0.12
cg02927202	chr2	173957250	173957251	chr2:173957250	0.836614014562953	0.899883131481908	0.899850989065822	0.913026006755265	0.87289801284601	0.868826013555901	0.881042011426227	0.73418571603616	0.627820142565927	0.639275024436985	0.21684358462708	active	active.transcr	active	active.transcr	SP3	ENSG00000172845	no	NA	0	0	0	0.88	0	0	0	0.12
cg26035892	chr2	173990687	173990688	chr2:173990687	0.865413989160919	0.819556140234219	0.782919132618736	0.799945173234569	0.826059847117313	0.829287134987868	0.819605271376203	0.841348956961528	0.761217161071829	0.751860051215229	0.223137516161004	primed	primed	primed	primed	SP3	ENSG00000172845	no	NA	0	0	0	0	0	0	1	0
cg07502208	chr2	174592841	174592842	chr2:174592841	0.739920127811573	0.832444100123743	0.840944725155617	0.848389482026628	0.823579944159804	0.810443287796022	0.849853256887369	0.515512163990247	0.715190650787967	0.670292769585896	0.240199562054383	active	active.enh	active	active.enh	WIPF1	ENSG00000115935	no	NA	0	0	0	1	0	0	0	0
cg24926589	chr2	181686884	181686885	chr2:181686884	0.80454944412678	0.847677495302472	0.851929527962586	0.835902308211985	0.850088136238609	0.842943639375509	0.86437712996481	0.418094567812203	0.593933932270335	0.550106880972282	0.125627408859896	other	other	other	other	NEUROD1	ENSG00000162992	no	NA	0	0	0	0	0	0	1	0
cg19475988	chr2	188433603	188433604	chr2:188433603	0.884413343578723	0.89284035792777	0.872956341902768	0.880596568150883	0.863536418972045	0.86315835205464	0.864292552806855	0.499578142860405	0.664479346821362	0.552745961795703	0.245409227903041	inactive	inactive	inactive	inactive	GULP1	ENSG00000144366	no	inactive_het	0	0	0	1	0	0	0	0
cg17516156	chr2	190343094	190343095	chr2:190343094	0.921326855198415	0.913500447484964	0.901261648123919	0.905713978553109	0.843501294502951	0.851109434616602	0.82828501427565	0.571051260330695	0.448451965912075	0.435765407122636	0.149497751700179	active	active.enh	primed	primed	HIBCH	ENSG00000198130	no	NA	0.83	0	0	0.08	0	0	0	0.08
cg10625666	chr2	195656630	195656631	chr2:195656630	0.929726151025633	0.9237054854295	0.905047219526423	0.91858103909735	0.820282070107478	0.823529422205068	0.8137873659123	0.584543326894056	0.512734101973223	0.528435879999356	0.190569217979912	active	active.enh	active	active.prom	SLC39A10	ENSG00000196950	no	NA	0.88	0	0	0.12	0	0	0	0
cg27314761	chr2	195660733	195660734	chr2:195660733	0.802110246912125	0.879174138951703	0.872872188085666	0.895886450076532	0.836588745498651	0.834072511471801	0.841621213552351	0.626345664981522	0.719229779220133	0.697469098233142	0.238580191212677	active	active.enh	active	active.enh	SLC39A10	ENSG00000196950	no	NA	0	0	0	1	0	0	0	0
cg06226703	chr2	200378222	200378223	chr2:200378222	0.917937469200922	0.938088527874378	0.921372660123877	0.930729371429679	0.883311195213315	0.887490355095661	0.874952875448625	0.727942687592182	0.671206302369153	0.678666992524085	0.200182734424029	active	active.enh	inactive	inactive	SPATS2L	ENSG00000196141	no	NA	0.04	0.09	0	0.78	0	0.09	0	0
cg13144059	chr2	200380354	200380355	chr2:200380354	0.896529438860032	0.952010153684054	0.948616217982063	0.963832379598623	0.922992786597973	0.923507080041264	0.921964199711392	0.593193014892331	0.608565260269884	0.686804940418129	0.0537799008909804	active	active.enh	inactive	inactive	SPATS2L	ENSG00000196141	yes	NA	0	0	0	1	0	0	0	0
cg08267148	chr2	201158692	201158693	chr2:201158692	0.830597426972578	0.874818553307066	0.865596264455618	0.886494611290376	0.765422551734102	0.752248474129559	0.791770706943187	0.654733621991054	0.651025558178541	0.633335299502179	0.164650905890299	active	active.enh	active	active.enh	CFLAR	ENSG00000003402	no	NA	0.11	0	0	0.89	0	0	0	0
cg00656820	chr2	201641745	201641746	chr2:201641745	0.819365808458106	0.884933102258503	0.88888214034246	0.906884529454369	0.88460279423867	0.880733623035118	0.892341136645775	0.74835080146287	0.571586577088279	0.594469718588567	0.23594113852988	inactive	inactive	inactive	inactive	TMEM237	ENSG00000155755	no	inactive_hom	0	0	0	0.62	0	0	0	0.38
cg14914924	chr2	202139672	202139673	chr2:202139672	0.876946596428825	0.909119882390602	0.882219457102102	0.906024267394559	0.841664981531392	0.847054276727956	0.830886391138264	0.445096094086368	0.432768798497902	0.468142661048148	0.102222235014072	primed	primed	inactive	inactive	KIAA2012	ENSG00000182329	no	NA	0	0	0	0.75	0	0.25	0	0
cg14787880	chr2	202379400	202379401	chr2:202379400	0.833687412845769	0.913857522739179	0.898672991940587	0.928256362216897	0.869628684088538	0.857123711969024	0.894638628327567	0.636754912113189	0.783164741660558	0.812566362797369	0.151870035039103	active	active.enh	other	other	BMPR2	ENSG00000204217	no	NA	0	0	0	0.67	0	0	0	0.33
cg18899117	chr2	205546307	205546308	chr2:205546307	0.445662198613056	0.434069404009241	0.417687918572505	0.396129724145505	0.810037387922935	0.807142336144459	0.815827491479887	0.456725201111477	0.574874456968336	0.553005185472364	0.190125830634352	primed	primed	inactive	inactive	PARD3B	ENSG00000116117	no	NA	0	0	0	1	0	0	0	0
cg11823034	chr2	217994247	217994248	chr2:217994247	0.886992418650414	0.912059477661079	0.91000232468467	0.918183675089587	0.829318491540068	0.829210789122236	0.829533896375732	0.47486067888607	0.563456945639277	0.542059545918543	0.135492429265221	inactive	inactive	inactive	inactive	TNS1	ENSG00000079308	no	inactive_het	0	0	0	0.67	0	0	0	0.33
cg19701828	chr2	218370792	218370793	chr2:218370792	0.748427237159241	0.886694531329161	0.837323037837575	0.832601143696746	0.846810165372878	0.853105851442281	0.834218793234071	0.751993158568116	0.694811449341886	0.715657835617	0.176661915689653	active	active.enh	active	active.enh	SLC11A1	ENSG00000018280	yes	NA	0	0	0	0	0	0	0	1
cg09244100	chr2	218832436	218832437	chr2:218832436	0.911591898430707	0.915104074440715	0.893204923577648	0.905130850102812	0.818252753250629	0.814267852677793	0.826222554396302	0.460324910273641	0.607551072746568	0.577670805994656	0.163363499978673	inactive	inactive	inactive	inactive	PRKAG3	ENSG00000115592	no	inactive_het	1	0	0	0	0	0	0	0
cg03630015	chr2	218882737	218882738	chr2:218882737	0.495571698717046	0.461287929314385	0.462369713492387	0.471900071440184	0.801022109592324	0.812032671162899	0.779000986451173	0.747812584468133	0.724038991103277	0.737325234725556	0.180696838610165	active	active.enh	active	active.enh	WNT10A	ENSG00000135925	no	NA	0	0	0	0.67	0	0	0	0.33
cg18822719	chr2	219171240	219171241	chr2:219171240	0.785206676334918	0.845104256419122	0.824685657736456	0.844875291362193	0.775444838300598	0.762803935080023	0.800726644741748	0.591511819375623	0.683398957180236	0.648066877435307	0.114594267932597	active	active.transcr	active	active.transcr	ENSG00000280537	ENSG00000280537	no	NA	0.08	0	0	0	0	0	0	0.92
cg07813214	chr2	223838515	223838516	chr2:223838515	0.888705495082219	0.900458894991819	0.877868560574538	0.902909090833678	0.89018597011348	0.887612613351066	0.895332683638307	0.788220506328286	0.764876937958963	0.760302214827734	0.212832266069335	active	active.enh	active	active.enh	ENSG00000286239	ENSG00000286239	no	NA	0.88	0	0	0.06	0	0	0	0.06
cg02225786	chr2	223943535	223943536	chr2:223943535	0.920455647316678	0.923825894713281	0.912851303580005	0.927385511916156	0.889038019652223	0.887051361267499	0.893011336421669	0.609149459880234	0.708967788821105	0.688059447912321	0.200167634122727	other	other	other	other	WDFY1	ENSG00000085449	no	NA	0	0	0	1	0	0	0	0
cg18139928	chr2	226335503	226335504	chr2:226335503	0.850935992209058	0.890710674845711	0.892953772319884	0.913361191692228	0.868479531705582	0.862642143003822	0.880154309109102	0.538688282319367	0.755251547037909	0.717946780471251	0.239524372347601	inactive	inactive	inactive	inactive	IRS1	ENSG00000169047	no	inactive_hom	0	0	0	0	0	0	1	0
cg16852955	chr2	226908815	226908816	chr2:226908815	0.782797585420447	0.820840004124084	0.798420683780307	0.863221234843669	0.845834524777696	0.839613398982221	0.858276776368646	0.686064947258252	0.705764811113188	0.696006240658591	0.0807236068045014	active	active.enh	active	active.enh	RHBDD1	ENSG00000144468	no	NA	0	0	0	1	0	0	0	0
cg10439859	chr2	226970046	226970047	chr2:226970046	0.791951289877934	0.88363622111431	0.879534191752699	0.914037920213226	0.884767346326462	0.87655411143194	0.901193816115506	0.720311512685777	0.782132182735679	0.776014634979599	0.227332237932772	active	active.enh	active	active.enh	RHBDD1	ENSG00000144468	no	NA	0.14	0	0	0.86	0	0	0	0
cg09157320	chr2	226985353	226985354	chr2:226985353	0.772765706401129	0.87432096834451	0.890016485346296	0.89245759934909	0.878916517180611	0.86991046775547	0.896928616030893	0.744727161003026	0.819134359637299	0.790561116639331	0.180496285076475	active	active.enh	primed	primed	RHBDD1	ENSG00000144468	yes	NA	0	0	0	1	0	0	0	0
cg01297370	chr2	227163273	227163274	chr2:227163273	0.814561134873005	0.813328327160438	0.795847741782634	0.807949412893496	0.766380517524839	0.77787672903839	0.743388094497737	0.559277195850595	0.61235649693771	0.547084824947005	0.223436274183202	other	other	other	other	COL4A4	ENSG00000081052	no	NA	0	0	0	0.67	0	0	0	0.33
cg14396306	chr2	230875683	230875684	chr2:230875683	0.905774389178091	0.916760989931579	0.906217386122902	0.901243301392657	0.838826549448348	0.834079523300816	0.848320601743412	0.743955827891607	0.773605256794852	0.774528145183998	0.17577354804459	active	active.transcr	active	active.transcr	ITM2C	ENSG00000135916	no	NA	0	0	0	0	0	0.9	0	0.1
cg27232569	chr2	231590919	231590920	chr2:231590919	0.878258641507559	0.872937253748765	0.847704284414315	0.867405689883427	0.877448815956646	0.875786444827331	0.880773558215276	0.69061577848376	0.78241712976021	0.716193157139309	0.249033656331465	inactive	inactive	inactive	inactive	TEX44	ENSG00000177673	no	inactive_hom	0	0	0	0.5	0	0	0	0.5
cg01011757	chr2	232551715	232551716	chr2:232551715	0.951387969905674	0.959642604802789	0.947799042894198	0.95712391417479	0.831035111709863	0.826427609972866	0.840250115183859	0.596664503152066	0.733260183381398	0.709726413398365	0.21091528754797	active	active.enh	active	active.enh	EIF4E2	ENSG00000135930	no	NA	0	0	0	0.88	0	0	0	0.12
cg24441922	chr2	234493306	234493307	chr2:234493306	0.476179276622743	0.666474164768283	0.669790914976251	0.678271820791391	0.760857375061824	0.754304522805564	0.773963079574345	0.719339011858432	0.669521178313614	0.641761098062173	0.148274306132529	active	active.enh	other	other	ARL4C	ENSG00000188042	no	NA	0	0	0.2	0	0.4	0.4	0	0
cg11677744	chr2	234954945	234954946	chr2:234954945	0.896756483674716	0.921096233131342	0.899949568332439	0.916476426191716	0.85696575476915	0.855335209452303	0.860226845402845	0.554288279667224	0.641086535432235	0.530032995651038	0.18729076471911	primed	primed	inactive	inactive	SH3BP4	ENSG00000130147	no	NA	0	0	0	1	0	0	0	0
cg00765233	chr2	234968616	234968617	chr2:234968616	0.945364801975397	0.788905914637189	0.745365269942431	0.759922654325526	0.766284027040306	0.744023934970092	0.810804211180736	0.732043655076467	0.823350192935887	0.782348639195673	0.231833539073597	primed	primed	primed	primed	SH3BP4	ENSG00000130147	no	NA	0	0	0	1	0	0	0	0
cg13530377	chr2	234993444	234993445	chr2:234993444	0.794825838840697	0.826963824377429	0.790653361061173	0.82271312796422	0.855001787616617	0.854291293937695	0.856422774974462	0.550983087771423	0.694583951676564	0.626163802471345	0.128578030991501	active	active.enh	other	other	SH3BP4	ENSG00000130147	yes	NA	0	0	0	0.78	0	0	0	0.22
cg10926413	chr2	235031379	235031380	chr2:235031379	0.927262816547736	0.919682545257707	0.897558428994797	0.91579696045057	0.864695754964223	0.865765184947942	0.862556894996785	0.510705118800788	0.589926604653193	0.493270901194172	0.195141061907211	active	active.enh	inactive	inactive	SH3BP4	ENSG00000130147	no	NA	0	0	0	1	0	0	0	0
cg18586780	chr2	235044660	235044661	chr2:235044660	0.870849126587732	0.872974153157745	0.846357354440424	0.859283368862107	0.835077488267276	0.832598489260542	0.840035486280744	0.594921163539538	0.740765716738693	0.688417243255368	0.171420632508014	active	active.enh	active	active.enh	SH3BP4	ENSG00000130147	no	NA	0	0	0	1	0	0	0	0
cg26496293	chr2	236503796	236503797	chr2:236503796	0.920819109601305	0.897587552038681	0.87576262044589	0.89473562752081	0.782694505775411	0.774864639165433	0.798354238995368	0.693397298396275	0.729181802046003	0.683830609298208	0.231256122152357	primed	primed	inactive	inactive	IQCA1	ENSG00000132321	no	NA	0.4	0	0	0.6	0	0	0	0
cg19239304	chr2	237712786	237712787	chr2:237712786	0.76192075348945	0.855147645228308	0.837228298364063	0.868632484709466	0.79100517226512	0.804128838087139	0.764757840621083	0.534228223200801	0.462692777797776	0.525002868347965	0.162381459218398	other	other	active	active.transcr	LRRFIP1	ENSG00000124831	no	NA	0	0	0	0.89	0	0	0	0.11
cg07071449	chr2	237869163	237869164	chr2:237869163	0.961535873939441	0.962820345013935	0.955258864618736	0.964969528244998	0.820577995467059	0.830284263384	0.801165459633176	0.366757587626641	0.460863797172496	0.442131029596911	0.0906067522700823	other	other	other	other	RAMP1	ENSG00000132329	no	NA	0.2	0	0	0.8	0	0	0	0
cg18361425	chr2	237886713	237886714	chr2:237886713	0.924806849309782	0.94426195531888	0.914064557243285	0.926826007958301	0.901831220349252	0.902244595723308	0.901004469601139	0.489685429370106	0.631021582872852	0.60626631351809	0.16550791284164	active	active.enh	inactive	inactive	RAMP1	ENSG00000132329	yes	NA	0	0	0	1	0	0	0	0
cg04003327	chr2	238099187	238099188	chr2:238099187	0.921787866765503	0.927304014737979	0.917495842473349	0.917328919755072	0.819810940977635	0.814167500726729	0.831097821479448	0.48574597634169	0.596097481132997	0.581897317531076	0.118597371312089	active	active.enh	primed	primed	SCLY	ENSG00000132330	yes	NA	0	0	0	0.08	0.33	0.42	0	0.17
cg02413938	chr2	238100288	238100289	chr2:238100288	0.77629955432839	0.826301539077322	0.817006132639415	0.830421340275319	0.803453004065024	0.803947686539726	0.80246363911562	0.679747008183709	0.716089418047735	0.695859075540469	0.249359427262949	primed	primed	primed	primed	ESPNL	ENSG00000144488	no	NA	1	0	0	0	0	0	0	0
cg08629267	chr2	238106157	238106158	chr2:238106157	0.965387760188983	0.929172354829564	0.908370290177242	0.890445343907299	0.832376063475515	0.834999322315376	0.827129545795792	0.849245555930476	0.784087490795017	0.776670093807855	0.247217609584049	primed	primed	primed	primed	ESPNL	ENSG00000144488	no	NA	0	0	0	0.67	0	0	0	0.33
cg14597586	chr2	238138238	238138239	chr2:238138238	0.89669301307844	0.900897693626715	0.880064260292727	0.883254796500442	0.844786445389983	0.844501231355178	0.845356873459593	0.537499418035257	0.59430237848158	0.543861874844994	0.219352650607744	active	active.enh	primed	primed	KLHL30	ENSG00000168427	no	NA	1	0	0	0	0	0	0	0
cg07480446	chr2	238160935	238160936	chr2:238160935	0.870011681396251	0.884158741714423	0.892909450930362	0.898568964115381	0.883088814462758	0.87905504831705	0.891156346754173	0.654422713622302	0.823554424180678	0.789931296050435	0.196223885564897	other	other	inactive	inactive	ERFE	ENSG00000178752	no	NA	0	0	0	0.25	0	0	0	0.75
cg17095377	chr2	238441119	238441120	chr2:238441119	0.951482425339001	0.939155369313971	0.940041205520095	0.939993144623229	0.890169152984182	0.894235013764527	0.882037431423491	0.721743688375724	0.766474289126101	0.768365758169117	0.245258720198115	active	active.transcr	other	other	ASB1	ENSG00000065802	no	NA	0	0	0	1	0	0	0	0
cg06094745	chr2	239196388	239196389	chr2:239196388	0.886762471383307	0.919495500562005	0.901865683136676	0.903593249989713	0.784663210272133	0.775199734210107	0.803590162396184	0.445126011246827	0.570917149389604	0.530944614919048	0.156988043815528	inactive	inactive	inactive	inactive	HDAC4	ENSG00000068024	no	inactive_het	0	0	0	0.89	0	0.11	0	0
cg07134930	chr2	239254354	239254355	chr2:239254354	0.889865412966744	0.91054064232157	0.887359574834421	0.900355257329452	0.880966099556954	0.882852425842807	0.877193446985249	0.756285724392048	0.691877746082022	0.680785840835801	0.20594081278681	primed	primed	primed	primed	HDAC4	ENSG00000068024	no	NA	0	0	0	1	0	0	0	0
cg17356036	chr2	239291362	239291363	chr2:239291362	0.940422086148405	0.935314454938793	0.84435186982326	0.835297578298098	0.765046952097707	0.774057767915385	0.74702532046235	0.829790180038305	0.774018286983002	0.782591254641695	0.227863324353	active	active.enh	primed	primed	HDAC4	ENSG00000068024	no	NA	0	0	0	1	0	0	0	0
cg23962528	chr2	240966940	240966941	chr2:240966940	0.895462463502194	0.884025927613477	0.871765986559565	0.8914620134904	0.874736713136667	0.871522859688918	0.881164420032164	0.645732419887143	0.792630467340331	0.746252509246062	0.171810452235174	other	other	inactive	inactive	CROCC2	ENSG00000226321	no	NA	0	0	0	1	0	0	0	0
cg13339454	chr2	241188275	241188276	chr2:241188275	0.900479857076432	0.884774764152714	0.858213180687379	0.88299667974232	0.860395867826977	0.861989891134632	0.857207821211668	0.393072684120282	0.538283109825743	0.504116872181523	0.134051474119011	active	active.enh	inactive	inactive	ANO7	ENSG00000146205	yes	NA	1	0	0	0	0	0	0	0
cg21663667	chr2	241230521	241230522	chr2:241230521	0.93293531479103	0.921045863303859	0.899430283712065	0.906843562054161	0.854178474940404	0.854376116714924	0.853783191391365	0.549782778635567	0.547486429683731	0.554590038683513	0.203727356992444	other	other	other	other	HDLBP	ENSG00000115677	no	NA	0.1	0	0	0.9	0	0	0	0
cg16844818	chr2	241367210	241367211	chr2:241367210	0.888774400651971	0.897055608290363	0.886563751391417	0.895408994655211	0.845301865128009	0.844387781539391	0.847130032305244	0.677344864449434	0.697883502875654	0.722821323901026	0.24554257128559	primed	primed	active	active.enh	FARP2	ENSG00000006607	no	NA	0	0	0	1	0	0	0	0
cg10057601	chr2	241850926	241850927	chr2:241850926	0.915680781231242	0.918086501065632	0.834505378651028	0.745442136639511	0.757537110149415	0.779542038024728	0.713527254398788	0.645767796753293	0.651499490365861	0.6616341435704	0.2342719745431	other	other	inactive	inactive	PDCD1	ENSG00000188389	no	NA	0	0	0	0	0.5	0.5	0	0
cg10915509	chr2	241948225	241948226	chr2:241948225	0.865286400261359	0.90746644033719	0.887390001706071	0.909710739239695	0.875152442693835	0.869547563635698	0.88636220081011	0.791382898267495	0.801152302467339	0.783162615292653	0.243816249358073	inactive	inactive	inactive	inactive	FAM240C	ENSG00000216921	no	inactive_hom	0	0	0	1	0	0	0	0
cg16907496	chr3	2979096	2979097	chr3:2979096	0.808152057775826	0.812796629983466	0.796676404953142	0.792390343190723	0.792526835292912	0.803632986149039	0.770314533580657	0.726870952988585	0.735029873013206	0.717709068056313	0.238604978912018	other	other	inactive	inactive	CNTN4	ENSG00000144619	no	NA	0	0	0	1	0	0	0	0
cg23828301	chr3	3081624	3081625	chr3:3081624	0.707304793020172	0.873152152205993	0.844961401467711	0.869171124800203	0.848636693768057	0.838826221849147	0.868257637605878	0.441155896508019	0.645871236126828	0.644851379692826	0.128808148757737	primed	primed	primed	primed	IL5RA	ENSG00000091181	no	NA	0	0	0	1	0	0	0	0
cg08404225	chr3	3110215	3110216	chr3:3110215	0.799680934946092	0.906701264444352	0.892982436219075	0.916732234984886	0.901770496881184	0.895380261011756	0.91455096862004	0.635649728414425	0.766398981394939	0.700744300921628	0.219956695827949	active	active.prom	primed	primed	IL5RA	ENSG00000091181	yes	NA	0.18	0.23	0.27	0.05	0	0.27	0	0
cg23032421	chr3	3110354	3110355	chr3:3110354	0.654945801429226	0.783083758825332	0.787510653631358	0.797940166423269	0.853568044528623	0.854613938171089	0.851476257243691	0.374282230398066	0.571930168227414	0.523410797254706	0.114602503238261	active	active.prom	primed	primed	IL5RA	ENSG00000091181	yes	NA	0.25	0.2	0.25	0.05	0	0.25	0	0
cg03598297	chr3	4983076	4983077	chr3:4983076	0.920783275505216	0.937455838592657	0.911188037953563	0.934008077029675	0.894352183329643	0.893863220223288	0.895330109542354	0.705430288880334	0.835939184021666	0.784224404139984	0.244006843307448	active	active.enh	active	active.transcr	BHLHE40	ENSG00000134107	no	NA	0	0	0	0	0	0.33	0	0.67
cg02220837	chr3	4983088	4983089	chr3:4983088	0.935835144558182	0.93056571210973	0.920618930397642	0.929206943946364	0.903769016478557	0.904552628019813	0.902201793396045	0.691867846561391	0.850080749500604	0.797075572028591	0.242981480794394	active	active.enh	active	active.transcr	BHLHE40	ENSG00000134107	no	NA	0	0	0	0	0	0.33	0	0.67
cg21887591	chr3	5218146	5218147	chr3:5218146	0.779746708631879	0.852904627677448	0.825670560418984	0.863849852204789	0.81047690809635	0.804573088755798	0.822284546777455	0.476765576956002	0.541814332094281	0.525850761016542	0.102442811814969	other	other	other	other	EDEM1	ENSG00000134109	no	NA	0	0	0	0	0.5	0.5	0	0
cg06697448	chr3	8503226	8503227	chr3:8503226	0.889810449251169	0.925680920408987	0.918619245469018	0.929935366213694	0.884216518768021	0.885221478711646	0.882206598880772	0.536962224462293	0.410443758121471	0.385560991992996	0.111709461210455	active	active.enh	inactive	inactive	LMCD1	ENSG00000071282	no	NA	0	0	0	0.53	0	0	0	0.47
cg06619959	chr3	9914822	9914823	chr3:9914822	0.764275089688055	0.821228769377073	0.80276490873738	0.813286959074639	0.784898008623236	0.778339890984847	0.798014243900015	0.706792664543934	0.691571237980649	0.678667602220997	0.239259126408368	other	other	other	other	IL17RE	ENSG00000163701	no	NA	0	0	0	0.09	0	0	0	0.91
cg00856825	chr3	10286211	10286212	chr3:10286211	0.789892914736448	0.877779316152176	0.871832834181091	0.894740638051289	0.888781384170791	0.878010818096234	0.910322516319905	0.679503488694894	0.795821557442442	0.766230263978669	0.244719758068095	other	other	other	other	GHRL	ENSG00000157017	no	NA	0	0	0	0.85	0	0	0	0.15
cg00296038	chr3	11583059	11583060	chr3:11583059	0.901539374644577	0.89469137444823	0.880870023801999	0.886081091328614	0.840117541403558	0.833284951660768	0.853782720889137	0.590311088632638	0.560759957083805	0.520897214213178	0.207729447989899	primed	primed	primed	primed	VGLL4	ENSG00000144560	no	NA	0.08	0	0	0.92	0	0	0	0
cg13724170	chr3	12671727	12671728	chr3:12671727	0.832764785751108	0.810534136902626	0.77703800090688	0.819548562509507	0.85328588757019	0.848980985992615	0.861895690725339	0.496152577129412	0.63827147830746	0.586099734193877	0.214902240174684	inactive	inactive	inactive	inactive	RAF1	ENSG00000132155	no	inactive_het	0	0	0	0	0	0	0	1
cg00351152	chr3	12795518	12795519	chr3:12795518	0.917791821201906	0.929290046125754	0.906136517457786	0.912580885582011	0.87632800518445	0.876807211883079	0.875369591787191	0.594210517216685	0.668191922037106	0.664501235715021	0.186939451122749	primed	primed	inactive	inactive	CAND2	ENSG00000144712	no	NA	0.2	0	0	0	0	0	0	0.8
cg23410501	chr3	12896455	12896456	chr3:12896455	0.661664421224679	0.830374106252056	0.809785492666094	0.818431799676134	0.765065126561634	0.749381080192632	0.796433219299637	0.480482629562591	0.554234689650715	0.517562395094712	0.139419775088823	primed	primed	inactive	inactive	RPL32	ENSG00000144713	no	NA	0	0	0	0	0	0	1	0
cg20957164	chr3	12923823	12923824	chr3:12923823	0.864577285024175	0.879224056144858	0.867430230799202	0.883250241861915	0.850726444153057	0.84673804822082	0.858703236017531	0.744177078302479	0.767956035927516	0.78096481940129	0.228470375345233	active	active.transcr	other	other	IQSEC1	ENSG00000144711	no	NA	0	0	0	1	0	0	0	0
cg13878677	chr3	13019415	13019416	chr3:13019415	0.907080159136884	0.947301957007553	0.944968711465864	0.947334496649907	0.921523024282443	0.909548520236168	0.945472032374993	0.776003626272435	0.868463619796614	0.883215603653412	0.0976216138914794	active	active.enh	active	active.enh	IQSEC1	ENSG00000144711	no	NA	0	0	0	0.8	0	0	0	0.2
cg08096381	chr3	13041387	13041388	chr3:13041387	0.673124042096381	0.774859116810973	0.598925614226507	0.607712079214922	0.798486989485669	0.821141147318743	0.75317867381952	0.860222581614303	0.765175059071644	0.766495177670766	0.19051874939824	primed	primed	primed	primed	IQSEC1	ENSG00000144711	no	NA	0	0	0	1	0	0	0	0
cg05446471	chr3	13481240	13481241	chr3:13481240	0.93972850047694	0.946657638671811	0.941378546887795	0.944729449251911	0.926942156446371	0.923627038406636	0.933572392525841	0.862869132184032	0.875547921327939	0.876321003150711	0.171760976516184	primed	primed	inactive	inactive	HDAC11	ENSG00000163517	no	NA	0.09	0.05	0.05	0.73	0	0.05	0	0.05
cg02027717	chr3	13548721	13548722	chr3:13548721	0.833689843696475	0.838707646058982	0.794967974362176	0.832103453483425	0.839174579521883	0.845072522119283	0.827378694327082	0.714538746959625	0.734393390086153	0.695006972234774	0.23893339492246	active	active.enh	active	active.prom	FBLN2	ENSG00000163520	no	NA	1	0	0	0	0	0	0	0
cg16960810	chr3	13553410	13553411	chr3:13553410	0.92314462538213	0.941064014626409	0.932455672132064	0.933936884938833	0.895888459347368	0.892758525372405	0.902148327297293	0.883301734981396	0.881718442360897	0.862224722367119	0.198178318332849	active	active.enh	primed	primed	FBLN2	ENSG00000163520	no	NA	0	0	0	1	0	0	0	0
cg23080199	chr3	13553470	13553471	chr3:13553470	0.930605295478708	0.932619155721101	0.915733028745323	0.926540985481289	0.858331032760708	0.849551429479108	0.87589023932391	0.689931795508207	0.74852624365076	0.689513420730951	0.240210951838051	active	active.enh	primed	primed	FBLN2	ENSG00000163520	no	NA	0	0	0	1	0	0	0	0
cg19730887	chr3	15043639	15043640	chr3:15043639	0.906896052067743	0.918507168855531	0.911774913067454	0.922839398588993	0.835097500131129	0.834132861756545	0.837026776880296	0.324253421620481	0.424297508695049	0.384944496169493	0.0665855582699057	active	active.transcr	other	other	MRPS25	ENSG00000131368	no	NA	0	0	0	0.57	0.21	0.21	0	0
cg08359336	chr3	15333079	15333080	chr3:15333079	0.912648310911113	0.916064457460512	0.894509916354868	0.90730823873662	0.903171340833961	0.90282546820091	0.903863086100062	0.757648952521896	0.767046362431397	0.757250053819751	0.205060018865736	active	active.enh	active	active.enh	SH3BP5	ENSG00000131370	no	NA	0.43	0	0	0.43	0	0	0	0.14
cg01788682	chr3	15341216	15341217	chr3:15341216	0.884935992349237	0.912182616723914	0.888705373231983	0.899062097638756	0.831150409611296	0.825445120087325	0.842560988659237	0.794830403668742	0.79090027090709	0.824979297380609	0.228141355138967	active	active.enh	primed	primed	SH3BP5	ENSG00000131370	no	NA	0	0	0	1	0	0	0	0
cg25650360	chr3	19711118	19711119	chr3:19711118	0.844417131237616	0.891441693251325	0.866473371366168	0.882379579305284	0.858242369868791	0.858249899773883	0.858227310058606	0.488301713889148	0.562919138157581	0.480196819817201	0.148211612760532	inactive	inactive	inactive	inactive	EFHB	ENSG00000163576	no	inactive_het	0	0	0	0	0	0	1	0
cg02794920	chr3	23201809	23201810	chr3:23201809	0.918856034844036	0.942492926335192	0.938296082382774	0.935737681211923	0.857008757493971	0.835414102705405	0.900198067071102	0.671948699561998	0.775156427386791	0.738262948416952	0.203532251841388	primed	primed	inactive	inactive	UBE2E2	ENSG00000182247	no	NA	0	0	0	0.44	0	0	0	0.56
cg21450228	chr3	23686220	23686221	chr3:23686220	0.808165319781127	0.89141998166659	0.874800373943068	0.898051655034989	0.871676477770693	0.870625545515672	0.873778342280734	0.646489175616928	0.7000714139035	0.688352332183953	0.225016583717007	inactive	inactive	inactive	inactive	UBE2E1	ENSG00000170142	no	inactive_hom	0	0	0	0	0	0	1	0
cg21772953	chr3	23728944	23728945	chr3:23728944	0.918097577506324	0.928568280654449	0.918144341586025	0.919868946541223	0.816727369195034	0.817739832578368	0.814702442428366	0.694414433665748	0.76651723698285	0.783629810062265	0.201181380062908	inactive	inactive	inactive	inactive	UBE2E1	ENSG00000170142	no	inactive_het	0	0	0	0	0	0	1	0
cg20187049	chr3	28941448	28941449	chr3:28941448	0.834225920067329	0.898262918993829	0.873132496652779	0.919662626842432	0.804009874128203	0.796554274309206	0.818921073766198	0.378804164158313	0.418218131654872	0.361717019093702	0.0591601764808069	primed	primed	inactive	inactive	RBMS3	ENSG00000144642	no	NA	0	0	0	1	0	0	0	0
cg16937410	chr3	30401182	30401183	chr3:30401182	0.66221260241619	0.75330223769381	0.705363984479875	0.754839544587681	0.769180170160197	0.770400667157022	0.766739176166548	0.587499606906653	0.633067219378324	0.560440660517204	0.197060966772032	primed	primed	inactive	inactive	TGFBR2	ENSG00000163513	no	NA	0	0	0	1	0	0	0	0
cg26376346	chr3	30605886	30605887	chr3:30605886	0.882912845607795	0.907722816805562	0.891480503832553	0.901272518161652	0.838157628317112	0.825905168273934	0.862662548403469	0.56539215362521	0.73216201069203	0.75386961745851	0.150526353911293	active	active.enh	active	active.enh	TGFBR2	ENSG00000163513	no	NA	1	0	0	0	0	0	0	0
cg04916416	chr3	30609825	30609826	chr3:30609825	0.880137228783493	0.922927943330233	0.90073317624639	0.927485263545904	0.791039372440126	0.810376246840535	0.752365623639307	0.404531775065215	0.4692986844577	0.559572635634172	0.150553778710131	active	active.enh	active	active.prom	TGFBR2	ENSG00000163513	no	NA	0	0	0	0.67	0	0	0	0.33
cg19615017	chr3	30631967	30631968	chr3:30631967	0.785095600223632	0.854896312921604	0.875159469725691	0.906494782442353	0.803352170068299	0.796433550870591	0.817189408463716	0.416028256086964	0.489012550037268	0.51873468776981	0.144221317364796	active	active.enh	active	active.enh	TGFBR2	ENSG00000163513	no	NA	0	0	0.2	0.6	0	0.2	0	0
cg13724812	chr3	30648343	30648344	chr3:30648343	0.928151669530722	0.935883905616316	0.926338696866532	0.936750106960474	0.763815497572613	0.792953232604594	0.705540027508651	0.537127349570734	0.418733140706102	0.444623971794706	0.135480027873056	active	active.transcr	active	active.transcr	TGFBR2	ENSG00000163513	no	NA	0	0	0	1	0	0	0	0
cg24719910	chr3	30650001	30650002	chr3:30650001	0.695426441432598	0.721755102209945	0.706382864500721	0.75296777896232	0.831902370586169	0.83657337436471	0.822560363029088	0.739909262217421	0.791395619461542	0.803981809521907	0.194310546123156	active	active.transcr	active	active.transcr	TGFBR2	ENSG00000163513	no	NA	0	0	0	1	0	0	0	0
cg09627302	chr3	31391295	31391296	chr3:31391295	0.807480943441565	0.904445405855039	0.860436601846213	0.87750450961715	0.817390559285685	0.809610147727918	0.832951382401219	0.443902931564769	0.644313825888192	0.588451161699469	0.13494438052859	inactive	inactive	inactive	inactive	STT3B	ENSG00000163527	no	inactive_het	0	0	0	0	0	0	1	0
cg22539670	chr3	31959175	31959176	chr3:31959175	0.914473336499395	0.938624144886712	0.936397013432099	0.937759680461565	0.905246881413534	0.903857390780614	0.908025862679374	0.687244342229075	0.746533078241673	0.736876325360374	0.140662129945296	active	active.prom	active	active.enh	OSBPL10	ENSG00000144645	no	NA	0	0	0	1	0	0	0	0
cg24391989	chr3	31969164	31969165	chr3:31969164	0.919608137410913	0.921514988501988	0.904152716532847	0.909640786895101	0.881937971409161	0.877856566676638	0.890100780874206	0.836536706360399	0.867359958662211	0.863772260117444	0.192427804908723	active	active.prom	active	active.enh	OSBPL10	ENSG00000144645	no	NA	0	0	0	1	0	0	0	0
cg24342318	chr3	31974169	31974170	chr3:31974169	0.811271528144477	0.890551656521402	0.912882473268923	0.91952429842554	0.902577522312366	0.891834585646843	0.924063395643412	0.872629200233118	0.923575014016086	0.912183919292894	0.236809119498462	active	active.enh	active	active.transcr	OSBPL10	ENSG00000144645	no	NA	0	0	0	0.88	0	0	0	0.12
cg09641663	chr3	31977933	31977934	chr3:31977933	0.909435977551883	0.932045984721673	0.913003206084215	0.936484858597492	0.910491925827923	0.904186443492581	0.923102890498607	0.826729150328389	0.880387532737903	0.868662517452775	0.246658360587501	active	active.enh	active	active.transcr	OSBPL10	ENSG00000144645	no	NA	0	0	0	0.78	0	0	0	0.22
cg25681469	chr3	31982230	31982231	chr3:31982230	0.865561822808006	0.8591948344106	0.827141131446017	0.856039250145481	0.876095991904746	0.874413707411212	0.879460560891812	0.726664782718108	0.829543469128573	0.824704553900223	0.199889256360893	active	active.prom	active	active.enh	ZNF860	ENSG00000197385	no	NA	0.44	0	0	0.33	0	0	0	0.22
cg25692785	chr3	31982504	31982505	chr3:31982504	0.855671659519541	0.884842141241976	0.86298620310595	0.880128184187922	0.864195573814457	0.854803433381169	0.882979854681033	0.669220434176704	0.756191463651974	0.772241213086752	0.226513705600098	active	active.prom	active	active.enh	ZNF860	ENSG00000197385	no	NA	0	0	0	0.33	0	0	0	0.67
cg11236746	chr3	33054763	33054764	chr3:33054763	0.862607222531293	0.94611711524904	0.9311996375906	0.941822787010758	0.884570107604902	0.880301896259588	0.893106530295529	0.494464093412015	0.561634389126067	0.560650150962231	0.229223625383681	active	active.transcr	active	active.transcr	GLB1	ENSG00000170266	no	NA	0	0	0	1	0	0	0	0
cg19806398	chr3	39281929	39281930	chr3:39281929	0.901264907245613	0.910679381685046	0.883156808517105	0.877136695952163	0.810379069281998	0.806649859759541	0.817837488326913	0.614617534797111	0.60751851543815	0.611369636110162	0.154947389931007	active	active.enh	primed	primed	CX3CR1	ENSG00000168329	no	NA	0.43	0	0	0	0	0	0	0.57
cg03670908	chr3	40925474	40925475	chr3:40925474	0.666260934007752	0.675900261554663	0.642875934828251	0.652326162117014	0.779666440340375	0.780964311233888	0.777070698553351	0.802275981578902	0.761212773411986	0.73950546925127	0.228074575073159	primed	primed	inactive	inactive	CTNNB1	ENSG00000168036	no	NA	0	0	0	0	0	0	1	0
cg06020529	chr3	44128575	44128576	chr3:44128575	0.928615493298216	0.916488932130807	0.893118007676141	0.904113365454157	0.853935706008698	0.848125211850255	0.865556694325583	0.609304953019889	0.729613397683978	0.57860589004369	0.243348761978831	primed	primed	primed	primed	TOPAZ1	ENSG00000173769	no	NA	0	0	0	0	0	0	1	0
cg13745489	chr3	45653546	45653547	chr3:45653546	0.904907181418037	0.912908296999624	0.907760270875455	0.925462624232219	0.873270609141304	0.866824164435903	0.886163498552107	0.538172698573907	0.55130809389497	0.514295874807939	0.168347868374777	primed	primed	active	active.enh	LIMD1	ENSG00000144791	no	NA	0	0	0	1	0	0	0	0
cg16320329	chr3	45939669	45939670	chr3:45939669	0.908792582025813	0.914710658039655	0.90464676287646	0.923252684786168	0.8582519465231	0.857401239627007	0.859953360315287	0.421279111041031	0.517539296349918	0.498329278666098	0.102391673207726	inactive	inactive	inactive	inactive	FYCO1	ENSG00000163820	no	inactive_het	0.17	0	0	0.5	0	0	0	0.33
cg13011901	chr3	46710662	46710663	chr3:46710662	0.88536046806272	0.90662082254591	0.884697979225031	0.896008685970444	0.864508437603585	0.863225771279512	0.867073770251731	0.72196944899911	0.731734085670942	0.696326477418717	0.206486833853832	inactive	inactive	inactive	inactive	TMIE	ENSG00000181585	no	inactive_hom	0	0	0	0	0.5	0.5	0	0
cg01565013	chr3	46744467	46744468	chr3:46744467	0.905512271655481	0.847430938114175	0.758852884729933	0.773737573703482	0.756800327594748	0.770067259746512	0.73026646329122	0.392239329257409	0.434492217808953	0.394639673291954	0.0911509422265996	primed	primed	inactive	inactive	PRSS45P	ENSG00000188086	no	NA	0	0	0	1	0	0	0	0
cg02981368	chr3	47779734	47779735	chr3:47779734	0.853361495795041	0.906421415697267	0.898057100802899	0.923461012366951	0.883208748349219	0.878036433553119	0.893553377941419	0.575009589360915	0.587462219348716	0.5622960478289	0.240060929157875	active	active.enh	active	active.enh	SMARCC1	ENSG00000173473	no	NA	0	0	0	1	0	0	0	0
cg05411186	chr3	47849498	47849499	chr3:47849498	0.89092296472562	0.894411508303857	0.879930385177581	0.900993200396033	0.837322995445907	0.836189099598951	0.839590787139819	0.543252050061904	0.580337346181582	0.56715885049658	0.23663457304963	other	other	other	other	DHX30	ENSG00000132153	no	NA	0.12	0	0	0	0.12	0.75	0	0
cg25575937	chr3	48372893	48372894	chr3:48372893	0.935316184072699	0.931441274079717	0.921719275830987	0.930853026787883	0.908083426562036	0.904382806056814	0.91548466757248	0.759142170757837	0.819561273087524	0.747651467099065	0.174707699876046	primed	primed	inactive	inactive	FBXW12	ENSG00000164049	no	NA	0	0	0	1	0	0	0	0
cg19944217	chr3	48689593	48689594	chr3:48689593	0.923958960845368	0.924201612889578	0.901003592340891	0.911733816846855	0.838284651053389	0.842291998018165	0.830269957123836	0.545315947562837	0.590390308330568	0.586409119436112	0.144913627826203	other	other	other	other	IP6K2	ENSG00000068745	no	NA	0	0	0	0	0	0.25	0	0.75
cg09222884	chr3	49726934	49726935	chr3:49726934	0.889964100730694	0.899281812075086	0.866973762471241	0.902443612643965	0.862231552067685	0.864461445353487	0.857771765496081	0.528114880519608	0.619432552065236	0.581109286338731	0.229525908574818	active	active.transcr	active	active.transcr	IP6K1	ENSG00000176095	no	NA	0	0	0	0	0.24	0.24	0	0.53
cg13151269	chr3	51989025	51989026	chr3:51989025	0.892260770214317	0.904335716646265	0.881771921557345	0.901254893918657	0.856954061485557	0.856331062222194	0.858200060012283	0.614738079287224	0.633119521647506	0.631425917535743	0.220117826385523	inactive	inactive	inactive	inactive	ACY1	ENSG00000243989	no	inactive_het	0	0	0	0	0.38	0.62	0	0
cg04008056	chr3	52220826	52220827	chr3:52220826	0.889850927184578	0.899205680848763	0.878622586228578	0.8958152447721	0.837752748877321	0.83312877600031	0.847000694631344	0.490417859231367	0.524504146496125	0.53842759919755	0.238004524710041	active	active.transcr	active	active.transcr	TLR9	ENSG00000239732	no	NA	0	0	0	0	0	0	0	1
cg22484793	chr3	52227309	52227310	chr3:52227309	0.932493404200348	0.921401296759921	0.891446079598201	0.887927936085541	0.803126011451517	0.812723129559789	0.783931775234972	0.696476718202243	0.587534427704061	0.602880840766958	0.170276735967048	active	active.enh	active	active.enh	ENSG00000173366	ENSG00000173366	no	NA	0	0	0	0.67	0	0	0	0.33
cg07469753	chr3	52385343	52385344	chr3:52385343	0.844960138673065	0.85491337589572	0.839597882590246	0.863283504484999	0.819390747057755	0.821702033550956	0.814768174071355	0.566432148269382	0.586171726981164	0.570909110890721	0.247970858971902	other	other	inactive	inactive	DNAH1	ENSG00000114841	yes	NA	0	0	0	0	0	0.6	0	0.4
cg13757263	chr3	53773566	53773567	chr3:53773566	0.724040223908711	0.769227587804532	0.736228408469602	0.75883582369799	0.752704294185153	0.740622525909138	0.776867830737185	0.501486394282654	0.545526175210053	0.504099361939803	0.0860639987708922	primed	primed	inactive	inactive	CACNA1D	ENSG00000157388	no	NA	0.06	0	0.06	0.81	0	0.06	0	0
cg19128261	chr3	53805224	53805225	chr3:53805224	0.885778939694764	0.900966314774107	0.877446096351111	0.892343349929357	0.86251776741581	0.855724507521372	0.876104287204686	0.705890853240606	0.804649516001202	0.763216260877016	0.18952099741937	active	active.enh	inactive	inactive	CACNA1D	ENSG00000157388	no	NA	0	0	0	0.91	0	0	0	0.09
cg17184165	chr3	53821902	53821903	chr3:53821902	0.901436457979556	0.886785882906794	0.86301914759678	0.856262097407551	0.795324552145833	0.797320464854472	0.791332726728554	0.484814877352604	0.639414873616831	0.577340606745611	0.14938712651051	active	active.transcr	inactive	inactive	CHDH	ENSG00000016391	no	NA	0	0	0	1	0	0	0	0
cg27567495	chr3	53843409	53843410	chr3:53843409	0.945243812070579	0.939265052742164	0.931845744914354	0.94079773078567	0.886526787400333	0.88272389565746	0.894132570886078	0.555341773035014	0.6823685815363	0.713007892081615	0.152661938756011	active	active.enh	inactive	inactive	CHDH	ENSG00000016391	no	NA	0	0	0	0.5	0	0	0	0.5
cg04071104	chr3	53844615	53844616	chr3:53844615	0.895337658286882	0.925406663794457	0.921800501385991	0.937234584909188	0.92191980338149	0.917873934073761	0.930011541996948	0.846844353314763	0.788673067845346	0.860432242474013	0.16891041287968	active	active.enh	inactive	inactive	CHDH	ENSG00000016391	no	NA	0	0.12	0.12	0.25	0	0.12	0	0.38
cg26319282	chr3	56775768	56775769	chr3:56775768	0.781316545020657	0.854598527037056	0.863098400947828	0.86970082454382	0.837322006768997	0.837048749950269	0.837868520406454	0.811718958701761	0.839585225787939	0.861453954595172	0.0678947009635658	other	other	other	other	ARHGEF3	ENSG00000163947	no	NA	0.13	0	0	0.87	0	0	0	0
cg15012214	chr3	56776292	56776293	chr3:56776292	0.894911549394676	0.929051059053917	0.915271334540198	0.938960976696665	0.902884968530903	0.900532773621001	0.907589358350706	0.861954061608496	0.883233220422895	0.862099070201971	0.161762316567001	active	active.enh	primed	primed	ARHGEF3	ENSG00000163947	no	NA	0.13	0	0	0.87	0	0	0	0
cg06672696	chr3	57788539	57788540	chr3:57788539	0.942215967732816	0.9394573323723	0.935143560365082	0.938725694297255	0.823420034223265	0.825666257285618	0.818927588098559	0.583543202980556	0.666439394843336	0.574653758330658	0.172078871122883	active	active.enh	primed	primed	SLMAP	ENSG00000163681	no	NA	0	0	0	1	0	0	0	0
cg19600372	chr3	58173161	58173162	chr3:58173161	0.922168448980296	0.92284734682642	0.923309604380925	0.922722112722698	0.876497533536024	0.872951795904135	0.883589008799802	0.805709325887948	0.835402289518492	0.845015384345907	0.23216511181466	primed	primed	inactive	inactive	DNASE1L3	ENSG00000163687	no	NA	0	0	0	0	0	0	0	1
cg10235741	chr3	58214599	58214600	chr3:58214599	0.948369420169238	0.947520313973801	0.94159131026318	0.944651014731949	0.892634353568933	0.886915663325645	0.90407173405551	0.801606654975725	0.885138436529916	0.894512249778707	0.161617798904006	active	active.enh	active	active.enh	DNASE1L3	ENSG00000163687	yes	NA	0	0.2	0.2	0	0	0.2	0	0.4
cg15572396	chr3	58335622	58335623	chr3:58335622	0.829449781071926	0.924833185013806	0.928418014583137	0.928921707134549	0.844859305821663	0.848585866345841	0.837406184773305	0.40413222166577	0.464047892830927	0.458925017776631	0.0683689806431119	active	active.enh	active	active.enh	PXK	ENSG00000168297	no	NA	0	0	0	1	0	0	0	0
cg13151171	chr3	69866038	69866039	chr3:69866038	0.90315817551953	0.873180158966487	0.815448169572694	0.843190164077901	0.821824095137724	0.817383345969882	0.830705593473408	0.486564392875471	0.722398873345821	0.603248248505009	0.172068975361508	inactive	inactive	inactive	inactive	MITF	ENSG00000187098	no	inactive_het	0.23	0	0	0.77	0	0	0	0
cg21379733	chr3	71087145	71087146	chr3:71087145	0.925983668614401	0.937014247823284	0.919648380526965	0.937922015000396	0.874017092966213	0.879719357042271	0.862612564814098	0.425624476656835	0.487676646026331	0.503866194103799	0.174462461464636	active	active.enh	active	active.enh	ENSG00000285708	ENSG00000285708	no	NA	0	0	0	1	0	0	0	0
cg16990174	chr3	72447724	72447725	chr3:72447724	0.546995506243352	0.58790294771742	0.557034788359057	0.549782762010532	0.782546683297207	0.783391384424388	0.780857281042845	0.49341012954664	0.613618162204591	0.586974332646996	0.139826261268483	active	active.enh	active	active.enh	RYBP	ENSG00000163602	no	NA	0	0	0	0	0	0	0	1
cg08147563	chr3	78979113	78979114	chr3:78979113	0.762527436474909	0.831397564437955	0.797499975125248	0.846575459068905	0.820582676421793	0.810206507777494	0.841335013710389	0.54638879841512	0.704500233665207	0.552627991280475	0.207406377929085	inactive	inactive	inactive	inactive	ROBO1	ENSG00000169855	no	inactive_het	0	0	0	1	0	0	0	0
cg15484033	chr3	86175177	86175178	chr3:86175177	0.8577146344057	0.825662289668023	0.772609390826191	0.787088858209479	0.796348334606178	0.784715820067684	0.819613363683166	0.444226925782807	0.640979388306373	0.479965613885168	0.138442573684092	inactive	inactive	inactive	inactive	VGLL3	ENSG00000206538	no	inactive_het	0	0	0	0	0	0	1	0
cg00718336	chr3	100023246	100023247	chr3:100023246	0.900570780704539	0.91654912068819	0.88029113937709	0.914116830118988	0.853566036523517	0.840264358769896	0.880169392030761	0.53226767325466	0.626087184185141	0.547627291167988	0.134318198150214	inactive	inactive	inactive	inactive	FILIP1L	ENSG00000168386	no	inactive_het	0	0	0	1	0	0	0	0
cg23048036	chr3	101724110	101724111	chr3:101724110	0.79391533144538	0.866231503614546	0.851404018881587	0.906863586854807	0.794153241914359	0.776948258052262	0.828563209638554	0.410105744235779	0.652327592315862	0.581659806395706	0.113488495173752	active	active.enh	active	active.enh	CEP97	ENSG00000182504	no	NA	0.8	0	0	0	0	0	0	0.2
cg06056170	chr3	101847093	101847094	chr3:101847093	0.838679575904816	0.873758486264008	0.846071998462429	0.886402755126637	0.859164879984739	0.860015703627309	0.857463232699599	0.576210475784869	0.581725707456316	0.573200675694053	0.237053727954683	active	active.enh	inactive	inactive	NFKBIZ	ENSG00000144802	no	NA	0	0	0	0.43	0	0	0	0.57
cg01771416	chr3	101848516	101848517	chr3:101848516	0.907671361339308	0.9235677800901	0.920701106354583	0.936092773919463	0.79950145169265	0.79306347558741	0.812377403903132	0.463016475565233	0.443225505001752	0.426004598252857	0.133905258060251	active	active.enh	active	active.enh	NFKBIZ	ENSG00000144802	no	NA	0.29	0	0	0.43	0	0	0	0.29
cg18984715	chr3	105836287	105836288	chr3:105836287	0.891806127773953	0.920088626989029	0.909104989771456	0.921688902469892	0.895743121511077	0.890505609595202	0.906218145342827	0.778807315615909	0.78598186257781	0.82155666759603	0.238776480252818	active	active.prom	primed	primed	CBLB	ENSG00000114423	no	NA	0	0	0	1	0	0	0	0
cg23518214	chr3	107521798	107521799	chr3:107521798	0.769723351406633	0.849880991230231	0.849704726485417	0.887564246510421	0.850016626358671	0.83867107078818	0.872707737499653	0.496523096744407	0.634736293765595	0.652352745436351	0.217474039604279	primed	primed	active	active.enh	BBX	ENSG00000114439	no	NA	0	0	0	0	0	0	0	1
cg18722086	chr3	113661225	113661226	chr3:113661225	0.917295817922444	0.918773718125835	0.908341095657234	0.921854790394198	0.805043819356509	0.832345981633353	0.750439494802823	0.624958912957411	0.598349485411445	0.60406477359773	0.179294262610504	active	active.transcr	active	active.enh	USF3	ENSG00000176542	no	NA	0	0	0	0.25	0	0.75	0	0
cg19421218	chr3	114293812	114293813	chr3:114293812	0.841776248522067	0.870986064982052	0.876232879523926	0.871586654737997	0.843918524276457	0.851324651191552	0.829106270446269	0.690625005640132	0.503329876873507	0.531051284333202	0.0675497176772121	active	active.enh	inactive	inactive	TIGIT	ENSG00000181847	no	NA	0.29	0.14	0	0.29	0	0.14	0	0.14
cg19456938	chr3	114293959	114293960	chr3:114293959	0.888068768808726	0.907326648569881	0.882608968148082	0.905946003054814	0.865850256143656	0.866894378379765	0.86376201167144	0.65147239783102	0.673260863738383	0.695808280059321	0.0809524470746749	active	active.enh	inactive	inactive	TIGIT	ENSG00000181847	no	NA	0.33	0	0	0.33	0	0.17	0	0.17
cg13669740	chr3	114293986	114293987	chr3:114293986	0.894729897878792	0.923075809000518	0.91291781296332	0.92389310274836	0.888958863416046	0.887193815178088	0.892488959891961	0.684940785921505	0.699364766526101	0.70491545487473	0.139344015182406	active	active.enh	inactive	inactive	TIGIT	ENSG00000181847	no	NA	0.43	0	0	0.29	0	0.14	0	0.14
cg20832020	chr3	114294065	114294066	chr3:114294065	0.924720580400592	0.917173612745162	0.900067428066866	0.914676603159087	0.895952795458932	0.891692422802835	0.904473540771128	0.717080473852612	0.730705553378414	0.728892131780685	0.0978873709246491	active	active.enh	inactive	inactive	TIGIT	ENSG00000181847	no	NA	0.12	0	0.25	0.12	0	0.5	0	0
cg23637607	chr3	114318770	114318771	chr3:114318770	0.822090569640574	0.895150621936644	0.888844102232297	0.905184233891613	0.902444885296067	0.888621767349529	0.930091121189144	0.873959054135625	0.898426555070919	0.894014169137194	0.249717730275488	active	active.enh	inactive	inactive	ZBTB20	ENSG00000181722	no	NA	0	0	0.14	0	0.29	0.43	0	0.14
cg02556155	chr3	114333422	114333423	chr3:114333422	0.914984080244082	0.922976088381096	0.901385795621085	0.923145139589122	0.858416248343645	0.855573683055286	0.864101378920363	0.348715365020694	0.660543854889668	0.660127999794442	0.0324732799275579	active	active.enh	active	active.enh	ZBTB20	ENSG00000181722	no	NA	0	0	0	0	0.4	0.4	0	0.2
cg12456825	chr3	121593280	121593281	chr3:121593280	0.76612742153117	0.832768566474532	0.825065514044365	0.852243617056387	0.840622751106114	0.837539918647863	0.846788416022614	0.543599484522177	0.596591404410027	0.481466818878272	0.14869154972651	other	other	inactive	inactive	FBXO40	ENSG00000163833	yes	NA	1	0	0	0	0	0	0	0
cg02845063	chr3	121593394	121593395	chr3:121593394	0.764567126857273	0.74206433954874	0.701382227925972	0.72988592357125	0.795890274427811	0.788255963175796	0.811158896931841	0.475242257508736	0.543912082760203	0.418144489834871	0.114868353630477	other	other	inactive	inactive	FBXO40	ENSG00000163833	yes	NA	0	0.33	0.33	0	0	0.33	0	0
cg22503489	chr3	122577180	122577181	chr3:122577180	0.902380637230059	0.930520489352906	0.926656054434592	0.93451780294867	0.888668382194068	0.889105386091728	0.887794374398748	0.628848167279293	0.69899860016639	0.687453050182942	0.206866968433854	active	active.enh	active	active.enh	PARP15	ENSG00000173200	no	NA	1	0	0	0	0	0	0	0
cg09384183	chr3	122577182	122577183	chr3:122577182	0.911319518164339	0.919569645820924	0.910502708688099	0.929020339648333	0.87013869073385	0.86729167188226	0.875832728437032	0.541560987918119	0.696199212025362	0.657945759517129	0.175490769206606	active	active.enh	active	active.enh	PARP15	ENSG00000173200	no	NA	1	0	0	0	0	0	0	0
cg18008247	chr3	125000165	125000166	chr3:125000165	0.611934030355178	0.728211644155429	0.697098820310566	0.715359284863455	0.820349138861252	0.814054232689222	0.832938951205312	0.602586894516707	0.688791614485134	0.66482470979141	0.147936857759799	other	other	other	other	HEG1	ENSG00000173706	no	NA	0	0	0	1	0	0	0	0
cg11591485	chr3	125120796	125120797	chr3:125120796	0.625078964843707	0.585138480547374	0.569238621787569	0.57123401735892	0.803061262190338	0.791894225604406	0.825395335362201	0.422740923862161	0.49875470821501	0.464840123148704	0.117451580484245	active	active.enh	other	other	SLC12A8	ENSG00000221955	no	NA	0	0	0.07	0.71	0	0.07	0	0.14
cg07373212	chr3	126859008	126859009	chr3:126859008	0.937364565494079	0.942208329521839	0.930519444733952	0.94406372814081	0.923237295536012	0.921714505141338	0.92628287632536	0.864289571876284	0.833960020108693	0.830318151319991	0.190187431553058	primed	primed	inactive	inactive	CHCHD6	ENSG00000159685	no	NA	0	0	0	1	0	0	0	0
cg11629955	chr3	126960356	126960357	chr3:126960356	0.904610836621202	0.656988050572635	0.623292732020212	0.624439887954555	0.750874729561077	0.783410614973939	0.685802958735353	0.879842648140087	0.699913502544464	0.725262161454737	0.156540782443859	active	active.enh	other	other	CHCHD6	ENSG00000159685	no	NA	0	0	0	0	0.33	0.67	0	0
cg00391741	chr3	127588384	127588385	chr3:127588384	0.918889659077312	0.928045454180974	0.91321201613974	0.917738196209961	0.828253393201743	0.839156944336543	0.806446290932141	0.71615534493187	0.512087774232593	0.588102021663065	0.181576836645974	primed	primed	primed	primed	TPRA1	ENSG00000163870	no	NA	0	0	0	0.91	0	0	0	0.09
cg27292264	chr3	128360793	128360794	chr3:128360793	0.865983752934851	0.913910371246418	0.860466388462387	0.867102564073851	0.807404018751854	0.815133746810461	0.791944562634638	0.521439407034815	0.470941200395485	0.473229296487538	0.180780553266138	other	other	other	other	EEFSEC	ENSG00000132394	no	NA	0	0	0	1	0	0	0	0
cg15607142	chr3	128701670	128701671	chr3:128701670	0.574692493289779	0.859023732691715	0.849149226082847	0.846751577845209	0.836002469792228	0.83930044728415	0.829406514808385	0.638189465886255	0.674101638632867	0.643043845632272	0.204469277300516	primed	primed	inactive	inactive	RAB7A	ENSG00000075785	no	NA	0	0	0	1	0	0	0	0
cg26867765	chr3	128729932	128729933	chr3:128729932	0.746680839765846	0.831974810133552	0.822343144687788	0.866638882333561	0.822198406229204	0.814415812550446	0.83776359358672	0.622363666241671	0.687120928232676	0.672637970337532	0.140045155536224	active	active.transcr	active	active.enh	RAB7A	ENSG00000075785	no	NA	0	0	0	1	0	0	0	0
cg18521796	chr3	128994788	128994789	chr3:128994788	0.839319673027584	0.887921110723363	0.866081092219186	0.883886560201176	0.836453254261433	0.832761562368248	0.843836638047803	0.691799263800032	0.717002113659979	0.713906472543748	0.242758825690124	active	active.enh	active	active.enh	CFAP92	ENSG00000114656	no	NA	0.6	0	0	0.2	0	0	0	0.2
cg02544002	chr3	129604935	129604936	chr3:129604935	0.847516067603241	0.821404510722016	0.790678165782147	0.808553550889819	0.835143825135509	0.850367318332452	0.804696838741622	0.8169875893609	0.779423121888578	0.794873283088451	0.162513298474614	active	active.enh	inactive	inactive	PLXND1	ENSG00000004399	no	NA	0	0	0	1	0	0	0	0
cg09463220	chr3	129630473	129630474	chr3:129630473	0.821978588129728	0.867877957436277	0.818531475989149	0.867405670972184	0.766602784473775	0.768988654044292	0.761831045332742	0.316855702023042	0.454330602328673	0.421811966278828	0.0639017054832996	inactive	inactive	inactive	inactive	PLXND1	ENSG00000004399	no	inactive_het	0	0	0	0	0	0	1	0
cg26175815	chr3	129701451	129701452	chr3:129701451	0.812754496119578	0.892153547175816	0.890713061690583	0.909696940578264	0.871353031486933	0.867307706936548	0.879443680587703	0.631924870282395	0.549306182645936	0.619433218386213	0.223730540984614	primed	primed	inactive	inactive	TMCC1	ENSG00000172765	no	NA	0	0	0	1	0	0	0	0
cg18512963	chr3	131711520	131711521	chr3:131711520	0.855610228932507	0.830157869980261	0.778562071679284	0.774185876285389	0.762242688529807	0.762169918760396	0.762388228068629	0.416964576840674	0.439129140618388	0.418779431670562	0.146450057114736	inactive	inactive	inactive	inactive	CPNE4	ENSG00000196353	no	inactive_het	0	0	0	1	0	0	0	0
cg07858973	chr3	133536157	133536158	chr3:133536157	0.88134613213026	0.891304287484948	0.873431127274477	0.894388485798417	0.849684825728499	0.847047591154317	0.854959294876862	0.658518210203481	0.689160830254214	0.637548287736382	0.17671978721054	inactive	inactive	inactive	inactive	CDV3	ENSG00000091527	no	inactive_het	0	0	0	0	0	0	1	0
cg17786845	chr3	134810460	134810461	chr3:134810460	0.883898684937355	0.909583213426819	0.889276928067116	0.90326136269902	0.87461564155163	0.872576979495394	0.878692965664102	0.481674355237278	0.588616844592927	0.575495067758698	0.125368991481917	primed	primed	inactive	inactive	EPHB1	ENSG00000154928	no	NA	0	0	0	1	0	0	0	0
cg16448847	chr3	134992022	134992023	chr3:134992022	0.912991442614451	0.899251245132118	0.884579729049576	0.881253235613633	0.868619221278347	0.865322986617314	0.875211690600413	0.737206080407565	0.787011147708928	0.723190890882325	0.222234663784373	primed	primed	inactive	inactive	EPHB1	ENSG00000154928	no	NA	0	0	0	1	0	0	0	0
cg00382999	chr3	136930491	136930492	chr3:136930491	0.669008561341617	0.899292078361233	0.883264663496949	0.905183562761596	0.831888161604035	0.823811942980719	0.848040598850666	0.799540888092661	0.727025101219145	0.655610886055889	0.240179794431529	inactive	inactive	active	active.transcr	NCK1	ENSG00000158092	no	inactive_het	0.1	0.1	0.1	0.6	0	0.1	0	0
cg16338011	chr3	137582885	137582886	chr3:137582885	0.836649180135495	0.901826828609023	0.87591382317477	0.895453868056149	0.860324498862802	0.849765828354035	0.881441839880338	0.535267307013347	0.682133894501129	0.567838570566465	0.221281013247998	inactive	inactive	inactive	inactive	SOX14	ENSG00000168875	no	inactive_hom	0	0	0	0	0	0	1	0
cg09025210	chr3	141413304	141413305	chr3:141413304	0.913554483149023	0.930945270911985	0.915820102223212	0.927044098384665	0.892673092907156	0.894744030907242	0.888531216906983	0.598974798247827	0.597778370803652	0.546654284337125	0.245793974373945	active	active.enh	primed	primed	ZBTB38	ENSG00000177311	yes	NA	0	0	0	1	0	0	0	0
cg01584457	chr3	141778156	141778157	chr3:141778156	0.916139738731089	0.891741609799472	0.833489367681097	0.865747892399446	0.843801001525553	0.843356161493496	0.844690681589667	0.442267439373861	0.565072295516374	0.504655340432861	0.147801618887457	inactive	inactive	inactive	inactive	GRK7	ENSG00000114124	no	inactive_het	0	0.2	0.2	0.4	0	0.2	0	0
cg26442397	chr3	143169461	143169462	chr3:143169461	0.874118066579223	0.91758105415456	0.912225315097266	0.92464913825897	0.878389104664632	0.878811353085267	0.877544607823363	0.788312434497377	0.740946148225072	0.743864625610766	0.160953466513246	primed	primed	inactive	inactive	CHST2	ENSG00000175040	no	NA	0	0	0	0	0	0	1	0
cg24876069	chr3	149198926	149198927	chr3:149198926	0.837977531626664	0.895605851147	0.871534120780649	0.899095587157518	0.795507570905393	0.784126859017664	0.818268994680852	0.558206125173004	0.735970696164299	0.7331164141728	0.147292060075886	primed	primed	primed	primed	CP	ENSG00000047457	no	NA	0.12	0	0	0.88	0	0	0	0
cg08653369	chr3	150926647	150926648	chr3:150926647	0.946311358208158	0.946723099179297	0.940706523689434	0.951462596206783	0.841523691113451	0.841703504269103	0.841164064802148	0.718293616926318	0.70264348470346	0.67676919018114	0.198665172824773	primed	primed	primed	primed	CLRN1	ENSG00000163646	no	NA	0	0	0	0.56	0.22	0.22	0	0
cg13702222	chr3	152299451	152299452	chr3:152299451	0.823037378700692	0.891995860550449	0.879116775235429	0.902942166962972	0.81729280745721	0.818220188950357	0.815438044470915	0.445834942662941	0.399259935300374	0.369994101457203	0.0908601319793984	active	active.transcr	active	active.transcr	MBNL1	ENSG00000152601	yes	NA	0.18	0.24	0.12	0.12	0	0.33	0	0
cg15609035	chr3	155586263	155586264	chr3:155586263	0.937539604760786	0.948527541391657	0.946244437941948	0.950223615368825	0.868814758729277	0.867415581957749	0.871613112272333	0.702996025168472	0.81254247800989	0.76403180777953	0.153443100749234	primed	primed	inactive	inactive	PLCH1	ENSG00000114805	no	NA	0	0	0	1	0	0	0	0
cg19824894	chr3	157155955	157155956	chr3:157155955	0.842070954740177	0.899782491158243	0.902366932225772	0.915352671363289	0.866374861507938	0.857975973928215	0.883172636667384	0.509062791726871	0.674966906728226	0.614544110998448	0.168885689633845	active	active.transcr	active	active.transcr	CCNL1	ENSG00000163660	no	NA	0	0	0	0.67	0	0	0	0.33
cg19465002	chr3	160015241	160015242	chr3:160015241	0.917324459437723	0.922267933344577	0.911186445280985	0.92056819705768	0.844219773682095	0.856011781430863	0.820635758184559	0.763344656247181	0.582894549841046	0.570049253764241	0.146166918013814	inactive	inactive	inactive	inactive	IL12A	ENSG00000168811	no	inactive_het	0.08	0	0	0.92	0	0	0	0
cg09456493	chr3	160885718	160885719	chr3:160885718	0.909825410846182	0.89987674829523	0.886778262800842	0.895537640188612	0.872346115857242	0.866196885655736	0.884644576260253	0.703617497875604	0.800382308458437	0.736205768018939	0.228102946787141	active	active.enh	inactive	inactive	PPM1L	ENSG00000163590	yes	NA	0	0	0	1	0	0	0	0
cg04561804	chr3	169966188	169966189	chr3:169966188	0.857460427727258	0.87475220558854	0.861296197480115	0.882013228964815	0.787924372774864	0.768032493495043	0.827708131334505	0.682761658174754	0.764445541898069	0.7074426470354	0.205382114560773	active	active.prom	active	active.enh	SEC62	ENSG00000008952	yes	NA	0.57	0	0.21	0	0	0.21	0	0
cg10936995	chr3	169969591	169969592	chr3:169969591	0.769919418051068	0.866848196974097	0.84031917470229	0.851992013570654	0.770025326854103	0.756608049652932	0.796859881256444	0.370865123210312	0.493629279286774	0.496349199413276	0.0770210349744601	active	active.enh	active	active.transcr	SEC62	ENSG00000008952	no	NA	0	0	0	0.6	0	0	0	0.4
cg25446191	chr3	170359757	170359758	chr3:170359757	0.924398758858014	0.940997986731429	0.933503218904625	0.943658690127639	0.911194270424208	0.91085124333002	0.911880324612583	0.629870181723994	0.748712192055362	0.779844634482176	0.14027999917947	active	active.enh	active	active.transcr	SKIL	ENSG00000136603	no	NA	0	0.35	0.12	0	0	0.47	0	0.06
cg17183770	chr3	170361550	170361551	chr3:170361550	0.661701916122382	0.787382127133371	0.778641965321713	0.804394688432483	0.844845090553063	0.824019207612065	0.88649685643506	0.615170695402007	0.760768550649855	0.787593140716251	0.220426632593249	active	active.enh	active	active.transcr	SKIL	ENSG00000136603	no	NA	0	0	0	1	0	0	0	0
cg18052528	chr3	171257593	171257594	chr3:171257593	0.938632006629241	0.938875054491628	0.911930478435974	0.919360935772517	0.899323831767779	0.892744984372964	0.91248152655741	0.563108091879684	0.728256941996701	0.601297111771	0.143753634292	inactive	inactive	inactive	inactive	TNIK	ENSG00000154310	no	inactive_hom	0	0	0	1	0	0	0	0
cg14865094	chr3	171370662	171370663	chr3:171370662	0.837347183356751	0.884954455053498	0.865022338767677	0.89755626752874	0.882444961923448	0.875412987049051	0.896508911672242	0.640056941757211	0.765516607472307	0.750590469946714	0.242142218635029	inactive	inactive	inactive	inactive	TNIK	ENSG00000154310	no	inactive_hom	0	0	0	1	0	0	0	0
cg18489755	chr3	183816085	183816086	chr3:183816085	0.914752493011004	0.930875567146372	0.914264827155488	0.927242646283559	0.874724011958733	0.871756907816472	0.880658220243256	0.508589132490894	0.614910413326678	0.597986779364798	0.101588430401579	active	active.enh	other	other	MAP6D1	ENSG00000180834	yes	NA	0	0	0	0	0.5	0.5	0	0
cg11320499	chr3	183985098	183985099	chr3:183985098	0.504083993951642	0.675908432141535	0.67333339209078	0.709012677601108	0.759604485363403	0.762171132628539	0.754471190833131	0.594034767451774	0.679434175555906	0.675271888543317	0.236353336242405	active	active.transcr	inactive	inactive	ABCC5	ENSG00000114770	no	NA	0	0	0	0.67	0.11	0.11	0	0.11
cg07131336	chr3	184277674	184277675	chr3:184277674	0.867960227780854	0.878294059590829	0.854184824949134	0.879235580195124	0.858279136251281	0.86055234343482	0.853732721884202	0.697029585801933	0.772951557087673	0.687898858506716	0.217272582615059	other	other	inactive	inactive	ECE2	ENSG00000145194	yes	NA	0.11	0	0	0.89	0	0	0	0
cg16469223	chr3	184377457	184377458	chr3:184377457	0.789829297986902	0.803355350358976	0.769097242772999	0.803413384326789	0.777990640623193	0.785069090620669	0.763833740628241	0.602759093792325	0.647295430551264	0.578630153706931	0.212728650016134	other	other	inactive	inactive	THPO	ENSG00000090534	no	NA	0.04	0	0	0.16	0	0	0	0.8
cg24944328	chr3	184565520	184565521	chr3:184565520	0.83548778070962	0.858973412007924	0.836578974196976	0.860796449302945	0.805989487446613	0.809913223145581	0.798142016048675	0.515706468588317	0.604276696679782	0.531026470049735	0.247487178192126	inactive	inactive	inactive	inactive	EPHB3	ENSG00000182580	no	inactive_het	0	0	0	1	0	0	0	0
cg13460850	chr3	184584610	184584611	chr3:184584610	0.835992074005124	0.847653777672512	0.837353084380093	0.821453796773427	0.868828423552698	0.862054811830706	0.882375646996682	0.648264928332265	0.729769698993493	0.640683617458159	0.0810414669224591	other	other	inactive	inactive	EPHB3	ENSG00000182580	no	NA	0	0	0	0	0	0	1	0
cg00432953	chr3	184601096	184601097	chr3:184601096	0.888396778535894	0.884724545872834	0.869588225084772	0.893859271027683	0.904480749554035	0.903256787988153	0.9069286726858	0.778462064257295	0.796576250352472	0.715043172443011	0.229914332785684	other	other	other	other	EPHB3	ENSG00000182580	no	NA	0	0	0	0	0	0	1	0
cg00434119	chr3	186363079	186363080	chr3:186363079	0.796865192118532	0.847122079264107	0.813540469889121	0.839158999454305	0.850093328792401	0.855075034868156	0.840129916640891	0.578440144120266	0.548930222275393	0.529032382084055	0.0772439623601513	active	active.enh	inactive	inactive	DGKG	ENSG00000058866	no	NA	0.25	0	0	0	0	0	0	0.75
cg02346442	chr3	186476257	186476258	chr3:186476257	0.915533387050335	0.938981159942686	0.930124290322681	0.93413494167844	0.887908299990655	0.88527888501273	0.893167129946506	0.560680651647083	0.671170307096918	0.627764479160715	0.0716665017572046	primed	primed	inactive	inactive	CRYGS	ENSG00000213139	no	NA	0.17	0	0	0.83	0	0	0	0
cg01040649	chr3	187020532	187020533	chr3:187020532	0.85271306781608	0.925956234071483	0.918900325088491	0.939907350767097	0.8846087734303	0.883555442141453	0.886715436007992	0.6611371207114	0.545688073946411	0.562607900904839	0.226566367601396	active	active.enh	active	active.enh	ST6GAL1	ENSG00000073849	no	NA	0	0	0	0.69	0	0	0	0.31
cg25599673	chr3	187020582	187020583	chr3:187020582	0.825916336692603	0.90353692961329	0.898885853622515	0.906659763192998	0.902673284147911	0.901982659875412	0.904054532692908	0.861348808915885	0.631977150131899	0.709321674871039	0.230256380407687	active	active.enh	active	active.enh	ST6GAL1	ENSG00000073849	no	NA	0	0	0	0.69	0	0	0	0.31
cg23965109	chr3	187021241	187021242	chr3:187021241	0.893999757002633	0.896024803536596	0.890885445792345	0.907831786577508	0.844692974414406	0.852182176171803	0.829714570899613	0.680153147778075	0.518735348678733	0.569627882663533	0.150288650885449	active	active.enh	active	active.enh	ST6GAL1	ENSG00000073849	no	NA	0.12	0	0	0.69	0	0	0	0.19
cg23340034	chr3	187064677	187064678	chr3:187064677	0.94826452637248	0.954451805212122	0.950344557687462	0.948478084699692	0.911586877774302	0.912543946932152	0.909672739458602	0.694554408141748	0.577228431838296	0.523493335499667	0.20921806962947	active	active.transcr	active	active.transcr	ST6GAL1	ENSG00000073849	no	NA	0	0	0	1	0	0	0	0
cg25691899	chr3	187943376	187943377	chr3:187943376	0.872832574472972	0.90017631240423	0.885802594581812	0.905524410453303	0.883519186368148	0.882500017504097	0.885557524096249	0.680481871138041	0.555982822817235	0.629905266341068	0.245295897221457	active	active.enh	primed	primed	BCL6	ENSG00000113916	no	NA	0	0	0	1	0	0	0	0
cg25342125	chr3	191328591	191328592	chr3:191328591	0.898228066478632	0.915311558170335	0.900867239809663	0.914957572842297	0.828128094975723	0.815966512970246	0.852451258986676	0.647268964547672	0.739663311917132	0.741162953271987	0.133308676498039	active	active.enh	active	active.enh	UTS2B	ENSG00000188958	no	NA	0.4	0	0	0.6	0	0	0	0
cg19066520	chr3	191328758	191328759	chr3:191328758	0.87080864489523	0.906784058374751	0.907018333214503	0.922304824629784	0.883094604768154	0.875452951777149	0.898377910750162	0.597377003396026	0.766222915112903	0.776533498586818	0.056599584097489	active	active.enh	active	active.enh	UTS2B	ENSG00000188958	yes	NA	0.33	0	0	0.67	0	0	0	0
cg25939630	chr3	191376905	191376906	chr3:191376905	0.916955208378656	0.928773728053683	0.90441858621758	0.922777541108808	0.873010462407558	0.868659160098221	0.881713067026231	0.695307756901289	0.773970969101119	0.780777964930035	0.233712571012758	active	active.transcr	other	other	CCDC50	ENSG00000152492	no	NA	0	0	0	1	0	0	0	0
cg12843448	chr3	194071677	194071678	chr3:194071677	0.790447566209891	0.803457495348495	0.77704777432507	0.781564465504794	0.761298197890654	0.759801756290271	0.764291081091419	0.418811324289266	0.520213507094398	0.503969202485585	0.0210574855745849	active	active.enh	active	active.enh	HES1	ENSG00000114315	no	NA	0.24	0	0	0.18	0	0	0	0.59
cg24939710	chr3	194086145	194086146	chr3:194086145	0.873808685236574	0.915754623903604	0.888399633795445	0.88655308331316	0.854649478017879	0.835821547587994	0.892305338877647	0.760506748177234	0.827240608106795	0.816390240740647	0.168623676153502	other	other	inactive	inactive	HES1	ENSG00000114315	no	NA	0	0	0	1	0	0	0	0
cg26345916	chr3	194097998	194097999	chr3:194097998	0.910064739628461	0.916651469350603	0.893849160019771	0.906020294071126	0.851236679866414	0.85562782157687	0.842454396445501	0.808291288591934	0.628316922173896	0.66647370212199	0.165812030688893	primed	primed	inactive	inactive	HES1	ENSG00000114315	no	NA	0	0	0	1	0	0	0	0
cg26294551	chr3	194400098	194400099	chr3:194400098	0.900167658571227	0.873585771259486	0.845060297137268	0.852841019375496	0.750006394448921	0.753658086866408	0.742703009613949	0.625491521828156	0.677644020384771	0.678821763463325	0.234711612769517	primed	primed	other	other	GP5	ENSG00000178732	no	NA	0.5	0	0	0	0	0	0	0.5
cg20668765	chr3	194682505	194682506	chr3:194682505	0.873142472106412	0.910192823411922	0.905036948877095	0.917404135305766	0.869140345294954	0.867430281909161	0.872560472066538	0.677719394972286	0.683480130350802	0.671097461753603	0.171496045352595	primed	primed	primed	primed	FAM43A	ENSG00000185112	no	NA	0	0	0	0	0	0	0	1
cg04252203	chr3	194976137	194976138	chr3:194976137	0.936525194852962	0.947554996554858	0.923825415463028	0.934608163446553	0.864307560755985	0.863324590157035	0.866273501953884	0.438278744349156	0.558773251761899	0.565723243490148	0.0843010883775745	active	active.enh	primed	primed	FAM43A	ENSG00000185112	no	NA	0	0	0	0	0	0	1	0
cg20074526	chr3	195033913	195033914	chr3:195033913	0.929619992863191	0.925801512090119	0.910049056474308	0.917757531586886	0.895887107574602	0.893553139977236	0.900555042769334	0.83168765242679	0.773691557606483	0.761145149088184	0.209383891119292	primed	primed	primed	primed	XXYLT1	ENSG00000173950	no	NA	0	0	0	0	0	0	1	0
cg10348826	chr3	195065489	195065490	chr3:195065489	0.889478050116656	0.922636962376833	0.893529720664491	0.913105780608434	0.836780424410391	0.882841694971675	0.744657883287822	0.520685009662635	0.511005732117463	0.556429834415708	0.118012712364679	other	other	primed	primed	XXYLT1	ENSG00000173950	no	NA	0	0	0	0	0	0	1	0
cg12085101	chr3	195094530	195094531	chr3:195094530	0.899588659980219	0.915076934188477	0.89232207492283	0.902474872901532	0.906139357407916	0.900981875558848	0.916454321106052	0.49448632295951	0.641954164397986	0.656682866371448	0.0300160828491131	active	active.enh	active	active.enh	XXYLT1	ENSG00000173950	yes	NA	0.22	0	0	0.78	0	0	0	0
cg27134832	chr3	195094610	195094611	chr3:195094610	0.895171624705019	0.907484704711859	0.883092589761311	0.901698318415417	0.829266452217809	0.833533612831483	0.820732130990462	0.428370106481994	0.494858684721597	0.511304552243115	0.155326596162859	active	active.enh	active	active.enh	XXYLT1	ENSG00000173950	yes	NA	0.1	0	0.1	0.7	0	0.1	0	0
cg03916038	chr3	195182530	195182531	chr3:195182530	0.469707565479475	0.579483201656027	0.585155277319924	0.604806149981556	0.757730267451723	0.726342924193977	0.820504953967215	0.709205675327015	0.600664269206153	0.639215070359963	0.166652240929466	primed	primed	inactive	inactive	XXYLT1	ENSG00000173950	no	NA	0	0	0	1	0	0	0	0
cg15722952	chr3	195203873	195203874	chr3:195203873	0.780612103483251	0.872761825668767	0.847095220545545	0.862808007718949	0.862815475557638	0.861217529694299	0.866011367284314	0.774174232932259	0.736650541439181	0.724350526369735	0.23083510400436	primed	primed	inactive	inactive	XXYLT1	ENSG00000173950	no	NA	0	0	0	1	0	0	0	0
cg20945520	chr3	195209471	195209472	chr3:195209471	0.937711002403621	0.931141339197372	0.92788590930488	0.935085940184997	0.912692634221388	0.908917314044561	0.920243274575042	0.823997527288336	0.847656739105726	0.808421071485751	0.158766428936449	active	active.enh	inactive	inactive	XXYLT1	ENSG00000173950	no	NA	0	0	0.25	0.5	0	0.25	0	0
cg26062560	chr3	195259103	195259104	chr3:195259103	0.75051542878777	0.792209784017072	0.766449123030211	0.774470047555075	0.808139385610867	0.803679558933543	0.817059038965515	0.718042333611194	0.68901491087826	0.681565733647141	0.15097740880867	active	active.enh	active	active.enh	XXYLT1	ENSG00000173950	no	NA	0	0	0	0.75	0	0	0	0.25
cg16834320	chr3	195446573	195446574	chr3:195446573	0.899491611081185	0.892312020095426	0.879239881918708	0.887197625964872	0.79644207943572	0.797408699923715	0.794508838459731	0.640448000845612	0.629293920503083	0.563935676764105	0.169072800165578	primed	primed	inactive	inactive	ACAP2	ENSG00000114331	no	NA	0	0	0	0	0	0	0	1
cg15231202	chr3	195584065	195584066	chr3:195584065	0.624320190753477	0.671211736065009	0.684710578279741	0.703434535845206	0.751359111208608	0.739092171777786	0.775892990070254	0.644133673876149	0.760059550025707	0.738752224242063	0.245561363940299	other	other	inactive	inactive	APOD	ENSG00000189058	no	NA	1	0	0	0	0	0	0	0
cg07586799	chr3	195864851	195864852	chr3:195864851	0.908161386711918	0.910101435862611	0.892538560682042	0.903382661531291	0.784707803865534	0.777958407088558	0.798206597419488	0.479439713244672	0.516993735285384	0.509445377239229	0.217495651032384	inactive	inactive	inactive	inactive	TNK2	ENSG00000061938	no	inactive_het	0	0	0	0.92	0	0	0	0.08
cg13403369	chr3	196141769	196141770	chr3:196141769	0.844144533711634	0.902735543944952	0.895234234736151	0.886265359912456	0.82694084972939	0.825573820545608	0.829674908096954	0.547032376979284	0.611842452119121	0.637405123320263	0.19579631387138	active	active.enh	primed	primed	TFRC	ENSG00000072274	no	NA	0.7	0	0	0	0	0	0	0.3
cg03891268	chr3	196193148	196193149	chr3:196193148	0.920158514565163	0.924399710232909	0.917448784657634	0.934757128870552	0.884038990238993	0.883487235842224	0.885142499032531	0.393513075258007	0.45973371405373	0.456658971965785	0.0527610040340471	active	active.enh	active	active.enh	ZDHHC19	ENSG00000163958	no	NA	0	0	0	0	0	0	1	0
cg07364240	chr3	196661816	196661817	chr3:196661816	0.933973136025725	0.944005110077319	0.92799656279656	0.936726062422516	0.862462933114997	0.860021752003157	0.867345295338677	0.607043219891544	0.654930486394384	0.657186949769771	0.15507795386613	other	other	other	other	PIGX	ENSG00000163964	no	NA	0	0	0	0.33	0.33	0.33	0	0
cg15435900	chr3	197674528	197674529	chr3:197674528	0.921069718181983	0.921149626147068	0.90004734184858	0.918312331481672	0.879638840076226	0.880526155000223	0.877864210228231	0.799949887218244	0.841625552201976	0.818911481452867	0.180070381572096	active	active.enh	active	active.transcr	RUBCN	ENSG00000145016	no	NA	0	0	0.11	0	0.33	0.56	0	0
cg10579986	chr3	197674580	197674581	chr3:197674580	0.93976383390962	0.94140738930943	0.923324074499068	0.944234180024544	0.904754989015596	0.903566049403107	0.907132868240573	0.849087923810081	0.860250042567746	0.874031575997342	0.0960491050531599	active	active.enh	active	active.transcr	RUBCN	ENSG00000145016	yes	NA	0.12	0	0	0	0.38	0.5	0	0
cg12023911	chr3	197675060	197675061	chr3:197675060	0.958699751359798	0.953526220972259	0.933556815851669	0.9125169963604	0.816040141116087	0.823902595740632	0.800315231866998	0.761418095125022	0.793382057885556	0.84248758888816	0.211525906384789	active	active.enh	active	active.transcr	RUBCN	ENSG00000145016	yes	NA	0.2	0	0	0	0	0.8	0	0
cg09559242	chr3	197675282	197675283	chr3:197675282	0.93090651032888	0.921379290842466	0.884218346075498	0.850318265762957	0.822219166107336	0.822937463651464	0.82078257101908	0.802805864527214	0.790749333531327	0.814825724576059	0.136868850167851	active	active.enh	active	active.transcr	RUBCN	ENSG00000145016	yes	NA	0.2	0	0	0.8	0	0	0	0
cg18176712	chr4	677700	677701	chr4:677700	0.827342582156125	0.834792488815452	0.826238610994526	0.842213733835958	0.803204116359662	0.795491293573197	0.818629761932592	0.655831944889369	0.60944799921124	0.62063925259966	0.230763093029143	active	active.enh	primed	primed	MYL5	ENSG00000215375	no	NA	0.15	0	0	0.38	0	0	0	0.46
cg21254883	chr4	677754	677755	chr4:677754	0.892771269886557	0.893475993418664	0.876006029912367	0.891278784523369	0.838870961367652	0.830009928519563	0.85659302706383	0.536829809122927	0.647210213084682	0.589282915084532	0.185743904644427	active	active.enh	primed	primed	MYL5	ENSG00000215375	no	NA	0.15	0	0	0.38	0	0	0	0.46
cg09959931	chr4	677761	677762	chr4:677761	0.903567574943164	0.887940822051597	0.861672115458566	0.875476939832907	0.824723862992574	0.821309194104566	0.83155320076859	0.562749570581941	0.585607098627622	0.548972982504667	0.134817152813817	active	active.enh	primed	primed	MYL5	ENSG00000215375	no	NA	0.15	0	0	0.38	0	0	0	0.46
cg17073306	chr4	678002	678003	chr4:678002	0.912425195285945	0.921808935702134	0.891748455192449	0.910450121979707	0.838163050065721	0.838712424625156	0.83706430094685	0.504070418999648	0.485893134229657	0.426004709066352	0.117014523058489	active	active.enh	inactive	inactive	MYL5	ENSG00000215375	no	NA	0.06	0.12	0.06	0.25	0	0.12	0	0.38
cg23595927	chr4	678062	678063	chr4:678062	0.941844811470341	0.932781101067949	0.917895823768341	0.923919506472688	0.875884645612012	0.875109493468929	0.877434949898176	0.562118659531453	0.622166747969887	0.567551239115866	0.144213442754911	active	active.enh	inactive	inactive	MYL5	ENSG00000215375	no	NA	0.08	0	0	0.46	0	0	0	0.46
cg17234201	chr4	789809	789810	chr4:789809	0.906175154015952	0.913379242055681	0.901053197176793	0.908344904506795	0.852197054542546	0.8487870420008	0.859017079626038	0.574777717819351	0.718709716660429	0.699575989053501	0.212509366361811	other	other	inactive	inactive	CPLX1	ENSG00000168993	no	NA	0	0	0	1	0	0	0	0
cg12105240	chr4	944314	944315	chr4:944314	0.900806632992629	0.865682078413278	0.824604411023115	0.849818597038425	0.781058272364759	0.780451054585659	0.782272707922958	0.447081906576086	0.516342114737942	0.473373664166467	0.181990397515401	inactive	inactive	other	other	TMEM175	ENSG00000127419	no	inactive_het	0	0	0	0.95	0	0	0	0.05
cg11411884	chr4	1022545	1022546	chr4:1022545	0.924148261475626	0.921701837833559	0.914233145883884	0.922806043783075	0.866035851053344	0.864222011846938	0.869663529466156	0.310877716314706	0.505247876553745	0.493302681870918	0.0498132123318381	active	active.enh	primed	primed	FGFRL1	ENSG00000127418	no	NA	0	0	0	1	0	0	0	0
cg09755784	chr4	1053309	1053310	chr4:1053309	0.85934129935957	0.873653227701176	0.854081732812641	0.865404161122859	0.882059216372454	0.880230777460645	0.885716094196073	0.68780787748451	0.736504255429703	0.679667352432945	0.185048810410008	other	other	inactive	inactive	FGFRL1	ENSG00000127418	no	NA	0	0	0	0	0	0	1	0
cg19723952	chr4	1056438	1056439	chr4:1056438	0.91459447371103	0.919562355881521	0.91134610373444	0.920318468346548	0.885601248209087	0.884602748494824	0.887598247637611	0.687555630758653	0.75832136212833	0.734058392183759	0.202323965710644	active	active.enh	active	active.enh	RNF212	ENSG00000178222	no	NA	0	0	0	0	0.17	0.83	0	0
cg23045716	chr4	1208093	1208094	chr4:1208093	0.932813145994453	0.929774764143445	0.916168303755972	0.924443347683103	0.873579425245155	0.872179071105131	0.876380133525204	0.795698373312054	0.775035000120316	0.791862773686912	0.157969270876899	active	active.enh	active	active.transcr	SPON2	ENSG00000159674	no	NA	0	0.07	0.2	0.33	0	0.2	0	0.2
cg09865015	chr4	1208721	1208722	chr4:1208721	0.920719266476883	0.947001084434764	0.938618562657361	0.947702056008182	0.937414627771108	0.935453650158474	0.941336582996376	0.906297479514615	0.91647387090334	0.923608495493727	0.0769740353239726	active	active.enh	active	active.transcr	SPON2	ENSG00000159674	yes	NA	0.17	0.11	0.28	0	0	0.28	0	0.17
cg05436939	chr4	1208811	1208812	chr4:1208811	0.853299530333006	0.879693824552553	0.861258578197013	0.876028286911279	0.783465774657657	0.784461059767519	0.781475204437931	0.553133319118305	0.603171873216696	0.612447550004502	0.209181132608639	active	active.enh	active	active.transcr	SPON2	ENSG00000159674	yes	NA	0.17	0.11	0.28	0	0	0.28	0	0.17
cg14527262	chr4	1208865	1208866	chr4:1208865	0.882237132507142	0.926152162657368	0.927305289196795	0.944763922003551	0.91947866475337	0.910579469969134	0.937277054321843	0.885515451913547	0.925242837528639	0.934382105231603	0.0367911292363053	active	active.enh	active	active.transcr	SPON2	ENSG00000159674	yes	NA	0.43	0.07	0.14	0	0	0.14	0	0.21
cg04228083	chr4	1208869	1208870	chr4:1208869	0.89855621249617	0.937186215629947	0.925430034687735	0.93441184867708	0.892451798837064	0.890429578323672	0.896496239863847	0.871830137172597	0.89888117090675	0.912451949962326	0.0218076653607567	active	active.enh	active	active.transcr	SPON2	ENSG00000159674	yes	NA	0.43	0.07	0.14	0	0	0.14	0	0.21
cg17227257	chr4	1208906	1208907	chr4:1208906	0.720624894902473	0.813947438807063	0.785954578690455	0.813313568599714	0.830750264401257	0.816899958405473	0.858450876392826	0.806469345470461	0.844606520061757	0.829053885915564	0.0180410724652188	active	active.enh	active	active.transcr	SPON2	ENSG00000159674	yes	NA	0.43	0.07	0.14	0	0	0.14	0	0.21
cg16721321	chr4	1208908	1208909	chr4:1208908	0.843067402605179	0.880950588414883	0.843520138490827	0.893381349322345	0.898130457636343	0.892928193564985	0.908534985779059	0.860522556572326	0.880306776677022	0.890897940825699	0.0357152580710695	active	active.enh	active	active.transcr	SPON2	ENSG00000159674	yes	NA	0.43	0.07	0.14	0	0	0.14	0	0.21
cg26130533	chr4	1208912	1208913	chr4:1208912	0.934405102053172	0.935738176565216	0.92851211252834	0.943440573177322	0.922036411858214	0.920940050548097	0.924229134478448	0.852745106380564	0.86956877954985	0.871566702492891	0.102465865386541	active	active.enh	active	active.transcr	SPON2	ENSG00000159674	yes	NA	0.43	0.07	0.14	0	0	0.14	0	0.21
cg14505741	chr4	1208992	1208993	chr4:1208992	0.91474257719765	0.93126851618976	0.923928753029961	0.927816856971408	0.885973887412966	0.882696144477331	0.892529373284235	0.784466033621647	0.821381094362165	0.821025525301812	0.157702988614739	active	active.enh	active	active.transcr	SPON2	ENSG00000159674	yes	NA	0.73	0	0	0	0	0	0	0.27
cg11104416	chr4	1209073	1209074	chr4:1209073	0.887082148624927	0.925105944020009	0.924160539882669	0.914468786887528	0.921645651286557	0.920422802425794	0.924091349008083	0.874230935164048	0.897183612868719	0.901903282259627	0.0736589040389244	active	active.enh	active	active.transcr	SPON2	ENSG00000159674	no	NA	0.73	0	0	0	0	0	0	0.27
cg18085660	chr4	1209110	1209111	chr4:1209110	0.943199295241461	0.93660207648354	0.931518308845418	0.931751115253499	0.914640021766146	0.913965865321937	0.915988334654563	0.81665624820743	0.802551588691754	0.809461736107868	0.212208163294496	active	active.enh	active	active.transcr	SPON2	ENSG00000159674	no	NA	0.73	0	0	0	0	0	0	0.27
cg11888738	chr4	1209123	1209124	chr4:1209123	0.923878749211363	0.914315543842152	0.91061236267132	0.921336357239904	0.88151139263324	0.884480641375325	0.875572895149071	0.784992894619645	0.774035913109106	0.775321364215271	0.198475175540332	active	active.enh	active	active.transcr	SPON2	ENSG00000159674	no	NA	0.82	0	0	0	0	0	0	0.18
cg15877785	chr4	1241205	1241206	chr4:1241205	0.942731992683752	0.960117406185915	0.954441086522372	0.961216991294057	0.940389819647455	0.940210284828319	0.940748889285729	0.587258315816233	0.798787934160947	0.749379213674679	0.13662205212193	active	active.transcr	other	other	CTBP1	ENSG00000159692	no	NA	0	0	0	1	0	0	0	0
cg11721566	chr4	1654687	1654688	chr4:1654687	0.883324815137076	0.871591478421445	0.84418707669799	0.851258296397499	0.81262003948401	0.815917449606843	0.806025219238344	0.466318383771539	0.449066608908019	0.406789296095175	0.142202847833111	inactive	inactive	other	other	FAM53A	ENSG00000174137	no	inactive_het	0	0	0	1	0	0	0	0
cg08629884	chr4	1718256	1718257	chr4:1718256	0.977628276005426	0.97300265596305	0.970027819433133	0.972006148823308	0.88823072290779	0.892073945492017	0.880544277739336	0.486843351253061	0.494536054949085	0.517156202021495	0.228667383065035	active	active.transcr	active	active.transcr	TMEM129	ENSG00000168936	yes	NA	0.15	0	0	0.08	0	0.15	0	0.62
cg09981884	chr4	1718383	1718384	chr4:1718383	0.903666158571244	0.905718622963029	0.893575632321039	0.898952841846595	0.85960856918531	0.860395827664643	0.858034052226643	0.490504462388836	0.514515887960901	0.545051127316076	0.202815504587815	active	active.transcr	active	active.transcr	TMEM129	ENSG00000168936	yes	NA	0.15	0	0	0.08	0	0.15	0	0.62
cg12997579	chr4	1799336	1799337	chr4:1799336	0.948470480234543	0.942358069274155	0.916484805840377	0.897177640201255	0.911503713999639	0.91304150736301	0.908428127272897	0.506401894095096	0.687643109818404	0.563615162777732	0.192368231126955	other	other	inactive	inactive	FGFR3	ENSG00000068078	no	NA	0	0	0	0	0	0.67	0	0.33
cg07698591	chr4	1839150	1839151	chr4:1839150	0.889521527354148	0.866313852031995	0.731347644669104	0.709178081009065	0.753163148106197	0.753099560691949	0.753290322934694	0.670907300377549	0.721941182610535	0.720434996679318	0.234060537153116	other	other	other	other	LETM1	ENSG00000168924	no	NA	0	0	0	1	0	0	0	0
cg03840289	chr4	2260591	2260592	chr4:2260591	0.876351159308682	0.921338839077869	0.918235496018732	0.914388065304443	0.887753670798903	0.885304903688092	0.892651205020525	0.695303672081652	0.758053049502229	0.751310397354448	0.193217430852199	active	active.enh	primed	primed	MXD4	ENSG00000123933	no	NA	0	0	0	1	0	0	0	0
cg12833118	chr4	2570819	2570820	chr4:2570819	0.917464406114289	0.91197081615948	0.911529492564534	0.917457144402274	0.753024966895441	0.748178264491471	0.762718371703382	0.767917068325799	0.75203521246594	0.773351468189597	0.212883549617212	active	active.enh	active	active.enh	FAM193A	ENSG00000125386	yes	NA	0	0	0	1	0	0	0	0
cg08320703	chr4	2790855	2790856	chr4:2790855	0.838867293517291	0.848239087993463	0.826171446620673	0.838231579483076	0.795165182671115	0.790150355744296	0.805194836524754	0.670498244956628	0.577075655362635	0.594734538787305	0.203170934963222	active	active.enh	active	active.enh	SH3BP2	ENSG00000087266	no	NA	0	0	0	0	0	0	0	1
cg24492202	chr4	2800885	2800886	chr4:2800885	0.654165262568066	0.73544210967936	0.756735925854039	0.760136078278717	0.818536025128724	0.813384447108857	0.828839181168458	0.780041100283791	0.74586445564409	0.764052486038955	0.201819096346483	active	active.enh	active	active.enh	SH3BP2	ENSG00000087266	no	NA	0	0	0	1	0	0	0	0
cg03443467	chr4	2811731	2811732	chr4:2811731	0.817387417005652	0.822115857998873	0.788782303705035	0.808655073132384	0.777206260968105	0.772380771648294	0.786857239607727	0.727342211009468	0.705637758407033	0.706930161662941	0.180078243009437	active	active.enh	active	active.enh	SH3BP2	ENSG00000087266	no	NA	0.33	0	0	0.6	0	0	0	0.07
cg10511758	chr4	2815328	2815329	chr4:2815328	0.934912961952773	0.911758516442734	0.893064245604061	0.913489110561707	0.779045822168397	0.79353124789557	0.750074970714052	0.674621711295038	0.502005476178582	0.527804399382303	0.179164180769058	active	active.enh	active	active.transcr	SH3BP2	ENSG00000087266	no	NA	0	0	0	0.79	0	0	0	0.21
cg18912103	chr4	2942965	2942966	chr4:2942965	0.861942359862157	0.939625162895017	0.92516708413523	0.929239954205442	0.853507020867746	0.854728646415879	0.851063769771481	0.552390504361874	0.607578148960082	0.587865110744345	0.225457087100622	active	active.transcr	other	other	NOP14	ENSG00000087269	yes	NA	0	0	0	0.92	0	0	0	0.08
cg23728864	chr4	3237578	3237579	chr4:3237578	0.918836595748182	0.91145112289446	0.851907343249876	0.867848690870814	0.807117648833193	0.80934054636028	0.802671853779019	0.493484107160145	0.550043872072993	0.556319329466821	0.208304319931088	other	other	other	other	HTT	ENSG00000197386	no	NA	0	0	0	1	0	0	0	0
cg17988021	chr4	3237734	3237735	chr4:3237734	0.930698840950079	0.932983949708197	0.924151973041029	0.929560766650406	0.895115356080304	0.892889576730064	0.899566914780783	0.757126589517753	0.788738267638528	0.792279765738824	0.223506931966838	other	other	other	other	HTT	ENSG00000197386	no	NA	0	0	0	1	0	0	0	0
cg01008894	chr4	3361782	3361783	chr4:3361782	0.855268318500447	0.835489224827566	0.792051316220212	0.777521174416774	0.785490234494103	0.788790922596926	0.778888858288458	0.628777826571625	0.623313739253431	0.580543435352553	0.187933061036989	primed	primed	inactive	inactive	RGS12	ENSG00000159788	no	NA	0	0	0	1	0	0	0	0
cg05617980	chr4	3371678	3371679	chr4:3371678	0.828750918857963	0.867600572094176	0.80659958379373	0.864842374315022	0.874344935707979	0.865321896065941	0.892391014992057	0.789378005622066	0.817030165036636	0.796542966658887	0.0728524509221143	other	other	inactive	inactive	RGS12	ENSG00000159788	no	NA	0	0	0	1	0	0	0	0
cg10959907	chr4	3372756	3372757	chr4:3372756	0.854943594381605	0.903693859274237	0.869146398820736	0.870553945243933	0.855246887607055	0.868700951257646	0.828338760305872	0.416550524892689	0.529974759118315	0.491438651985679	0.10808059688014	active	active.enh	primed	primed	RGS12	ENSG00000159788	yes	NA	0	0	0	1	0	0	0	0
cg08472008	chr4	3529876	3529877	chr4:3529876	0.878964846383109	0.941997813947928	0.938958677945175	0.930568580134927	0.910270090988008	0.908804395938666	0.913201481086692	0.70057054923557	0.76684971234678	0.777145895427821	0.246724319177222	active	active.transcr	active	active.transcr	LRPAP1	ENSG00000163956	no	NA	0	0	0	1	0	0	0	0
cg17123334	chr4	4593947	4593948	chr4:4593947	0.940109911658127	0.92535527240643	0.863850231153829	0.865773408447855	0.821987750250666	0.831994988312638	0.801973274126723	0.604680116600177	0.674891175763356	0.630706892751829	0.239705420348333	inactive	inactive	inactive	inactive	STX18	ENSG00000168818	no	inactive_het	0	0	0	1	0	0	0	0
cg22779896	chr4	6768827	6768828	chr4:6768827	0.872711107421312	0.851629654040762	0.830380906089093	0.852088489923339	0.83981206959472	0.838838450599056	0.841759307586049	0.67819875580939	0.752983807838832	0.700194905920237	0.167751125596536	primed	primed	inactive	inactive	KIAA0232	ENSG00000170871	no	NA	0	0	0	0	0	0	1	0
cg19906672	chr4	6917141	6917142	chr4:6917141	0.929316983495288	0.937793423936132	0.925220318988005	0.928898542197888	0.822885515185473	0.813336709006966	0.841983127542489	0.463409561064671	0.668375304578301	0.673714917199286	0.0629556123545717	active	active.enh	primed	primed	TBC1D14	ENSG00000132405	no	NA	0	0	0	1	0	0	0	0
cg10681992	chr4	6962800	6962801	chr4:6962800	0.92394787406421	0.920769752678077	0.899629980751057	0.896466125587299	0.870375902267829	0.871041337701317	0.869045031400854	0.831544868310331	0.758104114362103	0.779457131734726	0.20504832649357	active	active.enh	primed	primed	TBC1D14	ENSG00000132405	no	NA	0	0	0	1	0	0	0	0
cg12228123	chr4	7759282	7759283	chr4:7759282	0.860280004111149	0.909013883590879	0.899018266464107	0.92543233115218	0.891954183994494	0.885146733286128	0.905569085411225	0.62344574633508	0.760686828348968	0.655541628636648	0.228084137351256	other	other	inactive	inactive	AFAP1	ENSG00000196526	no	NA	0	0	0	0.1	0.4	0.5	0	0
cg25777912	chr4	8231667	8231668	chr4:8231667	0.95218550254626	0.944737479507103	0.924876355409288	0.937260407199475	0.900857918518791	0.898733248431861	0.905107258692651	0.799418154933975	0.693241393937684	0.751364174972338	0.183514443371285	active	active.enh	active	active.transcr	SH3TC1	ENSG00000125089	no	NA	0	0	0.06	0.88	0	0.06	0	0
cg08176056	chr4	8237527	8237528	chr4:8237527	0.885583326824437	0.914285127434952	0.879616350892073	0.890962041001786	0.830913912616198	0.825708588538632	0.84132456077133	0.715439706083514	0.748828529433352	0.750499853933022	0.221755941457012	active	active.transcr	active	active.transcr	SH3TC1	ENSG00000125089	no	NA	0	0	0	0	0.2	0.73	0	0.07
cg25986240	chr4	9924815	9924816	chr4:9924815	0.711060438773674	0.71618395918755	0.696820488377596	0.713765991800406	0.776738157769769	0.772504488879134	0.785205495551039	0.512951179783612	0.618488321476939	0.569691388617725	0.153780526455425	primed	primed	inactive	inactive	SLC2A9	ENSG00000109667	no	NA	0	0	0	1	0	0	0	0
cg16785938	chr4	10021360	10021361	chr4:10021360	0.83329046839082	0.901544981415668	0.874204187605169	0.878709053670451	0.798641004979036	0.794238550381759	0.807445914173591	0.786607076857688	0.706519703145142	0.726991625067217	0.162131421414694	active	active.enh	primed	primed	SLC2A9	ENSG00000109667	no	NA	0	0	0.12	0.5	0	0.12	0	0.25
cg26689780	chr4	10077930	10077931	chr4:10077930	0.850361742358783	0.942113797470917	0.934054852035516	0.93184977744634	0.862322550892331	0.854864097342729	0.877239457991537	0.602142088884601	0.770210302341083	0.732599646833556	0.200513495923423	active	active.transcr	other	other	WDR1	ENSG00000071127	yes	NA	0.05	0	0	0.9	0	0	0	0.05
cg17366225	chr4	11397359	11397360	chr4:11397359	0.813569502802537	0.894585493660024	0.867922013389117	0.893481763697254	0.804526388119095	0.813656157549372	0.78626684925854	0.528446179670682	0.474056106664813	0.463308358117646	0.142628904751497	inactive	inactive	other	other	HS3ST1	ENSG00000002587	no	inactive_het	0	0	0	0	0.5	0.5	0	0
cg12857541	chr4	24581752	24581753	chr4:24581752	0.820449684136485	0.887978666092382	0.904576593187365	0.920340953229352	0.834917127910591	0.823208142069877	0.858335099592021	0.706137210206877	0.807070849284898	0.820763609802031	0.217361920423451	active	active.enh	primed	primed	DHX15	ENSG00000109606	no	NA	0	0	0	1	0	0	0	0
cg06129544	chr4	25912044	25912045	chr4:25912044	0.886054489350421	0.902009730309025	0.862287607989505	0.88473237871147	0.77315306666429	0.781383280004148	0.756692639984574	0.622083214769416	0.597404262751812	0.600098205062298	0.138179076565595	active	active.enh	active	active.enh	SMIM20	ENSG00000250317	no	NA	0	0	0	0.33	0	0	0	0.67
cg03002688	chr4	26151101	26151102	chr4:26151101	0.850363219805973	0.933809383104644	0.907522826689965	0.921274925929728	0.899845260146014	0.897279282012338	0.904977216413364	0.752681988359949	0.816780697341727	0.791645101908668	0.226762330911298	active	active.enh	inactive	inactive	RBPJ	ENSG00000168214	yes	NA	0	0	0	0	0	0	1	0
cg26924822	chr4	26331141	26331142	chr4:26331141	0.837489847848509	0.841231966244109	0.802385833782436	0.799985769895086	0.796150840865828	0.804469808810732	0.779512904976019	0.764665885595638	0.70535378990917	0.697067474510383	0.224433330480235	primed	primed	inactive	inactive	RBPJ	ENSG00000168214	no	NA	0	0	0	1	0	0	0	0
cg13002809	chr4	26361170	26361171	chr4:26361170	0.938022891864538	0.943073363812965	0.929607537816208	0.941167805610849	0.895177237575151	0.898837087674605	0.887857537376241	0.639163721627709	0.640235000132016	0.609794730249991	0.23971793908268	primed	primed	inactive	inactive	RBPJ	ENSG00000168214	no	NA	0	0	0	0.85	0	0	0	0.15
cg13621396	chr4	26859639	26859640	chr4:26859639	0.797135450718411	0.830666977454578	0.755254531162015	0.779722854358742	0.763122254126422	0.754775565990733	0.779815630397799	0.569594820902431	0.45078270876795	0.41235910938358	0.133351011796053	active	active.enh	other	other	STIM2	ENSG00000109689	no	NA	0	0	0	0.38	0	0	0	0.62
cg04710179	chr4	37889755	37889756	chr4:37889755	0.832409437902529	0.864750457254303	0.835300118649715	0.848016658419156	0.859984371846743	0.856604787028284	0.866743541483661	0.814358296263033	0.814876490693592	0.814519677791678	0.220627566498508	active	active.enh	primed	primed	TBC1D1	ENSG00000065882	no	NA	0	0	0	0	0	0	0	1
cg16030869	chr4	38865683	38865684	chr4:38865683	0.825654139511516	0.910785358375209	0.885968395909411	0.903931575503108	0.88328688810051	0.873756905719175	0.90234685286318	0.759661044136917	0.761283949655064	0.792110010427485	0.192629491830302	primed	primed	inactive	inactive	FAM114A1	ENSG00000197712	no	NA	0	0	0	0	0	0	0	1
cg20484352	chr4	38868158	38868159	chr4:38868158	0.696325716735719	0.742667388828667	0.73036189268897	0.747946311675562	0.768222775237077	0.754814991218436	0.795038343274357	0.659431041446345	0.726127099550658	0.712152956235501	0.146570750655086	active	active.prom	other	other	FAM114A1	ENSG00000197712	yes	NA	0	0	0	1	0	0	0	0
cg08821747	chr4	39640132	39640133	chr4:39640132	0.879523204751362	0.918205349261417	0.90689959176934	0.904915667761254	0.778146020532761	0.769964140129001	0.794509781340281	0.501600902433092	0.530722209173139	0.560632520968186	0.144768715706396	active	active.enh	active	active.enh	SMIM14	ENSG00000163683	no	NA	0	0	0	0.64	0	0	0	0.36
cg15967525	chr4	40515921	40515922	chr4:40515921	0.918401597829381	0.93090162550399	0.920630575253228	0.907355179756111	0.902607132912618	0.900783149189933	0.906255100357987	0.415825852079361	0.623985656691474	0.581969925604819	0.0852514112896237	active	active.enh	primed	primed	RBM47	ENSG00000163694	no	NA	0	0.07	0.07	0.64	0	0.07	0	0.14
cg25117091	chr4	40516126	40516127	chr4:40516126	0.920494153538929	0.929434661325765	0.913444971401211	0.93324644158784	0.884148279662029	0.883763167921922	0.884918503142242	0.538518061746592	0.632607740247553	0.589113567495637	0.147840992955918	active	active.enh	primed	primed	RBM47	ENSG00000163694	no	NA	0.08	0	0	0.75	0	0	0	0.17
cg18183961	chr4	40517077	40517078	chr4:40517077	0.90470147331421	0.920965480870919	0.91312082619945	0.917563154760298	0.75138416438344	0.773558982746332	0.707034527657657	0.398558963706667	0.469837474297972	0.497428113066218	0.0645295742822437	active	active.enh	primed	primed	RBM47	ENSG00000163694	no	NA	0	0	0	0.75	0	0	0	0.25
cg09141635	chr4	40621274	40621275	chr4:40621274	0.59950894872613	0.672023612069911	0.656477753546652	0.714742893765049	0.819205697568927	0.823835513432684	0.809946065841413	0.735062673628502	0.741389860918262	0.704428933367873	0.187832183710507	active	active.enh	primed	primed	RBM47	ENSG00000163694	no	NA	0	0	0	1	0	0	0	0
cg21151541	chr4	40631252	40631253	chr4:40631252	0.749653802048566	0.810311816395393	0.823183048795728	0.836096799646742	0.879039575560565	0.870423587027308	0.896271552627079	0.762459892222723	0.780569411064006	0.733739133171799	0.217695594840075	active	active.enh	other	other	RBM47	ENSG00000163694	no	NA	0.6	0	0	0	0	0	0	0.4
cg22990388	chr4	40702240	40702241	chr4:40702240	0.844339951612854	0.922239158763229	0.906775353084841	0.91271200603665	0.896548600365439	0.891936954129241	0.905771892837835	0.739587502680231	0.715228225412542	0.691964896058257	0.231874356733594	inactive	inactive	inactive	inactive	NSUN7	ENSG00000179299	no	inactive_hom	0	0	0	0	0	0	1	0
cg22785561	chr4	46921348	46921349	chr4:46921348	0.741882816539543	0.834363294536824	0.806123027594197	0.826666113449133	0.76221116524566	0.758020867804314	0.770591760128353	0.435262988419603	0.599968173553251	0.477654096105786	0.184987755788899	inactive	inactive	inactive	inactive	GABRA4	ENSG00000109158	no	inactive_het	0	0	0	0	0.5	0.5	0	0
cg26134090	chr4	48907040	48907041	chr4:48907040	0.864319755212267	0.878352724320147	0.865115093321799	0.868480164143607	0.796618408150715	0.784960671206539	0.819933882039068	0.624886367979306	0.724751823320036	0.691357109601606	0.248920557778374	active	active.enh	active	active.enh	OCIAD2	ENSG00000145247	yes	NA	1	0	0	0	0	0	0	0
cg13841742	chr4	48907093	48907094	chr4:48907093	0.899344676437566	0.891472667338347	0.888261047386197	0.883780546020021	0.812643883701212	0.803205871361941	0.831519908379753	0.467902463209712	0.590171249085279	0.542387820803635	0.202642817211206	active	active.enh	active	active.enh	OCIAD2	ENSG00000145247	yes	NA	1	0	0	0	0	0	0	0
cg10098221	chr4	52657315	52657316	chr4:52657315	0.918255011559691	0.923311421255272	0.894226974311976	0.899922247366181	0.808754998817943	0.807782267015195	0.810700462423439	0.730164259871611	0.676643841623449	0.689435083553227	0.136682105124473	primed	primed	inactive	inactive	USP46	ENSG00000109189	no	NA	0.44	0	0	0.44	0	0	0	0.11
cg04155086	chr4	68341563	68341564	chr4:68341563	0.870089988254668	0.910385009396822	0.89365935545847	0.9211433313432	0.825278254661096	0.819926349966016	0.835982064051257	0.643684896366745	0.609920518069216	0.60498928214473	0.22137616691202	primed	primed	primed	primed	YTHDC1	ENSG00000083896	no	NA	0	0	0	0.8	0	0	0	0.2
cg06585690	chr4	70397240	70397241	chr4:70397240	0.697078514897226	0.757925049494834	0.741859596161136	0.81922051530108	0.757649256941633	0.744766763397415	0.783414244030069	0.462843827002331	0.570430231430962	0.522096482395898	0.180519798152094	inactive	inactive	inactive	inactive	OPRPN	ENSG00000171199	no	inactive_het	1	0	0	0	0	0	0	0
cg17075352	chr4	70667958	70667959	chr4:70667958	0.78116084725538	0.886674886689182	0.868590791561224	0.90147325814348	0.861238602271761	0.857437663549657	0.86884047971597	0.616960723930053	0.59016994838759	0.573920138324664	0.197806153986617	primed	primed	active	active.enh	JCHAIN	ENSG00000132465	no	NA	0.17	0	0	0.33	0	0	0	0.5
cg12566645	chr4	73617424	73617425	chr4:73617424	0.796287515165177	0.873320773334136	0.874297794694819	0.904711279237224	0.888219665882118	0.881093304519152	0.902472388608049	0.699584253200373	0.789304106790048	0.716391122576453	0.234155052080266	other	other	inactive	inactive	RASSF6	ENSG00000169435	no	NA	0	0	0	1	0	0	0	0
cg14724265	chr4	75902508	75902509	chr4:75902508	0.859039531944402	0.772881584703193	0.73402515390893	0.752925894370605	0.808267348582207	0.808606620739435	0.80758880426775	0.828064979582047	0.734018121901388	0.729276181759275	0.204112243850312	primed	primed	primed	primed	PPEF2	ENSG00000156194	no	NA	0.5	0	0.25	0	0	0.25	0	0
cg05007549	chr4	80182814	80182815	chr4:80182814	0.905244368459283	0.905842074198743	0.898836204019958	0.902306430579606	0.818012192914897	0.825884504859711	0.802267569025269	0.391815498344781	0.527199590532081	0.51530813297869	0.0691840938986637	active	active.enh	active	active.enh	PRDM8	ENSG00000152784	no	NA	0	0	0	0	0	0.1	0	0.9
cg02262553	chr4	86928098	86928099	chr4:86928098	0.74058560709056	0.935289562835504	0.919187297497117	0.934540473733948	0.894551746582562	0.890059643417357	0.903535952912971	0.768560036882312	0.723005132786752	0.756704420833783	0.208311445695999	primed	primed	primed	primed	ENSG00000285458	ENSG00000285458	no	NA	0	0	0	1	0	0	0	0
cg14209344	chr4	86965740	86965741	chr4:86965740	0.820691262333618	0.850789505554584	0.844257176485317	0.869935406034323	0.803341583786778	0.80272802901982	0.804568693320693	0.615378635637232	0.63157864874865	0.654665192383868	0.202469668416455	primed	primed	primed	primed	AFF1	ENSG00000172493	yes	NA	0	0	0	1	0	0	0	0
cg05850997	chr4	88286155	88286156	chr4:88286155	0.808111327043222	0.879153462465083	0.846112562460483	0.870192116744409	0.831458120161997	0.835327837212565	0.823718686060861	0.670304815676836	0.65377251323475	0.658220199504957	0.21598360561313	primed	primed	primed	primed	PPM1K	ENSG00000163644	no	NA	0	0	0	0.6	0	0	0	0.4
cg11693424	chr4	98581463	98581464	chr4:98581463	0.896310124492598	0.923123629055036	0.894173215322035	0.917183032040564	0.827339034702092	0.843110946378802	0.795795211348671	0.623449058366131	0.452143781985768	0.507623107218901	0.131004227132911	primed	primed	primed	primed	TSPAN5	ENSG00000168785	no	NA	0	0	0	1	0	0	0	0
cg02304751	chr4	98662794	98662795	chr4:98662794	0.802468600127087	0.882062405237026	0.883907690011924	0.899786718715293	0.888034094312289	0.882235338045637	0.899631606845594	0.857198107293939	0.883916388478768	0.870523716383973	0.172256613411067	active	active.enh	active	active.enh	TSPAN5	ENSG00000168785	no	NA	0	0	0.17	0	0	0.17	0	0.67
cg25391692	chr4	99574712	99574713	chr4:99574712	0.874201896369407	0.892962174192696	0.883788262075692	0.895938980808964	0.846266449762888	0.844953651716029	0.848892045856607	0.449023694036095	0.574798551103704	0.524651883281558	0.0889059515506236	active	active.enh	active	active.enh	MTTP	ENSG00000138823	no	NA	0.29	0	0	0.71	0	0	0	0
cg09444818	chr4	101176069	101176070	chr4:101176069	0.808371219566576	0.881244421802387	0.889479661486484	0.902142937606459	0.846298092892718	0.835414170064077	0.86806593855	0.74809044604188	0.820532490573219	0.833409411823629	0.246984321585977	primed	primed	primed	primed	PPP3CA	ENSG00000138814	no	NA	0	0	0	1	0	0	0	0
cg08461576	chr4	101356472	101356473	chr4:101356472	0.866246618632401	0.924257816263283	0.920908074852216	0.929247655728471	0.880491908450282	0.887973375354207	0.865528974642433	0.655175985174673	0.539433970375348	0.59803200546633	0.193760514008698	primed	primed	primed	primed	PPP3CA	ENSG00000138814	no	NA	0	0	0	0	0	0	1	0
cg02193956	chr4	102759044	102759045	chr4:102759044	0.744629490762144	0.89905504655812	0.884213727840099	0.91611267448652	0.773925797488848	0.76463217818425	0.792513036098044	0.693562637121979	0.691427636795423	0.700430856732384	0.221708956683259	active	active.enh	active	active.enh	MANBA	ENSG00000109323	no	NA	0	0	0	1	0	0	0	0
cg07780602	chr4	105276592	105276593	chr4:105276592	0.887720224353088	0.86741128993166	0.842788470700142	0.84915875873834	0.808200416962864	0.818471688949308	0.787657872989976	0.550152112383978	0.560809384743175	0.524273229148092	0.207413548574019	other	other	other	other	TET2	ENSG00000168769	no	NA	0	0	0	0	0.5	0.5	0	0
cg01991861	chr4	114654847	114654848	chr4:114654847	0.8145305100838	0.87977348264478	0.857244371925361	0.892311942910992	0.864051584280213	0.858777240098972	0.874600272642696	0.716648885509223	0.688319323183776	0.630783893569709	0.153017792174186	primed	primed	inactive	inactive	UGT8	ENSG00000174607	no	NA	0	0	0	0.67	0	0	0	0.33
cg18257996	chr4	123650230	123650231	chr4:123650230	0.929370705997301	0.945141565420053	0.938291184146758	0.944745572309999	0.923951090975119	0.920392190788882	0.931068891347593	0.833009203641877	0.825362989938048	0.842745656194233	0.20247180837885	active	active.enh	inactive	inactive	SPRY1	ENSG00000164056	no	NA	0.17	0	0.36	0.11	0	0.36	0	0
cg07002832	chr4	139082290	139082291	chr4:139082290	0.909610337172079	0.908142971089818	0.918534570638877	0.916946959755946	0.821273112030799	0.817145725402441	0.829527885287516	0.681894451473892	0.739482714516317	0.713991574854441	0.155154930278391	active	active.enh	active	active.prom	ELF2	ENSG00000109381	no	NA	0	0	0	1	0	0	0	0
cg11513002	chr4	140753071	140753072	chr4:140753071	0.942397390343854	0.940956690739354	0.934943506990376	0.949189092865593	0.918560240659915	0.912843314434858	0.92999409311003	0.763780363353265	0.894425057224101	0.873859683242199	0.146793067839126	active	active.prom	active	active.enh	TBC1D9	ENSG00000109436	no	NA	0	0	0	0.5	0	0	0	0.5
cg06536988	chr4	152665288	152665289	chr4:152665288	0.937032396100112	0.937314429331376	0.924990584450436	0.934008731905996	0.804306299589228	0.802368289641533	0.808182319484618	0.345058062252148	0.436773861051999	0.444630892703389	0.079568421485213	active	active.enh	active	active.transcr	TMEM154	ENSG00000170006	no	NA	0	0	0	0.8	0	0	0	0.2
cg15265116	chr4	163519838	163519839	chr4:163519838	0.802043788957898	0.878865599809352	0.864420685912254	0.895767209890283	0.86661403998773	0.859263459391159	0.881315201180871	0.658283208805966	0.705621959608103	0.694688247092081	0.23642501429829	other	other	active	active.transcr	TMA16	ENSG00000198498	no	NA	0	0	0	0.33	0.33	0.33	0	0
cg00957080	chr5	85866	85867	chr5:85866	0.910879120048766	0.913958517591436	0.885507422305704	0.896826215699981	0.896991014572632	0.89642178979857	0.898129464120757	0.742893030499422	0.807135581607232	0.745252043639637	0.233506386130226	primed	primed	inactive	inactive	PLEKHG4B	ENSG00000153404	no	NA	0	0	0	0	0	0	1	0
cg25621286	chr5	195494	195495	chr5:195494	0.909292890182721	0.909879483579598	0.899953608100643	0.913811810402361	0.865713421171668	0.862800638807821	0.871538985899362	0.495165542410041	0.627170105317236	0.58259451682563	0.149967019339788	primed	primed	inactive	inactive	LRRC14B	ENSG00000185028	no	NA	0.33	0	0	0	0.33	0.33	0	0
cg00099519	chr5	195583	195584	chr5:195583	0.927578381994324	0.927246845727848	0.917309501338807	0.928398655620873	0.890936920583467	0.891245401031946	0.89031995968651	0.692814962175035	0.77703799477055	0.752133206849655	0.167542621148242	primed	primed	inactive	inactive	LRRC14B	ENSG00000185028	no	NA	0.33	0	0	0	0.33	0.33	0	0
cg14465992	chr5	195675	195676	chr5:195675	0.898280293943341	0.887886675237083	0.888677026538752	0.882186152510639	0.868595525982241	0.866553903922859	0.872678770101005	0.640903698847708	0.743871301653525	0.720033910550481	0.190883109256753	primed	primed	inactive	inactive	LRRC14B	ENSG00000185028	no	NA	0.33	0	0	0	0.33	0.33	0	0
cg05406678	chr5	217435	217436	chr5:217435	0.695769179529211	0.844337024356202	0.838434155041283	0.858619472250764	0.791916484497595	0.775276550065974	0.825196353360836	0.622904925099401	0.620843101485445	0.603069487802409	0.14985596352906	active	active.enh	other	other	CCDC127	ENSG00000164366	no	NA	0.91	0	0	0.09	0	0	0	0
cg03561637	chr5	309369	309370	chr5:309369	0.852432826487335	0.918260157472765	0.890240420298333	0.891472828976828	0.895026613992998	0.894136997343735	0.896805847291525	0.739413704885855	0.78488898253589	0.752728503500921	0.183608668721243	active	active.transcr	other	other	PDCD6-AHRR	ENSG00000288622	no	NA	0	0	0.07	0.87	0	0.07	0	0
cg14982043	chr5	314527	314528	chr5:314527	0.928570732438245	0.910597551743744	0.892722523535393	0.897868481657513	0.872300571634271	0.874381298076772	0.86813911874927	0.738249961423946	0.766234526923199	0.760185351128842	0.217051556770877	other	other	other	other	PDCD6-AHRR	ENSG00000288622	no	NA	0	0	0	0.15	0.35	0.5	0	0
cg01056615	chr5	1139981	1139982	chr5:1139981	0.895677688501252	0.883803205649843	0.839676840616066	0.857308651426829	0.799176225090363	0.797746686359367	0.802035302552356	0.512562151910824	0.653376493338018	0.594012233071733	0.236212904077169	active	active.enh	primed	primed	SLC12A7	ENSG00000113504	no	NA	0	0	0	0	0	0	1	0
cg02048657	chr5	1293116	1293117	chr5:1293116	0.909184300769738	0.92328533625687	0.883353338154423	0.895302570210305	0.841146420560589	0.843504634103048	0.83642999347567	0.550137365699707	0.559605466594542	0.583298477985859	0.236846022841818	inactive	inactive	inactive	inactive	TERT	ENSG00000164362	no	inactive_het	0	0	0	0.6	0.2	0.2	0	0
cg25070340	chr5	1325878	1325879	chr5:1325878	0.710124707916875	0.87415375292069	0.872214762022809	0.881593082329631	0.767451052839254	0.772725240271591	0.75690267797458	0.438119201604889	0.498810821586116	0.503761301966676	0.0908545461374493	other	other	other	other	CLPTM1L	ENSG00000049656	no	NA	0.07	0	0	0.6	0	0	0	0.33
cg00857851	chr5	1493858	1493859	chr5:1493858	0.902375531728844	0.897534042939223	0.877987336026498	0.900106973760845	0.84235464763733	0.850068441146128	0.826927060619733	0.423543890910291	0.504621966727637	0.486889176751359	0.158168757588373	active	active.enh	active	active.transcr	LPCAT1	ENSG00000153395	no	NA	0	0	0	1	0	0	0	0
cg26894839	chr5	1511156	1511157	chr5:1511156	0.895954948524056	0.920706206128741	0.907896748096512	0.918271599670788	0.901971775430775	0.903656246427433	0.89860283343746	0.757626841896379	0.834413951376756	0.782285196664638	0.100796400905424	active	active.transcr	active	active.transcr	LPCAT1	ENSG00000153395	yes	NA	0.25	0	0	0.75	0	0	0	0
cg00281273	chr5	1514396	1514397	chr5:1514396	0.864184267067921	0.904712831260964	0.895285353298531	0.910945785719995	0.902520571648835	0.893498773452455	0.920564168041595	0.769471288677723	0.81314653667999	0.807444498653611	0.16593797301594	active	active.transcr	other	other	LPCAT1	ENSG00000153395	no	NA	0	0	0	0.75	0	0	0	0.25
cg20962974	chr5	1515722	1515723	chr5:1515722	0.573743186040888	0.635067079447225	0.631236031224034	0.628069393928068	0.796376176925591	0.811426333235825	0.766275864305124	0.588743092613021	0.547342817838822	0.564895595380384	0.166246697102896	active	active.transcr	active	active.transcr	LPCAT1	ENSG00000153395	no	NA	0	0	0	0.75	0	0	0	0.25
cg17772763	chr5	6659688	6659689	chr5:6659688	0.925848521151254	0.9342889414286	0.923564166263587	0.925315952348472	0.873682911944662	0.86884299245203	0.883362750929926	0.662229662352047	0.809495643337379	0.809681203493186	0.105589367652579	active	active.enh	active	active.enh	SRD5A1	ENSG00000145545	yes	NA	0	0	0	1	0	0	0	0
cg07611121	chr5	14342198	14342199	chr5:14342198	0.808316437974049	0.874296185391046	0.843058944095533	0.878106309640711	0.8568184090256	0.856829468891183	0.856796289294433	0.732054350705148	0.78309135508889	0.775888643677749	0.217409434397687	active	active.transcr	active	active.enh	TRIO	ENSG00000038382	no	NA	0	0	0	1	0	0	0	0
cg07760544	chr5	17255006	17255007	chr5:17255006	0.788831605249072	0.839421579134321	0.847619420524001	0.890038845220582	0.8279301523901	0.823237171494327	0.837316114181647	0.632447056423114	0.522715089705095	0.551974023966452	0.173666855518808	active	active.enh	active	active.enh	BASP1	ENSG00000176788	no	NA	0	0	0	1	0	0	0	0
cg02003460	chr5	27472435	27472436	chr5:27472435	0.871150118362143	0.883421003310714	0.848634463893055	0.841770694941008	0.810254058311428	0.808157733408849	0.814446708116586	0.502301840661803	0.632741519568445	0.525583571713051	0.225962754502593	inactive	inactive	inactive	inactive	CDH9	ENSG00000113100	no	inactive_het	0	0	0.48	0	0	0.51	0	0.01
cg18450832	chr5	37249990	37249991	chr5:37249990	0.924779286315445	0.925063203249147	0.912885724816127	0.929025212235303	0.892553024444381	0.891951569745288	0.893755933842567	0.856242670636471	0.841865225396021	0.862470661149322	0.209602609903391	active	active.enh	other	other	CPLANE1	ENSG00000197603	no	NA	0.22	0	0	0.11	0	0.33	0	0.33
cg05884053	chr5	43840549	43840550	chr5:43840549	0.801173663770536	0.885090251655222	0.842110644373252	0.879350729454996	0.843787630274868	0.834896172384214	0.861570546056176	0.499067985909926	0.661454053367228	0.526005077587916	0.215377022051898	inactive	inactive	inactive	inactive	NNT	ENSG00000112992	no	inactive_hom	0	0	0	0	0	0	1	0
cg19779965	chr5	45135579	45135580	chr5:45135579	0.698406641615053	0.794719152835078	0.754035494147166	0.80980970832228	0.804138832579163	0.808233773371825	0.795948950993839	0.465398437293684	0.631707318063241	0.508744051763921	0.201087688845075	inactive	inactive	inactive	inactive	MRPS30	ENSG00000112996	no	inactive_het	0	0	0	0	0	0	1	0
cg10471743	chr5	50443324	50443325	chr5:50443324	0.762097692233339	0.840019362006845	0.797658318538215	0.787140393024297	0.753709167353929	0.776740435432011	0.707646631197763	0.738732836662932	0.600830015490327	0.59494682126023	0.171528041912354	active	active.enh	inactive	inactive	EMB	ENSG00000170571	no	NA	0.33	0	0	0	0	0	0	0.67
cg01606885	chr5	54470041	54470042	chr5:54470041	0.886673982050864	0.914915582050159	0.915229619118469	0.91154063920858	0.813465828846455	0.784158067854453	0.872081350830457	0.6091813845787	0.753574123586056	0.695378894273728	0.080163420126682	other	other	primed	primed	HSPB3	ENSG00000169271	yes	NA	0	0	0	0	0	0	1	0
cg22421804	chr5	54804239	54804240	chr5:54804239	0.907032911491729	0.940133437899907	0.931180139700296	0.934734469290607	0.895029071154367	0.893569647977258	0.897947917508585	0.61464756180809	0.609849543655441	0.571995322908389	0.224173315127301	inactive	inactive	inactive	inactive	ESM1	ENSG00000164283	no	inactive_hom	0	0	0	0	0	0	1	0
cg02008511	chr5	55441225	55441226	chr5:55441225	0.882438805967021	0.921524935326824	0.910100552589344	0.929525258696315	0.867694143324789	0.876854016765207	0.849374396443954	0.63468631906779	0.457774883185171	0.464074063692934	0.166839218205952	primed	primed	other	other	PLPP1	ENSG00000067113	no	NA	0	0	0	1	0	0	0	0
cg07262873	chr5	55691939	55691940	chr5:55691939	0.77913970678233	0.851241513916791	0.838410784535051	0.861268192037143	0.80668421781144	0.804301525620873	0.811449602192576	0.661159244342105	0.673663366256413	0.656659163871794	0.207274817563423	primed	primed	inactive	inactive	SLC38A9	ENSG00000177058	no	NA	0	0	0	1	0	0	0	0
cg09790325	chr5	56607677	56607678	chr5:56607677	0.868089004381945	0.888668930169373	0.869683263257268	0.889337751543707	0.862887574680779	0.857343215965318	0.873976292111701	0.694473435928375	0.695417828674153	0.65924266440631	0.194178678480806	primed	primed	primed	primed	MAP3K1	ENSG00000095015	no	NA	0	0	0	0	0	0	0	1
cg27303933	chr5	56733591	56733592	chr5:56733591	0.929462466957009	0.929906758418489	0.914739986325308	0.918762219081084	0.860536650276788	0.859560745325805	0.862488460178752	0.567764846677156	0.615476164729818	0.599819638703566	0.219975005524707	active	active.enh	active	active.enh	MAP3K1	ENSG00000095015	no	NA	0	0	0	0	0	0	1	0
cg25148456	chr5	56813713	56813714	chr5:56813713	0.821842001946096	0.86884795555678	0.851760428841577	0.870235470119209	0.850317602706192	0.852183867878286	0.846585072362004	0.514197751706554	0.537932336503412	0.482912108703838	0.179245105796392	active	active.enh	active	active.enh	MAP3K1	ENSG00000095015	no	NA	0	0	0	0	0	0	0	1
cg06478987	chr5	56832627	56832628	chr5:56832627	0.770736834546686	0.887583950822269	0.865935906861113	0.892520800018092	0.792698354787404	0.801453025021406	0.7751890143194	0.631060452717066	0.670238399434394	0.661884490839505	0.229699601985813	active	active.enh	active	active.enh	MAP3K1	ENSG00000095015	no	NA	0	0	0	1	0	0	0	0
cg18704047	chr5	60487841	60487842	chr5:60487841	0.923149008436247	0.938286440554948	0.933338135607979	0.945824095568428	0.903029440436854	0.901793894608426	0.90550053209371	0.664233069589321	0.759789911956197	0.65928019202485	0.235639737837286	inactive	inactive	inactive	inactive	PDE4D	ENSG00000113448	no	inactive_hom	0.48	0	0.13	0.26	0	0.13	0	0
cg14742809	chr5	61335201	61335202	chr5:61335201	0.858364961099103	0.909164377283061	0.892755440849724	0.897239571800418	0.838385369629466	0.840822312566446	0.833511483755507	0.852181024369762	0.793968786606687	0.808531108876788	0.23151575519514	primed	primed	primed	primed	ZSWIM6	ENSG00000130449	no	NA	0	0	0	0.5	0	0	0	0.5
cg25366639	chr5	65035088	65035089	chr5:65035088	0.906183716770894	0.891714493701834	0.859594906165279	0.858419125908772	0.895649578259901	0.89610954764076	0.894729639498182	0.479968771927763	0.636193853894998	0.631987548014189	0.0960527897150531	active	active.enh	active	active.enh	CWC27	ENSG00000153015	no	NA	0	0	0	1	0	0	0	0
cg09571848	chr5	65035108	65035109	chr5:65035108	0.921002266828791	0.91723006555485	0.897279731213199	0.907519200593266	0.910909367125846	0.908047885940712	0.916632329496114	0.657875876769483	0.782380719939205	0.756772875029182	0.203446049388685	active	active.enh	active	active.enh	CWC27	ENSG00000153015	no	NA	0	0	0	1	0	0	0	0
cg06294700	chr5	65035132	65035133	chr5:65035132	0.820346164422429	0.815158020515688	0.782367069927478	0.772040137591394	0.850772865826325	0.847455903944648	0.857406789589677	0.554339526083595	0.726946241195906	0.700310711988816	0.144777899194129	active	active.enh	active	active.enh	CWC27	ENSG00000153015	no	NA	0	0	0	1	0	0	0	0
cg16662041	chr5	65102503	65102504	chr5:65102503	0.832116688906571	0.890851309308548	0.892226818674785	0.916508392487764	0.904411961890594	0.901881723605948	0.909472438459886	0.887983723229845	0.895751000241831	0.897416180287526	0.200868806361754	active	active.enh	inactive	inactive	SREK1IP1	ENSG00000153006	no	NA	0	0	0	0	0	0	1	0
cg09005125	chr5	67001150	67001151	chr5:67001150	0.843804338475951	0.928339953294466	0.91945657162529	0.922184103205446	0.850488413291852	0.851728381808069	0.848008476259416	0.477479042474705	0.578878937760212	0.53790770657148	0.202878944335859	inactive	inactive	inactive	inactive	MAST4	ENSG00000069020	no	inactive_het	0	0	0	0.62	0	0	0	0.38
cg09101894	chr5	68287799	68287800	chr5:68287799	0.871922173374212	0.920336348525678	0.89058355323554	0.910906576640059	0.84693035845317	0.842922231712466	0.854946611934577	0.433118417384047	0.530466246172775	0.451003825407197	0.126901839369099	active	active.enh	active	active.enh	PIK3R1	ENSG00000145675	yes	NA	0.07	0	0	0.37	0	0	0	0.56
cg11664417	chr5	72587883	72587884	chr5:72587883	0.845003547110644	0.917205594835553	0.901174210562109	0.920925917018343	0.900718476984885	0.894494586853046	0.913166257248563	0.753678194553204	0.801232547794839	0.744894549761467	0.234946312224697	other	other	inactive	inactive	ZNF366	ENSG00000178175	no	NA	0	0	0	1	0	0	0	0
cg01941278	chr5	72600170	72600171	chr5:72600170	0.911382295748749	0.912936530663236	0.901525356477892	0.918469017706164	0.9006036580961	0.900140834780006	0.901529304728287	0.825203975759884	0.859255325717638	0.822148885864121	0.179446929485198	active	active.enh	inactive	inactive	ZNF366	ENSG00000178175	no	NA	0	0	0	1	0	0	0	0
cg02141543	chr5	77076731	77076732	chr5:77076731	0.919205931523817	0.907771128236311	0.90032438880948	0.913176048184791	0.877541433015446	0.874062821731239	0.884498655583861	0.714309847036293	0.785527014384858	0.813749896143727	0.227738060917003	primed	primed	other	other	ZBED3	ENSG00000132846	no	NA	0	0	0	0.33	0.33	0.33	0	0
cg04357965	chr5	78649524	78649525	chr5:78649524	0.593361503730615	0.574547563003199	0.548598480741981	0.548715339670223	0.766614517058244	0.756985875666889	0.785871799840955	0.689318812510156	0.693619260468047	0.610605655193403	0.113999610390502	active	active.enh	other	other	LHFPL2	ENSG00000145685	no	NA	0.6	0	0	0.2	0	0	0	0.2
cg19720628	chr5	78691102	78691103	chr5:78691102	0.843667152839447	0.851373144388478	0.80698069620322	0.850880801468777	0.839305034562453	0.83994248830883	0.8380301270697	0.756342920871852	0.767374925714995	0.718935956516908	0.235755134519732	primed	primed	primed	primed	LHFPL2	ENSG00000145685	no	NA	0	0	0	1	0	0	0	0
cg16405876	chr5	79022048	79022049	chr5:79022048	0.849704289033734	0.806501298314438	0.745171007812521	0.76651350112753	0.773643946713194	0.77053124243631	0.779869355266964	0.445349984791548	0.547228047978722	0.483256155413886	0.175799524176281	inactive	inactive	inactive	inactive	DMGDH	ENSG00000132837	no	inactive_het	0	0	0	1	0	0	0	0
cg00331027	chr5	81225796	81225797	chr5:81225796	0.90233010618206	0.917524717713754	0.906667729891663	0.914875682759663	0.809738660609547	0.797377707369603	0.834460567089435	0.460309999596571	0.656898327488062	0.61289112818706	0.199807727459771	primed	primed	inactive	inactive	RASGRF2	ENSG00000113319	no	NA	0	0	0	0.43	0.29	0.29	0	0
cg01310768	chr5	90527313	90527314	chr5:90527313	0.712608845163327	0.827002886496875	0.817425327658208	0.859168264192357	0.837273979838494	0.827328106170357	0.857165727174768	0.69270413836928	0.710249093264304	0.709142732367347	0.205699374319786	primed	primed	primed	primed	LYSMD3	ENSG00000176018	no	NA	0	0	0	0.8	0	0	0	0.2
cg00283187	chr5	96179025	96179026	chr5:96179025	0.913880003387781	0.88293258150936	0.841533196452346	0.85099376092725	0.767719616568427	0.777140905819129	0.748877038067021	0.613148240319036	0.555053897274744	0.590636196512532	0.177430262583744	inactive	inactive	inactive	inactive	ELL2	ENSG00000118985	no	inactive_het	0	0	0	1	0	0	0	0
cg01741836	chr5	96660940	96660941	chr5:96660940	0.728079904580997	0.799157383650884	0.776358916419592	0.796850154113661	0.756695874889203	0.737061022485131	0.795965579697346	0.520394821402958	0.593946876329163	0.557423088594657	0.173585079684649	active	active.enh	other	other	CAST	ENSG00000153113	no	NA	0	0	0	0.05	0	0	0	0.95
cg16634055	chr5	107373588	107373589	chr5:107373588	0.885032519568174	0.930909960173644	0.92275428945338	0.930561011648619	0.928923316994332	0.925972912546365	0.934824125890265	0.874604246519123	0.909779472763669	0.881503071917908	0.217213119869707	active	active.enh	primed	primed	EFNA5	ENSG00000184349	no	NA	0	0	0	0	0	0	1	0
cg00524900	chr5	119274270	119274271	chr5:119274270	0.826205552560538	0.905816471515237	0.888142174846373	0.909148068036716	0.831897310335152	0.84069822092673	0.814295489151997	0.405241167263842	0.381465502626018	0.366748535555388	0.110027038689156	active	active.enh	active	active.enh	TNFAIP8	ENSG00000145779	no	NA	0	0	0	1	0	0	0	0
cg08266095	chr5	123814022	123814023	chr5:123814022	0.856395546543304	0.919055881975506	0.879644602192438	0.902671037667387	0.85900158997987	0.854998113415646	0.867008543108316	0.629916628803822	0.612740165941622	0.582772549109214	0.247305330404094	primed	primed	primed	primed	CSNK1G3	ENSG00000151292	yes	NA	0	0	0	0	0	0	1	0
cg00323842	chr5	124708405	124708406	chr5:124708405	0.903156591378073	0.92996397761988	0.904911879715971	0.926145286373281	0.885790952830971	0.889042303554699	0.879288251383514	0.72276477117184	0.450449142541309	0.469158963093478	0.127629329224283	active	active.enh	primed	primed	ZNF608	ENSG00000168916	no	NA	0	0	0	1	0	0	0	0
cg08319999	chr5	124719255	124719256	chr5:124719255	0.791267378496378	0.894433568122347	0.87476623614335	0.899124662406319	0.867577028116882	0.859582337221098	0.88356640990845	0.735994149897799	0.605630237942753	0.547740795208485	0.202560490041867	active	active.enh	primed	primed	ZNF608	ENSG00000168916	no	NA	0	0	0	1	0	0	0	0
cg06055229	chr5	124742273	124742274	chr5:124742273	0.929741298480753	0.950688665306642	0.94238764869588	0.953908559037903	0.917237031303528	0.921541171397606	0.908628751115372	0.821585359770803	0.682137170859624	0.674340001019706	0.110851624985943	active	active.enh	primed	primed	ZNF608	ENSG00000168916	no	NA	0	0	0	1	0	0	0	0
cg26878870	chr5	124745020	124745021	chr5:124745020	0.625678943430886	0.669747270714305	0.639248410868185	0.685052512349559	0.790961873733922	0.790571400810596	0.791742819580573	0.678879358920701	0.700004446664685	0.672598144679316	0.104039169984757	active	active.enh	other	other	ZNF608	ENSG00000168916	no	NA	0.12	0.31	0.19	0	0	0.38	0	0
cg13607323	chr5	125190646	125190647	chr5:125190646	0.924700506464996	0.920021926907448	0.903938565926751	0.915367303777887	0.845503390550762	0.842099188870993	0.8523117939103	0.616212955314954	0.624982328447922	0.574353377783201	0.178095282816682	inactive	inactive	primed	primed	ZNF608	ENSG00000168916	no	inactive_het	0	0	0	1	0	0	0	0
cg04469998	chr5	125410125	125410126	chr5:125410125	0.884110163189343	0.922931752455249	0.909802228285825	0.925388801730884	0.88998187379558	0.887906213738362	0.894133193910016	0.67503909051608	0.723901295792996	0.663096485592764	0.195157202102352	primed	primed	inactive	inactive	ZNF608	ENSG00000168916	no	NA	0	0	0	1	0	0	0	0
cg14800014	chr5	126465072	126465073	chr5:126465072	0.928391789292351	0.93744619271057	0.920064942753826	0.940781979044952	0.841842927945758	0.849145388944163	0.827238005948948	0.68751264647028	0.619167919810405	0.656323174363875	0.165597674542824	primed	primed	inactive	inactive	GRAMD2B	ENSG00000155324	no	NA	0.17	0	0	0.83	0	0	0	0
cg11225089	chr5	132095166	132095167	chr5:132095166	0.912090013124602	0.937216653500024	0.914828366068541	0.940858620323748	0.856514818729924	0.849228942734829	0.871086570720114	0.667697994787935	0.677165315545196	0.698779148431108	0.200976140623511	primed	primed	primed	primed	CSF2	ENSG00000164400	no	NA	0	0	0	0	0	0	1	0
cg18090331	chr5	132775734	132775735	chr5:132775734	0.734238655081391	0.814174329317563	0.802978213874238	0.830649030055339	0.750458154715662	0.733660272918309	0.784053918310369	0.469288816840796	0.547930834357787	0.563244763987046	0.171903264457886	inactive	inactive	inactive	inactive	SEPTIN8	ENSG00000164402	no	inactive_het	0	0.06	0.06	0.82	0	0.06	0	0
cg09101941	chr5	134439567	134439568	chr5:134439567	0.823138410545223	0.904650991013887	0.887403154322781	0.907771946014753	0.830188649159202	0.808363374057361	0.873839199362885	0.704447066588707	0.714071576897813	0.676396148402863	0.124358795732237	inactive	inactive	inactive	inactive	CDKN2AIPNL	ENSG00000237190	no	inactive_het	0	0	0	1	0	0	0	0
cg08295111	chr5	134530407	134530408	chr5:134530407	0.886069936990186	0.899037700176836	0.853050357667323	0.884274221431139	0.852307496561227	0.85384646666793	0.849229556347821	0.730048277240841	0.749048613677193	0.716425539689869	0.175736485701614	active	active.transcr	active	active.transcr	JADE2	ENSG00000043143	no	NA	0	0	0	1	0	0	0	0
cg12499311	chr5	134784809	134784810	chr5:134784809	0.870966474265628	0.911771903591506	0.905466974248586	0.924755696814197	0.834456981044953	0.827056384651525	0.849258173831808	0.674312726438878	0.753038807223578	0.701968312858351	0.152855129527822	other	other	other	other	DDX46	ENSG00000145833	no	NA	0	0	0	1	0	0	0	0
cg00874891	chr5	135026293	135026294	chr5:135026293	0.814381507128863	0.775047924725221	0.751389202159349	0.757621502024005	0.816502673107926	0.817177558314186	0.815152902695408	0.535289992193496	0.611080021425501	0.552453335612936	0.19001617329787	inactive	inactive	inactive	inactive	PITX1	ENSG00000069011	no	inactive_het	0	0	0	0	0	0	1	0
cg00813373	chr5	137808037	137808038	chr5:137808037	0.896482249846917	0.938640160256644	0.930794932536015	0.942720115802225	0.898328753859119	0.899670096754895	0.895646068067568	0.670763334314611	0.455057491052107	0.482331385356337	0.197209355871536	primed	primed	primed	primed	HNRNPA0	ENSG00000177733	no	NA	0.33	0	0	0.33	0	0.33	0	0
cg22509422	chr5	138461350	138461351	chr5:138461350	0.82517867842113	0.886949918810625	0.869193873791576	0.883769364364799	0.880563450109543	0.881726492872647	0.878237364583334	0.77876468897961	0.484248785456027	0.491004657670261	0.173986052350859	primed	primed	inactive	inactive	EGR1	ENSG00000120738	no	NA	0	0	0	0	0	0	0	1
cg07536018	chr5	139159438	139159439	chr5:139159438	0.888209682446806	0.932171118143532	0.918664660676886	0.925239382471174	0.878226654703868	0.871178233991341	0.892323496128922	0.814631403250914	0.686669400278104	0.729140687848924	0.182515143687964	primed	primed	inactive	inactive	SIL1	ENSG00000120725	no	NA	0	0	0	0.89	0	0	0	0.11
cg06660160	chr5	139639305	139639306	chr5:139639305	0.906346450558177	0.893097443998528	0.87023401142951	0.881467957894889	0.833842632328371	0.828700864884568	0.844126167215979	0.641807823751465	0.681730172711938	0.679046927880528	0.16565184977726	active	active.enh	active	active.enh	CXXC5	ENSG00000171604	no	NA	0	0	0	0	0	0	1	0
cg13707793	chr5	139665716	139665717	chr5:139665716	0.966809660808383	0.964776535576854	0.954238680912412	0.960965882814957	0.935257175730322	0.942322880113834	0.921125766963297	0.800024464060387	0.615508925024523	0.654845856697176	0.126706144520313	active	active.transcr	active	active.transcr	CXXC5	ENSG00000171604	no	NA	0	0.09	0	0.82	0	0.09	0	0
cg00906476	chr5	139666615	139666616	chr5:139666615	0.84530739658009	0.840279997000853	0.825043399530949	0.849195400888272	0.80508447260799	0.808419700281535	0.7984140172609	0.651113369617899	0.543946725276061	0.566672617740775	0.18519446155032	active	active.transcr	active	active.transcr	CXXC5	ENSG00000171604	no	NA	0	0	0	1	0	0	0	0
cg07879474	chr5	139684631	139684632	chr5:139684631	0.810741741965078	0.861834582372708	0.824253496129286	0.847402000916196	0.804564813034396	0.807364519203732	0.798965400695724	0.687842536489983	0.701394276567548	0.683383605830027	0.162166590874436	active	active.transcr	active	active.transcr	CXXC5	ENSG00000171604	no	NA	1	0	0	0	0	0	0	0
cg23233742	chr5	139698309	139698310	chr5:139698309	0.767121611489517	0.785051526190372	0.755456492813615	0.770417321428885	0.776441340601418	0.764314295920973	0.800695429962308	0.690626310874987	0.702215649853464	0.704169234811618	0.169443533786947	active	active.enh	other	other	CXXC5	ENSG00000171604	no	NA	0	0	0	1	0	0	0	0
cg16691158	chr5	139760965	139760966	chr5:139760965	0.827426059984513	0.880513212174774	0.853726263833427	0.850985128970333	0.796129046870568	0.806008970391045	0.776369199829612	0.544151555784973	0.380885158746569	0.346395491191048	0.0873506694651325	active	active.enh	inactive	inactive	PSD2	ENSG00000146005	no	NA	0	0	0	0	0	0	1	0
cg06629170	chr5	139761553	139761554	chr5:139761553	0.821248156837539	0.881020377843998	0.877201957846326	0.879195133193565	0.835971145141906	0.843319592915628	0.821274249594463	0.660480153730358	0.626693479259485	0.598406089434623	0.194733751387788	primed	primed	inactive	inactive	PSD2	ENSG00000146005	no	NA	0	0	0	0	0	0	1	0
cg00271204	chr5	139763313	139763314	chr5:139763313	0.900497403361522	0.900482516367261	0.878682104485872	0.886540490443842	0.857135097480827	0.860386765207667	0.850631762027149	0.780495323820337	0.658558915623159	0.662192068860501	0.182883402364053	active	active.enh	inactive	inactive	PSD2	ENSG00000146005	no	NA	0	0	0	0	0	0	1	0
cg15636295	chr5	140345665	140345666	chr5:140345665	0.8286432919049	0.902734387663015	0.89208702370724	0.88606998420968	0.862094275857847	0.857212920378005	0.871856986817531	0.692802488269656	0.706124904794845	0.701518952046083	0.212990680231021	primed	primed	primed	primed	HBEGF	ENSG00000113070	no	NA	0	0	0	0.5	0	0	0	0.5
cg06627334	chr5	141960183	141960184	chr5:141960183	0.891291628209113	0.881181696647267	0.858889418143454	0.865652028501061	0.837424355849629	0.842797777327339	0.826677512894208	0.61674819533035	0.581920493211678	0.595978922430058	0.188479041816464	primed	primed	inactive	inactive	RNF14	ENSG00000013561	no	NA	0	0	0	0.6	0	0	0	0.4
cg01204911	chr5	142807752	142807753	chr5:142807752	0.901009798668327	0.912182836777277	0.89227357945162	0.8998903408508	0.816306599538759	0.825047551586252	0.798824695443775	0.628152681407691	0.669134745275863	0.669743272441883	0.205647440817121	primed	primed	primed	primed	ARHGAP26	ENSG00000145819	yes	NA	0	0	0	1	0	0	0	0
cg25781210	chr5	143230576	143230577	chr5:143230576	0.933914295946256	0.939930924413987	0.934128255242595	0.947988303458939	0.916527702468336	0.916738243803297	0.916106619798413	0.7365221333231	0.77123600189674	0.786521710098418	0.169033035515452	active	active.enh	primed	primed	NR3C1	ENSG00000113580	no	NA	0	0	0	0	0	0	1	0
cg02154084	chr5	146804801	146804802	chr5:146804801	0.895943275194156	0.918928344860213	0.888931579528081	0.89366439401575	0.886454974800272	0.882068811590639	0.895227301219538	0.520057175924701	0.642317707736718	0.499028501248353	0.242171169423941	inactive	inactive	inactive	inactive	PPP2R2B	ENSG00000156475	no	inactive_hom	0	0	0	1	0	0	0	0
cg08370787	chr5	148828478	148828479	chr5:148828478	0.779186812313159	0.858375620005571	0.852721429874078	0.902687701399394	0.863088467017167	0.841718464213627	0.905828472624248	0.585393579121363	0.816464402041097	0.771340703227792	0.172375009388019	active	active.prom	other	other	ADRB2	ENSG00000169252	no	NA	0	0	0.33	0	0.33	0.33	0	0
cg03569876	chr5	149528451	149528452	chr5:149528451	0.86394867016025	0.896276127142901	0.891596611646266	0.893386590768172	0.822688377816222	0.824804586425694	0.818455960597277	0.645453720502522	0.567133207055256	0.55666126222506	0.248520181284604	primed	primed	primed	primed	CSNK1A1	ENSG00000113712	no	NA	0	0	0	1	0	0	0	0
cg11100481	chr5	150488014	150488015	chr5:150488014	0.918047612065468	0.913932063355264	0.908006981451991	0.923182522834584	0.891613968294314	0.887020645055637	0.900800614771668	0.821624411383489	0.827255342140364	0.855716331487018	0.183621175082551	active	active.enh	primed	primed	NDST1	ENSG00000070614	no	NA	0	0	0	0.75	0	0	0	0.25
cg17781669	chr5	150488796	150488797	chr5:150488796	0.491035710860915	0.858816270239616	0.839844433662178	0.855734971397208	0.824656745783769	0.832119343603412	0.809731550144484	0.52350073447201	0.508505091891739	0.567549077537488	0.198937610921528	active	active.enh	primed	primed	NDST1	ENSG00000070614	no	NA	0	0	0	0.75	0	0	0	0.25
cg07038243	chr5	150489292	150489293	chr5:150489292	0.564846902629294	0.741081252209928	0.74635790542067	0.738554766155571	0.797355285294213	0.786567563770879	0.818930728340882	0.651233765269205	0.688860083069419	0.726563114879863	0.205008217164354	active	active.enh	active	active.enh	NDST1	ENSG00000070614	no	NA	0	0	0	0.75	0	0	0	0.25
cg08818337	chr5	150582939	150582940	chr5:150582939	0.916779655886705	0.934501285636281	0.912867345354324	0.911212073678606	0.87163951062469	0.874577769973123	0.865762991927823	0.693940332166418	0.745156741049324	0.697084682206706	0.229128921130324	inactive	inactive	inactive	inactive	SYNPO	ENSG00000171992	no	inactive_hom	0	0	0	0	0	0	1	0
cg08527448	chr5	150691020	150691021	chr5:150691020	0.815586214864796	0.863013712593574	0.851919962202468	0.876156696386953	0.788011782745093	0.782821855468353	0.798391637298571	0.531087216095138	0.611856702358315	0.595666631332661	0.192651823757292	other	other	other	other	RBM22	ENSG00000086589	no	NA	0	0	0	0	0.33	0.67	0	0
cg09813400	chr5	151052075	151052076	chr5:151052075	0.710226490601496	0.841261398930342	0.833360043183052	0.847571494827534	0.818168205802171	0.817291453299783	0.819921710806949	0.68708766769516	0.6905972329404	0.704034558637808	0.188661032297002	active	active.transcr	active	active.transcr	TNIP1	ENSG00000145901	yes	NA	0	0	0	0.93	0	0	0	0.07
cg14522097	chr5	151225475	151225476	chr5:151225475	0.904904841750521	0.931799912443733	0.923782533594061	0.937164259318229	0.915678788351134	0.917099830107697	0.912836704838008	0.859052672466597	0.819665374940751	0.844767612002631	0.245582969891324	active	active.enh	primed	primed	GM2A	ENSG00000196743	no	NA	0	0	0	0.25	0	0	0	0.75
cg01201215	chr5	151757869	151757870	chr5:151757869	0.932412553082997	0.952514809022118	0.937045516478744	0.952974500861084	0.807492223312032	0.7879988074609	0.846479055014295	0.564907762154708	0.637574847188196	0.604853693425307	0.186432667879546	active	active.enh	active	active.enh	ATOX1	ENSG00000177556	no	NA	0	0	0	0.8	0	0	0	0.2
cg11001536	chr5	154110213	154110214	chr5:154110213	0.662101739200081	0.703288340529475	0.657294195732094	0.682334042820069	0.755311683811527	0.758189013961429	0.749557023511723	0.550756469249003	0.591201223363936	0.56255146279394	0.196116353427388	inactive	inactive	inactive	inactive	MFAP3	ENSG00000037749	no	inactive_het	0	0	0	1	0	0	0	0
cg13689073	chr5	154713700	154713701	chr5:154713700	0.918375825295623	0.921707571092375	0.903651031103846	0.914023818012415	0.883156531948452	0.883175405571552	0.883118784702251	0.812397132222212	0.719898586270824	0.725970160215302	0.245147122040959	active	active.enh	inactive	inactive	LARP1	ENSG00000155506	no	NA	0	0	0	1	0	0	0	0
cg27144719	chr5	156913935	156913936	chr5:156913935	0.925688575404361	0.93630865422755	0.919078520065257	0.942672893342719	0.893576724600958	0.888150828188039	0.904428517426796	0.727152633507406	0.769480348124742	0.581973351631945	0.229852257065183	active	active.enh	active	active.enh	TIMD4	ENSG00000145850	yes	NA	0	0	0	0	0	0	1	0
cg07750741	chr5	157265385	157265386	chr5:157265385	0.913484218208044	0.923105867188688	0.904117124336259	0.91661511999745	0.869775725787765	0.873353281097459	0.862620615168375	0.744735066693	0.664828859509941	0.67471403088044	0.239997649038515	active	active.enh	active	active.enh	CYFIP2	ENSG00000055163	no	NA	0.71	0	0	0	0	0.07	0	0.21
cg25316172	chr5	157268151	157268152	chr5:157268151	0.930579649083216	0.943673679273187	0.925838021042988	0.93299623918735	0.898474260752532	0.90115915455287	0.893104473151855	0.867874614357446	0.849041469610036	0.869011516409133	0.196146828682998	active	active.enh	active	active.enh	CYFIP2	ENSG00000055163	no	NA	0	0	0	0.79	0	0	0	0.21
cg20541456	chr5	157269510	157269511	chr5:157269510	0.847963756185724	0.931950534807554	0.90175901018369	0.923578806859864	0.769062151915178	0.787283953554964	0.732618548635605	0.379545744575563	0.363428682161915	0.399883009155695	0.0813379824679368	active	active.enh	active	active.transcr	CYFIP2	ENSG00000055163	no	NA	0	0.06	0.12	0.65	0	0.12	0	0.06
cg05195318	chr5	157295418	157295419	chr5:157295418	0.631591928584553	0.701635864268598	0.723689466504847	0.774998219705853	0.832678512090547	0.802701197080831	0.89263314210998	0.61624880383624	0.769461259444217	0.735665310344533	0.180873734494193	active	active.transcr	active	active.transcr	CYFIP2	ENSG00000055163	yes	NA	0	0	0	1	0	0	0	0
cg14104626	chr5	157561392	157561393	chr5:157561392	0.942766239926747	0.933992614721039	0.927825414075289	0.935144114223515	0.877993558505553	0.883583034500195	0.86681460651627	0.640602529330011	0.619008583951957	0.6350143788887	0.141569663566393	active	active.transcr	active	active.transcr	ADAM19	ENSG00000135074	no	NA	0	0	0	0.75	0	0	0	0.25
cg23214435	chr5	157576975	157576976	chr5:157576975	0.871472986192889	0.90924199749899	0.896063514358028	0.898329366700085	0.790716887018905	0.810616930143033	0.750916800770647	0.779768575953342	0.421888365755884	0.542235363264389	0.169927891513438	active	active.enh	active	active.enh	ADAM19	ENSG00000135074	no	NA	0	0	0	0	0	0	0	1
cg16064793	chr5	157594134	157594135	chr5:157594134	0.836020003979912	0.906035431669394	0.894930541816213	0.915964535277873	0.877644655897803	0.883604969050796	0.865724029591818	0.647302529626682	0.453433562205219	0.485070625316477	0.133049019916679	active	active.enh	active	active.enh	ADAM19	ENSG00000135074	no	NA	0	0	0	0	0	0	1	0
cg11690724	chr5	159048846	159048847	chr5:159048846	0.898021801458029	0.897519499865792	0.882111942303951	0.899680529714834	0.848978778049517	0.85414622368674	0.838643886775071	0.744058764611049	0.508192985981659	0.510734053679337	0.223160373715759	primed	primed	primed	primed	EBF1	ENSG00000164330	no	NA	0	0	0	1	0	0	0	0
cg05722931	chr5	169581618	169581619	chr5:169581618	0.826937513273547	0.844752715820242	0.824318391287306	0.851562208936967	0.79732251205792	0.786881874918642	0.818203786336476	0.643499020647357	0.718385305355237	0.649609046137763	0.10439787573944	inactive	inactive	inactive	inactive	SPDL1	ENSG00000040275	no	inactive_het	0	0	0	0	0	0	0	1
cg05265596	chr5	170268561	170268562	chr5:170268561	0.917689069890836	0.937841511242914	0.917128252969072	0.92861539067264	0.886889870773923	0.88190313846441	0.896863335392948	0.613466784978845	0.627455079846845	0.601477633663326	0.167158550967741	active	active.enh	other	other	LCP2	ENSG00000043462	no	NA	0	0	0	0.33	0	0	0	0.67
cg26874542	chr5	171423139	171423140	chr5:171423139	0.85650521353756	0.844249738953929	0.808574171387061	0.824096302117404	0.863337537742356	0.862665912355312	0.864680788516444	0.575259505380353	0.623226123964097	0.583829826812228	0.226474703650656	primed	primed	inactive	inactive	FGF18	ENSG00000156427	no	NA	0	0	0	1	0	0	0	0
cg26941823	chr5	172142239	172142240	chr5:172142239	0.903560694231746	0.9212724713922	0.885103936012618	0.908024546381342	0.843621067547426	0.838582241708954	0.85369871922437	0.615462979405989	0.678695790887164	0.61297567669121	0.199419203653334	active	active.transcr	active	active.transcr	STK10	ENSG00000072786	no	NA	0	0	0	1	0	0	0	0
cg19873297	chr5	172189384	172189385	chr5:172189384	0.662916516848487	0.563860074690521	0.463126725756668	0.453543106617583	0.850494261846043	0.847364613801024	0.856753557936081	0.739845728946806	0.693738393130204	0.735858585223341	0.139002412788466	active	active.enh	primed	primed	STK10	ENSG00000072786	no	NA	0	0	0	0	0	0	0	1
cg20745620	chr5	172776951	172776952	chr5:172776951	0.910756796709676	0.906008035011686	0.843436087518223	0.837760380751512	0.826592986867654	0.829585749216251	0.820607462170461	0.639032601683116	0.617195983075116	0.579239796748937	0.155349815622506	active	active.enh	active	active.enh	DUSP1	ENSG00000120129	no	NA	0	0	0.17	0.5	0	0.17	0	0.17
cg05201300	chr5	173016737	173016738	chr5:173016737	0.916423481670254	0.942830772325694	0.938061004467242	0.942229038646116	0.87529570464466	0.876535157924285	0.87281679808541	0.534542203559712	0.561406995301787	0.580392858364669	0.104771001909823	active	active.enh	active	active.enh	ATP6V0E1	ENSG00000113732	no	NA	0	0	0	0.8	0	0	0	0.2
cg19945535	chr5	173641160	173641161	chr5:173641160	0.947076885300326	0.948237128674699	0.931788572459146	0.948462890931396	0.91145059974821	0.910638102815536	0.913075593613557	0.807413473588557	0.805740306554866	0.761758057028564	0.217775319365958	primed	primed	inactive	inactive	BOD1	ENSG00000145919	no	NA	0	0	0	0	0	0	0	1
cg18256498	chr5	173698572	173698573	chr5:173698572	0.894818987505579	0.926248432445391	0.930589492218152	0.933295216251574	0.888134693611776	0.88755467306068	0.889294734713969	0.398386597840911	0.475535980367449	0.361287981209328	0.0790313140749741	active	active.enh	primed	primed	BOD1	ENSG00000145919	no	NA	0	0	0	1	0	0	0	0
cg11119275	chr5	173824862	173824863	chr5:173824862	0.832382586568897	0.907115241337696	0.900589843959223	0.912441888813435	0.894382785687677	0.888429881209512	0.906288594644006	0.877625582414042	0.592504960043003	0.559946885936136	0.206979310556322	active	active.enh	primed	primed	CPEB4	ENSG00000113742	no	NA	0	0	0	0	0	0	1	0
cg25122699	chr5	173887528	173887529	chr5:173887528	0.896549471481229	0.893556458019587	0.877544475241828	0.884848874958329	0.850323751277787	0.849228637554488	0.852513978724387	0.504710596762058	0.66378483906579	0.611750146473976	0.0559479918154787	active	active.enh	active	active.prom	CPEB4	ENSG00000113742	no	NA	0.14	0	0	0	0	0	0	0.86
cg00635082	chr5	176192365	176192366	chr5:176192365	0.8976215192242	0.891964650363872	0.866573421596979	0.868282662404191	0.861466285804691	0.85967663890054	0.865045579612992	0.587198926986222	0.718915681628156	0.631190084909389	0.154661536727007	inactive	inactive	inactive	inactive	SIMC1	ENSG00000170085	no	inactive_het	0	0	0	1	0	0	0	0
cg21066290	chr5	177330390	177330391	chr5:177330390	0.88633628889459	0.918861910787828	0.917789583250217	0.92657476834361	0.903801071249687	0.905347859775907	0.900707494197247	0.847540979939673	0.852392034712716	0.863431304330553	0.204158512152087	other	other	active	active.transcr	LMAN2	ENSG00000169223	no	NA	0	0	0	1	0	0	0	0
cg21091766	chr5	177471672	177471673	chr5:177471672	0.938453669871983	0.944694973532069	0.923146623765299	0.922933855157001	0.800674304051318	0.809708604409489	0.782605703334976	0.668574230150975	0.622036587707089	0.601662136398539	0.241588751566962	active	active.transcr	inactive	inactive	DBN1	ENSG00000113758	no	NA	0	0	0	0.89	0	0	0	0.11
cg13370819	chr5	177503734	177503735	chr5:177503734	0.899102410277789	0.91515732910887	0.893882959190666	0.896293014269823	0.856094251351791	0.8562645363443	0.855753681366773	0.747857232764178	0.716824055759501	0.747701583937679	0.238750366716863	active	active.transcr	active	active.transcr	DOK3	ENSG00000146094	no	NA	0	0	0	0.6	0.2	0.2	0	0
cg17200320	chr5	177504421	177504422	chr5:177504421	0.92591828131517	0.943404226763325	0.916026959705788	0.933343600080331	0.900407916099706	0.898094622591509	0.905034503116102	0.759791214204282	0.757903406128991	0.775890482959766	0.197660185779895	active	active.transcr	other	other	DOK3	ENSG00000146094	no	NA	0	0	0	0.5	0	0.5	0	0
cg14674856	chr5	179793273	179793274	chr5:179793273	0.748564751632169	0.838617024572748	0.80849439019267	0.820871038376168	0.774412507348502	0.762764393105113	0.79770873583528	0.663520644877656	0.646433485494814	0.661889597074816	0.224272551740611	active	active.enh	primed	primed	LTC4S	ENSG00000213316	no	NA	0.75	0	0	0	0	0	0	0.25
cg05432322	chr5	179857731	179857732	chr5:179857731	0.912329641349323	0.916560931651434	0.908529398709947	0.912621929554563	0.863062895560379	0.863834913594168	0.861518859492802	0.51890244153941	0.662707324645318	0.639825505954998	0.134131472004447	active	active.enh	active	active.enh	MRNIP	ENSG00000161010	no	NA	0	0	0	0.95	0	0	0	0.05
cg11810370	chr5	179945946	179945947	chr5:179945946	0.908629598573802	0.923623327473498	0.920067294650712	0.925400385870339	0.900198519002548	0.89849241792543	0.903610721156784	0.660844544656971	0.756376656874824	0.702723992599142	0.246650032496309	other	other	inactive	inactive	RNF130	ENSG00000113269	no	NA	0	0	0	1	0	0	0	0
cg26816636	chr5	180068386	180068387	chr5:180068386	0.855471299986478	0.864327614092238	0.828462384521554	0.868339640633086	0.846907377805832	0.838860842707373	0.863000448002748	0.530788817500859	0.616850703323494	0.521698946750675	0.243726866767468	primed	primed	inactive	inactive	RNF130	ENSG00000113269	no	NA	0	0	0	1	0	0	0	0
cg04671476	chr5	180813653	180813654	chr5:180813653	0.83553454697577	0.880895794889212	0.88111845923594	0.888085702588503	0.835285332352143	0.8329333196022	0.839989357852029	0.725706021496066	0.765026037780606	0.753205810201445	0.234011418995518	primed	primed	primed	primed	MGAT1	ENSG00000131446	no	NA	0	0	0	0.35	0	0	0	0.65
cg20359147	chr6	226092	226093	chr6:226092	0.918505604596823	0.916004880529332	0.907059994179923	0.91582893569852	0.8663530243729	0.866635862326977	0.865787348464747	0.801843480198403	0.72966470976395	0.771216938205184	0.212541639533384	active	active.enh	primed	primed	DUSP22	ENSG00000112679	no	NA	0	0	0	0	0	0	1	0
cg16103275	chr6	290800	290801	chr6:290800	0.890427690486719	0.928452589922892	0.914709006886625	0.91770643500534	0.814982992699688	0.814509355698304	0.815930266702456	0.579110216979446	0.490818764559694	0.524766925914518	0.197708853391409	active	active.enh	active	active.enh	DUSP22	ENSG00000112679	no	NA	0.08	0	0	0.08	0	0	0	0.83
cg26822870	chr6	299762	299763	chr6:299762	0.829952919141049	0.828427112815751	0.815801027265682	0.803504302437098	0.780318418579571	0.794129016660316	0.75269722241808	0.737634122109406	0.706209853701032	0.698465342660465	0.228659445997147	primed	primed	primed	primed	DUSP22	ENSG00000112679	no	NA	0	0	0	1	0	0	0	0
cg03624871	chr6	317607	317608	chr6:317607	0.804568410247866	0.791092534352001	0.774454873965903	0.763468092216516	0.776106722797466	0.769038647955642	0.790242872481112	0.337544598623922	0.557941286401803	0.499888843604998	0.079930352751096	active	active.enh	active	active.enh	DUSP22	ENSG00000112679	no	NA	0	0	0	0.85	0	0	0	0.15
cg05698911	chr6	348772	348773	chr6:348772	0.928649176245856	0.93151389529721	0.91760046634047	0.918834771653048	0.849338753615665	0.853998668740983	0.840018923365028	0.828076752293408	0.829822310049427	0.808777350699927	0.162589657554436	active	active.transcr	active	active.transcr	DUSP22	ENSG00000112679	no	NA	0	0	0	0	0.23	0.77	0	0
cg11892307	chr6	470595	470596	chr6:470595	0.936273000843927	0.925700354133528	0.909388942186207	0.930510608507782	0.885664894247164	0.88678955582819	0.883415571085111	0.618285398885387	0.646739050350048	0.647195815452093	0.113375084345227	active	active.enh	primed	primed	IRF4	ENSG00000137265	no	NA	0	0	0	1	0	0	0	0
cg26187313	chr6	475429	475430	chr6:475429	0.767013931235699	0.849990575615375	0.831520270726339	0.848611244978287	0.837066305388047	0.8363818453404	0.838435225483341	0.704900121703091	0.659530608897592	0.707483480531696	0.159957210632193	primed	primed	primed	primed	IRF4	ENSG00000137265	no	NA	0	0	0	0	0	1	0	0
cg27562005	chr6	525032	525033	chr6:525032	0.773918794285045	0.854163331857458	0.782215925501792	0.75717750735276	0.760257241159802	0.767621479819932	0.745528763839542	0.446226795283395	0.543328796038234	0.52060374110872	0.117867345812692	primed	primed	inactive	inactive	EXOC2	ENSG00000112685	no	NA	0	0	0	0.5	0	0.5	0	0
cg09806625	chr6	611523	611524	chr6:611523	0.900521226193253	0.910805586263227	0.888305949353977	0.888772827195266	0.8013922845622	0.805553723682088	0.793069406322424	0.604002680489306	0.665884432530631	0.681769561469933	0.17248181508294	primed	primed	primed	primed	EXOC2	ENSG00000112685	no	NA	0	0	0	1	0	0	0	0
cg23120243	chr6	1662937	1662938	chr6:1662937	0.845648716242763	0.904356325790273	0.891704893880678	0.92114006118074	0.892131981734849	0.885351851610517	0.905692241983512	0.792561985865124	0.800956353205875	0.777292912492419	0.17207124405322	inactive	inactive	inactive	inactive	GMDS	ENSG00000112699	no	inactive_hom	0	0	0	1	0	0	0	0
cg01703162	chr6	2874319	2874320	chr6:2874319	0.900851321319444	0.929677842589544	0.911339431779558	0.926314304795718	0.897680166224127	0.899550883458754	0.893938731754875	0.863303133614298	0.701862393720359	0.756636210459172	0.233145291675125	active	active.transcr	active	active.enh	SERPINB9	ENSG00000170542	no	NA	0	0	0	0.94	0	0.06	0	0
cg18718469	chr6	2877669	2877670	chr6:2877669	0.937237181155284	0.943000353142416	0.933074355926582	0.938865076446561	0.920119386827741	0.918401379180187	0.92355540212285	0.910693474616103	0.901101539375853	0.912897307378859	0.197056718548072	active	active.enh	active	active.enh	SERPINB9	ENSG00000170542	no	NA	0.06	0	0	0.25	0	0	0	0.69
cg09046168	chr6	2891739	2891740	chr6:2891739	0.960553071273407	0.951943162672306	0.94876111647651	0.957101211715917	0.884862206101238	0.872424729119913	0.909737160063886	0.407031166821282	0.75017428944972	0.750291211376861	0.123220076105117	active	active.enh	active	active.transcr	SERPINB9	ENSG00000170542	yes	NA	0	0	0	1	0	0	0	0
cg11296767	chr6	2893777	2893778	chr6:2893777	0.941687306131757	0.938309870088049	0.902732782644547	0.90710412807067	0.877349423444519	0.880786893788955	0.870474482755646	0.688402022205683	0.719533026530601	0.710523659473974	0.243093488363727	active	active.transcr	active	active.transcr	SERPINB9	ENSG00000170542	no	NA	0	0	0	1	0	0	0	0
cg21556223	chr6	3356770	3356771	chr6:3356770	0.883617299814677	0.872747057698486	0.862668400124486	0.873661771019161	0.825947258307776	0.826088488549603	0.825664797824121	0.444571839403146	0.603594477000518	0.59056584639742	0.126550404821301	active	active.enh	active	active.enh	SLC22A23	ENSG00000137266	yes	NA	0	0	0	1	0	0	0	0
cg02037794	chr6	3750241	3750242	chr6:3750241	0.914030323597811	0.93367254626084	0.922657991250076	0.938855514605482	0.888713661129292	0.892454941133405	0.881231101121067	0.669832318211261	0.543341560006144	0.600477079271028	0.241341849078731	other	other	other	other	PXDC1	ENSG00000168994	no	NA	0.2	0	0	0.6	0	0	0	0.2
cg17283752	chr6	4908909	4908910	chr6:4908909	0.945556612701342	0.926079709292552	0.833946732042209	0.842169871455612	0.855229743896896	0.858115052220447	0.849459127249792	0.778570451927202	0.829472089339716	0.855700225524439	0.196779394420158	active	active.transcr	other	other	CDYL	ENSG00000153046	no	NA	0	0	0	1	0	0	0	0
cg00753442	chr6	6384426	6384427	chr6:6384426	0.912405875172933	0.918421531331593	0.919609752964519	0.93281300260391	0.913332437207837	0.912033703234502	0.915929905154507	0.879362546083928	0.877985729625933	0.814515267910923	0.194174084409099	primed	primed	inactive	inactive	F13A1	ENSG00000124491	no	NA	0	0	0	1	0	0	0	0
cg12030031	chr6	6614565	6614566	chr6:6614565	0.876528835506379	0.881420429572947	0.856512440192529	0.87882252935178	0.80019387921013	0.798687633571399	0.803206370487592	0.674115569671224	0.68886854462676	0.668950323923174	0.142683100833233	active	active.enh	primed	primed	LY86	ENSG00000112799	no	NA	0	0	0	1	0	0	0	0
cg13832604	chr6	7141791	7141792	chr6:7141791	0.824880452151479	0.869524876827882	0.849434121602765	0.882702407874211	0.886368782355515	0.884201068535972	0.890704209994601	0.814491238238231	0.792762501542231	0.820134441366965	0.208867223308968	active	active.enh	active	active.enh	RREB1	ENSG00000124782	no	NA	0	0	0	1	0	0	0	0
cg20893838	chr6	7145245	7145246	chr6:7145245	0.813343312246365	0.8923310974376	0.818536052782534	0.846592973780259	0.79144296345134	0.79296673866182	0.78839541303038	0.694832017486731	0.558407861991704	0.570260598362788	0.218316928618995	primed	primed	primed	primed	RREB1	ENSG00000124782	no	NA	0	0	0	1	0	0	0	0
cg16533359	chr6	11710364	11710365	chr6:11710364	0.863059927925653	0.834575803800269	0.775048312367728	0.764624180935398	0.802394416994357	0.821755419886174	0.763672411210723	0.734215623517521	0.579491683404368	0.61318927645602	0.173295635898251	active	active.enh	inactive	inactive	ADTRP	ENSG00000111863	no	NA	0	0	0	0	0	0	1	0
cg02220008	chr6	13192510	13192511	chr6:13192510	0.880442534030787	0.941018212653089	0.9179882177682	0.91180414409964	0.838831542671552	0.849628319082408	0.81723798984984	0.630913470878248	0.640849901015353	0.598019892662362	0.238422437783099	inactive	inactive	inactive	inactive	PHACTR1	ENSG00000112137	no	inactive_het	0	0	0	1	0	0	0	0
cg22164009	chr6	14728799	14728800	chr6:14728799	0.575950559114424	0.887340120728738	0.882972096226002	0.885735307833711	0.840855536308381	0.836034721379949	0.850497166165245	0.848046036229626	0.814070579086873	0.808865480442851	0.206996715555607	active	active.enh	active	active.enh	JARID2	ENSG00000008083	no	NA	0	0	0	1	0	0	0	0
cg19917989	chr6	14924862	14924863	chr6:14924862	0.817122138353311	0.825426468319231	0.767706450055505	0.7771534032836	0.848580659122299	0.84764162127142	0.850458734824057	0.61989187008888	0.677991693674651	0.612002562642205	0.233545270436182	inactive	inactive	inactive	inactive	JARID2	ENSG00000008083	no	inactive_het	0	0	0	1	0	0	0	0
cg26076724	chr6	15089932	15089933	chr6:15089932	0.824977398125745	0.947475602691224	0.93363635793341	0.928787796504909	0.82540645591736	0.809608396305098	0.857002575141885	0.766486100212539	0.758118413854627	0.728780784671574	0.207303742426732	primed	primed	inactive	inactive	JARID2	ENSG00000008083	no	NA	0.11	0	0.44	0	0	0.44	0	0
cg21089584	chr6	15385147	15385148	chr6:15385147	0.908389164677985	0.923485426599536	0.92380635243399	0.932912005966906	0.812670466574241	0.814362646112547	0.80928610749763	0.689696861584212	0.753226892791843	0.734025257688369	0.20309895685944	other	other	primed	primed	JARID2	ENSG00000008083	yes	NA	0	0	0	1	0	0	0	0
cg21904807	chr6	19834017	19834018	chr6:19834017	0.867367649620329	0.843197913796282	0.805789643887041	0.824800124305786	0.807154178901448	0.808327176396194	0.804808183911958	0.47608561194886	0.613588028299016	0.490869999642757	0.221893199374603	inactive	inactive	inactive	inactive	ID4	ENSG00000172201	no	inactive_het	0	0	0	0.5	0	0	0	0.5
cg14004232	chr6	26401463	26401464	chr6:26401463	0.885235577541476	0.911943321537981	0.899314329076137	0.91275601779627	0.843271776377366	0.849051114700995	0.831713099730108	0.659215583222487	0.633358672522451	0.640554853591075	0.160955853963043	active	active.enh	other	other	BTN3A1	ENSG00000026950	no	NA	0.82	0	0	0.18	0	0	0	0
cg21579726	chr6	26599821	26599822	chr6:26599821	0.925402423162048	0.933505087945304	0.92465675728813	0.935258513753677	0.819959861229637	0.816488724535521	0.826902134617869	0.459187609162379	0.651814856391281	0.641654455785194	0.106602678421228	other	other	other	other	ABT1	ENSG00000146109	no	NA	0	0	0	0	0.25	0.25	0	0.5
cg27333426	chr6	28584805	28584806	chr6:28584805	0.777914017884158	0.855530812075956	0.795346919172841	0.83382755923183	0.807472605108213	0.793053906857958	0.836310001608725	0.447682122880704	0.635349608466671	0.534783758037471	0.10259770690515	inactive	inactive	inactive	inactive	ZBED9	ENSG00000232040	no	inactive_het	0	0	0	0.75	0	0	0	0.25
cg15874113	chr6	30019985	30019986	chr6:30019985	0.937957901954715	0.946621128617662	0.926599011127065	0.904264781631641	0.756540513856007	0.756468787223492	0.756683967121037	0.741943204025726	0.735051383475902	0.741315131526557	0.218301059228313	primed	primed	other	other	POLR1H	ENSG00000066379	no	NA	0	0	0	0.91	0	0.09	0	0
cg03782662	chr6	30201343	30201344	chr6:30201343	0.793871778646997	0.874809234794944	0.853763171786742	0.901984717775068	0.849802069678439	0.839439587666626	0.870527033702065	0.715550063429385	0.721311135670035	0.683459241298661	0.22170387018414	active	active.enh	active	active.enh	TRIM26	ENSG00000234127	no	NA	0	0	0	1	0	0	0	0
cg14799927	chr6	30207297	30207298	chr6:30207297	0.919476055380742	0.935036962633587	0.924018215394087	0.93267831289282	0.840642802118741	0.837531238126856	0.846865930102512	0.497117628605424	0.69329107486738	0.627669204249098	0.175312192240835	other	other	active	active.transcr	TRIM26	ENSG00000234127	no	NA	0	0	0	0.86	0	0	0	0.14
cg19714347	chr6	30207315	30207316	chr6:30207315	0.885608802165616	0.88847802273383	0.854546582887857	0.878240170045088	0.816841944512613	0.816457652269435	0.817610528998968	0.491697630634527	0.624648500799703	0.5642198850545	0.158382764857892	other	other	active	active.transcr	TRIM26	ENSG00000234127	no	NA	0	0	0	0.86	0	0	0	0.14
cg20345556	chr6	30207528	30207529	chr6:30207528	0.861791705728203	0.920078735607578	0.812575038893983	0.831838028699223	0.81894236180368	0.821127342437314	0.814572400536414	0.556989751875004	0.654800761377104	0.592271493883722	0.215867397952748	other	other	active	active.transcr	TRIM26	ENSG00000234127	no	NA	0	0	0	0.86	0	0	0	0.14
cg14971718	chr6	30207550	30207551	chr6:30207550	0.84660195594371	0.886166081161405	0.792602315741067	0.832304463346692	0.837914694205553	0.841896165380883	0.829951751854893	0.534439605162948	0.65121077457042	0.591839511700163	0.224003937724626	other	other	active	active.transcr	TRIM26	ENSG00000234127	no	NA	0	0	0	0.86	0	0	0	0.14
cg16586538	chr6	30601328	30601329	chr6:30601328	0.89356328028939	0.90250547550047	0.883523183187413	0.886870303678043	0.81743087767154	0.820368115756618	0.811556401501384	0.519560968724281	0.594052318185664	0.556420869655441	0.163552289688074	other	other	active	active.transcr	PPP1R10	ENSG00000204569	no	NA	0	0	0	0	0.5	0.5	0	0
cg08188471	chr6	30626336	30626337	chr6:30626336	0.723517153379442	0.811861624728714	0.834653399985108	0.845611248266731	0.793658577971979	0.776118738759811	0.828738256396317	0.507472433598874	0.601414523773474	0.553244368243652	0.232287081560136	active	active.transcr	active	active.transcr	MRPS18B	ENSG00000204568	no	NA	0.64	0	0	0	0.07	0.21	0	0.07
cg22759096	chr6	30626519	30626520	chr6:30626519	0.78382150612121	0.86646036718933	0.848756643014575	0.854378829353247	0.8227502052577	0.815211759664925	0.837827096443252	0.54548355637038	0.617389264384083	0.59335635025325	0.235666255533354	active	active.enh	active	active.enh	ATAT1	ENSG00000137343	yes	NA	0.9	0	0	0	0	0	0	0.1
cg26088561	chr6	30651303	30651304	chr6:30651303	0.904142652499455	0.917848735944169	0.900970823962364	0.917012769102571	0.861167431539966	0.861848602005886	0.859805090608127	0.561039713406868	0.624516415403162	0.661829311577885	0.193224800360266	active	active.transcr	active	active.transcr	C6orf136	ENSG00000204564	no	NA	0.06	0	0.06	0	0.18	0.65	0	0.06
cg18048542	chr6	30651336	30651337	chr6:30651336	0.930710618730879	0.937485461503059	0.923615436049252	0.938791967521299	0.8157538597194	0.818459013320142	0.810343552517916	0.442448526935138	0.548614424821022	0.581195116726861	0.148528389553994	active	active.transcr	active	active.transcr	C6orf136	ENSG00000204564	no	NA	0.07	0	0.07	0	0.13	0.67	0	0.07
cg11870956	chr6	30689223	30689224	chr6:30689223	0.92348417153104	0.86787881465217	0.828022914484986	0.835921228307116	0.801536465080962	0.805960931534972	0.792687532172941	0.552662469109174	0.516173942220105	0.493820692706725	0.234742352365075	active	active.enh	active	active.enh	NRM	ENSG00000137404	no	NA	0	0	0	0.6	0	0	0	0.4
cg20800391	chr6	30689311	30689312	chr6:30689311	0.916595583494046	0.912779218140061	0.869926678686337	0.891970074155751	0.838567591869021	0.84505128362183	0.825600208363405	0.62964686887029	0.496126921308382	0.499584738610949	0.155886518957378	active	active.enh	active	active.enh	NRM	ENSG00000137404	no	NA	0	0	0	0.27	0	0.33	0	0.4
cg16979445	chr6	30691866	30691867	chr6:30691866	0.82766347182111	0.895638918435522	0.894768303920344	0.915295299164614	0.889029184380293	0.883243988895947	0.900599575348985	0.643077071152849	0.799346012414646	0.77097054477654	0.117639790217499	other	other	primed	primed	NRM	ENSG00000137404	no	NA	0.54	0	0	0	0	0	0	0.46
cg07622533	chr6	30723728	30723729	chr6:30723728	0.881777430269428	0.891553462370348	0.868762580664925	0.876094514368796	0.796239147831377	0.824884016322422	0.738949410849285	0.561917764653637	0.588541314245141	0.53887887946912	0.102711158598649	active	active.transcr	other	other	TUBB	ENSG00000196230	no	NA	0	0	0.11	0	0	0.89	0	0
cg00070870	chr6	30724118	30724119	chr6:30724118	0.884054218440082	0.896494835157782	0.874615812921909	0.882045419629677	0.821843116939061	0.824779220830056	0.815970909157071	0.460860511498508	0.565396182123549	0.520680418385888	0.132694089845337	active	active.transcr	other	other	TUBB	ENSG00000196230	no	NA	0.12	0	0	0	0	0.88	0	0
cg02149965	chr6	30915426	30915427	chr6:30915426	0.924639754515554	0.942561463271049	0.93247219360578	0.945178336313643	0.868520427168118	0.856560027979535	0.892441225545283	0.70184195112748	0.731635173226009	0.716870728980269	0.213164436395982	active	active.enh	primed	primed	VARS2	ENSG00000137411	no	NA	0	0.08	0	0	0	0.67	0	0.25
cg17598552	chr6	31126291	31126292	chr6:31126291	0.907624316823108	0.890375935918698	0.863020576043534	0.86980484162606	0.78499409532101	0.785776905224417	0.783428475514198	0.508955074942953	0.539899709183242	0.502064574761848	0.156149875839745	primed	primed	inactive	inactive	PSORS1C1	ENSG00000204540	no	NA	0	0	0	1	0	0	0	0
cg03105070	chr6	31138067	31138068	chr6:31138067	0.871851212523852	0.899832928932944	0.874862967689485	0.901980701450906	0.879901794097611	0.881352282974334	0.877000816344164	0.598280193683407	0.731242613323263	0.659329168104321	0.217033379635931	active	active.enh	primed	primed	PSORS1C2	ENSG00000204538	no	NA	0.12	0	0	0.62	0	0.12	0	0.12
cg13671374	chr6	31138268	31138269	chr6:31138268	0.921186906763177	0.917425143967523	0.895020691252554	0.899776963125925	0.853256241084457	0.85741431167633	0.84494009990071	0.507309091177174	0.662162880333211	0.589115560349454	0.153137790851687	other	other	inactive	inactive	PSORS1C2	ENSG00000204538	no	NA	0.12	0	0	0.62	0	0.12	0	0.12
cg21497082	chr6	31143493	31143494	chr6:31143493	0.823650025322588	0.81586865733281	0.778346026334516	0.795270741834949	0.802146372869861	0.803050570926475	0.800337976756634	0.586794014025657	0.655390232991975	0.618436506466051	0.220278662208827	other	other	other	other	CCHCR1	ENSG00000204536	no	NA	0	0	0	0.89	0	0	0	0.11
cg15316118	chr6	31164860	31164861	chr6:31164860	0.935376064199203	0.944138797521602	0.939844536683114	0.935877728376217	0.909908017284257	0.903810225875008	0.922103600102755	0.72055802309432	0.834972560185999	0.77933424320703	0.131698163498651	active	active.enh	inactive	inactive	POU5F1	ENSG00000204531	no	NA	0	0	0	0.14	0	0.86	0	0
cg07764829	chr6	31166133	31166134	chr6:31166133	0.8370871205456	0.907941062091587	0.903459445473405	0.926636826373165	0.915472175427071	0.907067967845647	0.93228059058992	0.872716982829603	0.892583598202056	0.883299544885236	0.191918955444548	primed	primed	inactive	inactive	POU5F1	ENSG00000204531	no	NA	0	0.17	0.17	0.5	0	0.17	0	0
cg18511546	chr6	31270611	31270612	chr6:31270611	0.918550720440415	0.924898103067651	0.914085627768214	0.927544168006459	0.846516415874918	0.852863407007656	0.833822433609443	0.458094140794487	0.58549392676978	0.518851887748166	0.176787911358162	active	active.transcr	active	active.transcr	HLA-C	ENSG00000204525	no	NA	0.2	0	0	0.6	0	0	0	0.2
cg12259379	chr6	31529172	31529173	chr6:31529172	0.855073985980619	0.888144023657713	0.865116248989556	0.893927649470096	0.760733896376114	0.739505306237787	0.803191076652769	0.458263347453397	0.476801509069649	0.465826938638007	0.14205199462393	other	other	other	other	MCCD1	ENSG00000204511	no	NA	0	0	0.5	0	0	0.5	0	0
cg08288345	chr6	31538827	31538828	chr6:31538827	0.8038438791416	0.892052963991233	0.890345938144969	0.918966376691999	0.820095435736462	0.817555696140308	0.825174914928771	0.568347919192467	0.683394663557307	0.63585622873032	0.18371515733311	active	active.transcr	active	active.transcr	ATP6V1G2-DDX39B	ENSG00000254870	no	NA	0	0	0	0.1	0.05	0.62	0	0.24
cg18384277	chr6	31583065	31583066	chr6:31583065	0.882548823855873	0.887442414474454	0.864339220630221	0.881453989110729	0.8432055215912	0.844886004632561	0.839844555508477	0.543891367383097	0.496668047030667	0.515112038220548	0.235103796471599	active	active.enh	active	active.enh	LTB	ENSG00000227507	no	NA	0.16	0	0	0	0	0	0	0.84
cg10703453	chr6	31622012	31622013	chr6:31622012	0.830246460935754	0.818581407830429	0.809559868170265	0.830197996416536	0.816289313103205	0.822002699975538	0.804862539358537	0.487091108079133	0.553509448662125	0.538963998372714	0.202299101770687	active	active.transcr	active	active.transcr	PRRC2A	ENSG00000204469	no	NA	0.11	0	0	0.33	0	0	0	0.56
cg00812578	chr6	31657924	31657925	chr6:31657924	0.926411407909741	0.928699970148532	0.8999105840175	0.921168597150757	0.864520256246764	0.863445508287735	0.866669752164823	0.578094777893266	0.626694784390296	0.584768074540042	0.215968679576533	active	active.transcr	active	active.transcr	APOM	ENSG00000204444	no	NA	0.2	0	0	0.4	0.2	0.2	0	0
cg17999642	chr6	31678191	31678192	chr6:31678191	0.760256257234955	0.885050110236384	0.864575682097551	0.885022419016008	0.879971546202177	0.857363123546162	0.925188391514208	0.522124012068103	0.754481880345743	0.673626250445259	0.205281061927343	primed	primed	inactive	inactive	LY6G5C	ENSG00000204428	no	NA	0	0	0	1	0	0	0	0
cg18909389	chr6	31733333	31733334	chr6:31733333	0.787172765860554	0.879009536390666	0.850564000159808	0.87680370641666	0.795097588507163	0.795865181389391	0.793562402742706	0.519975905031125	0.546575386360391	0.538127273773458	0.155084000745782	active	active.transcr	active	active.transcr	CLIC1	ENSG00000213719	no	NA	0	0	0	0.33	0	0	0	0.67
cg05686323	chr6	31865385	31865386	chr6:31865385	0.940256293709783	0.946439265488932	0.901132193717848	0.91577661949289	0.852075722472457	0.84475422576224	0.866718715892891	0.601475343005026	0.626821364802161	0.628255170419679	0.167273698130426	primed	primed	inactive	inactive	SLC44A4	ENSG00000204385	no	NA	0.09	0	0	0	0	0.27	0	0.64
cg26138846	chr6	31874952	31874953	chr6:31874952	0.717506639231851	0.750031057515365	0.713873250881879	0.743515914646426	0.774505885681043	0.776785752404361	0.769946152234405	0.495596659153751	0.595876960532244	0.537606914541071	0.135011463954331	inactive	inactive	inactive	inactive	SLC44A4	ENSG00000204385	no	inactive_het	0	0	0	0	0	0.67	0	0.33
cg23798942	chr6	31886474	31886475	chr6:31886474	0.908918791341428	0.938083649011053	0.917433983424319	0.929233614876317	0.851120802203139	0.847426037215382	0.858510332178653	0.524163429438575	0.587142335386801	0.583755528565469	0.220423713364453	other	other	other	other	EHMT2	ENSG00000204371	no	NA	0.1	0	0	0.7	0	0	0	0.2
cg14955103	chr6	31896329	31896330	chr6:31896329	0.920701032361912	0.880925826697624	0.887645895320275	0.882651308528267	0.823762840815158	0.827275297698701	0.816737927048073	0.575113801732452	0.57319347651925	0.562534032905735	0.238463798268854	active	active.transcr	active	active.transcr	EHMT2	ENSG00000204371	no	NA	0	0	0.08	0	0	0.46	0	0.46
cg10736208	chr6	32110621	32110622	chr6:32110621	0.913381051698924	0.906774904683823	0.886332350767555	0.895171297530396	0.848240766853999	0.850229689471636	0.844262921618723	0.505545374477217	0.57899784467891	0.580325734132061	0.165330958405789	inactive	inactive	other	other	TNXB	ENSG00000168477	no	inactive_het	0	0	0	0.25	0	0.12	0	0.62
cg13823701	chr6	32110634	32110635	chr6:32110634	0.922940985819402	0.925088770549231	0.88886764317296	0.921024640171931	0.876465168204872	0.876937706384771	0.875520091845074	0.527472137101502	0.598682024921379	0.597830010186369	0.194153750157915	inactive	inactive	other	other	TNXB	ENSG00000168477	no	inactive_hom	0	0	0	0.25	0	0.12	0	0.62
cg25067686	chr6	32110676	32110677	chr6:32110676	0.897002711574588	0.90112255174988	0.885326030092863	0.898219217148936	0.855498660850879	0.85377083060974	0.858954321333157	0.533943056416373	0.597222291208814	0.593497555057826	0.235870807538372	inactive	inactive	other	other	TNXB	ENSG00000168477	no	inactive_het	0	0	0	0.25	0	0.12	0	0.62
cg04821129	chr6	32116881	32116882	chr6:32116881	0.887321406375131	0.887900312034191	0.866972330014123	0.881633486029813	0.844815295969597	0.847736853413338	0.838972181082115	0.739810419075185	0.718121037580782	0.727518306104034	0.206785903181956	other	other	other	other	ATF6B	ENSG00000213676	no	NA	0	0	0	0.8	0	0	0	0.2
cg12619728	chr6	32167077	32167078	chr6:32167077	0.812770623001819	0.841098926128803	0.816710337681785	0.822660754153829	0.783191378353347	0.781932787455365	0.785708560149313	0.502966464845346	0.558972040894771	0.568749963410782	0.201822238008438	other	other	other	other	EGFL8	ENSG00000241404	no	NA	0.11	0	0	0.78	0	0.11	0	0
cg16468631	chr6	32167088	32167089	chr6:32167088	0.892180879447543	0.887999730628843	0.876201735100268	0.863773065320899	0.775753851638143	0.771252192045507	0.784757170823416	0.525703802207123	0.468698266035642	0.514170565167146	0.166037502863696	other	other	other	other	EGFL8	ENSG00000241404	no	NA	0.09	0	0	0.18	0.18	0.55	0	0
cg16390049	chr6	32197312	32197313	chr6:32197312	0.824379574387152	0.813088501682039	0.809057491029252	0.792054050742787	0.833144225107885	0.841886364977025	0.815659945369605	0.627604565893795	0.652875976686084	0.619196381501362	0.234374052663177	active	active.enh	active	active.enh	NOTCH4	ENSG00000204301	no	NA	0.12	0	0	0	0	0.25	0	0.62
cg08828723	chr6	32197399	32197400	chr6:32197399	0.822672983889299	0.838354896288779	0.808655872480136	0.816441855373355	0.842957124055443	0.849494590499812	0.829882191166704	0.646220138039105	0.692620494777528	0.679372032240096	0.22855613999063	active	active.enh	active	active.enh	NOTCH4	ENSG00000204301	yes	NA	0.12	0	0	0	0	0.25	0	0.62
cg08801479	chr6	32197423	32197424	chr6:32197423	0.777994391120731	0.794195510667322	0.768855344949214	0.742828809637711	0.835145767144831	0.852207896239817	0.801021508954861	0.499160868322201	0.596192829086893	0.56529247073597	0.181035970624067	active	active.enh	active	active.enh	NOTCH4	ENSG00000204301	yes	NA	0.12	0	0	0	0	0.25	0	0.62
cg06891815	chr6	32197460	32197461	chr6:32197460	0.706766073506961	0.687462397172732	0.677534845480033	0.689640179364278	0.811842422009049	0.813930734149122	0.807665797728903	0.4321286890968	0.571883146240767	0.531612583587329	0.142978042651487	active	active.enh	active	active.enh	NOTCH4	ENSG00000204301	yes	NA	0.12	0	0	0	0	0.25	0	0.62
cg11671335	chr6	32198140	32198141	chr6:32198140	0.912006461308544	0.939306261391444	0.926569664335945	0.935640238696248	0.906712228338873	0.905731077886163	0.908674529244292	0.665339280777925	0.746814269961923	0.699274239020399	0.237522032544545	active	active.enh	inactive	inactive	NOTCH4	ENSG00000204301	no	NA	0	0	0	0.5	0	0	0	0.5
cg06535498	chr6	32217394	32217395	chr6:32217394	0.921501967258454	0.923210700290113	0.902611297026334	0.895376659660711	0.802473875894742	0.810989677855655	0.785442271972917	0.410874401229982	0.390743065515204	0.386685286201823	0.127090054226838	inactive	inactive	inactive	inactive	NOTCH4	ENSG00000204301	no	inactive_het	0	0	0	0.67	0	0	0	0.33
cg24446242	chr6	32217563	32217564	chr6:32217563	0.892165048512105	0.893871582326889	0.899514557270967	0.905921245674467	0.844657301993176	0.843071712084324	0.847828481810882	0.472723002916757	0.486633200212723	0.459966087068426	0.187137737915755	inactive	inactive	inactive	inactive	NOTCH4	ENSG00000204301	no	inactive_het	0	0	0	0.67	0	0	0	0.33
cg25317746	chr6	32224247	32224248	chr6:32224247	0.735597721280876	0.810449867255495	0.796292635391888	0.799431197288663	0.763636711148074	0.761134386751544	0.768641359941134	0.676362012695286	0.683656822389841	0.703103111082679	0.131759899220223	active	active.enh	active	active.enh	NOTCH4	ENSG00000204301	no	NA	1	0	0	0	0	0	0	0
cg20636526	chr6	32337368	32337369	chr6:32337368	0.862272054242305	0.920442959104745	0.885719397492554	0.887758158604052	0.828073088111537	0.830849040477932	0.822521183378746	0.614888651491296	0.528764817350513	0.523439073715553	0.222923063383208	inactive	inactive	primed	primed	TSBP1	ENSG00000204296	no	inactive_het	0	0	0	1	0	0	0	0
cg03477130	chr6	32815019	32815020	chr6:32815019	0.917321414171454	0.920845695533734	0.902681715251899	0.919315857499529	0.879960132076422	0.878132822354797	0.883614751519671	0.723242618505615	0.803619114228226	0.777343201727079	0.19027619895699	active	active.enh	active	active.enh	ENSG00000250264	ENSG00000250264	no	NA	0	0	0	1	0	0	0	0
cg05525374	chr6	32936625	32936626	chr6:32936625	0.81478343811668	0.898931858415922	0.88964309358676	0.920159992328039	0.839215639782984	0.840901326764249	0.835844265820452	0.582387483079919	0.619925280731765	0.626460888780968	0.164605211089204	active	active.transcr	active	active.transcr	HLA-DMB	ENSG00000242574	no	NA	0	0	0.25	0.38	0	0.38	0	0
cg09017117	chr6	32936642	32936643	chr6:32936642	0.764562495776629	0.860869946545391	0.833772387575414	0.865309892533459	0.750457646728911	0.753633599169037	0.744105741848659	0.544069722866102	0.632379748411491	0.619880077340194	0.162081297259843	active	active.transcr	active	active.transcr	HLA-DMB	ENSG00000242574	no	NA	0	0	0.25	0.38	0	0.38	0	0
cg19268453	chr6	32937337	32937338	chr6:32937337	0.844798729324709	0.938036504259516	0.940998455931905	0.950407369015769	0.831893003404237	0.836861752368076	0.821955505476559	0.613600920093877	0.715253993805544	0.719252913089888	0.182025271343766	active	active.transcr	active	active.transcr	HLA-DMB	ENSG00000242574	no	NA	0.29	0	0.14	0	0	0.57	0	0
cg22497907	chr6	32938957	32938958	chr6:32938957	0.924680185120209	0.954942162565851	0.946580753512972	0.95211143376229	0.823116735108483	0.829073789473728	0.811202626377992	0.489331977707299	0.643077566936088	0.581683544668491	0.149891710214031	active	active.enh	active	active.enh	ENSG00000248993	ENSG00000248993	no	NA	0.14	0	0	0	0	0.43	0	0.43
cg15418419	chr6	32948829	32948830	chr6:32948829	0.931619182275958	0.938427496075786	0.934552814964511	0.942967217486414	0.882884504346259	0.884611489682794	0.87943053367319	0.524455666677575	0.597969253822221	0.560130343733808	0.128864517853278	active	active.transcr	active	active.transcr	HLA-DMA	ENSG00000204257	no	NA	0	0	0	0.1	0.3	0.6	0	0
cg24713259	chr6	32949463	32949464	chr6:32949463	0.918397829453069	0.916308039095378	0.916950943194271	0.921823195951301	0.878114752295525	0.875841069202783	0.882662118481008	0.603351330562763	0.637939173497385	0.582667450741152	0.165562505399349	active	active.transcr	active	active.transcr	HLA-DMA	ENSG00000204257	no	NA	0	0	0.11	0.78	0	0.11	0	0
cg15025485	chr6	32976062	32976063	chr6:32976062	0.781275516031925	0.86732471084398	0.858170523823087	0.916231271663744	0.831607659609232	0.82195733324959	0.850908312328516	0.547751993494111	0.681810554110399	0.623630229497806	0.207462455487973	active	active.transcr	active	active.transcr	BRD2	ENSG00000204256	no	NA	0.08	0	0	0	0.12	0.72	0	0.08
cg26246342	chr6	32977646	32977647	chr6:32977646	0.881064212985813	0.901478365950152	0.886601474934955	0.895162220981419	0.764870229575744	0.761626372381781	0.771357943963669	0.430544492404538	0.498413464428801	0.479745670605254	0.159471121904718	active	active.transcr	active	active.transcr	BRD2	ENSG00000204256	no	NA	0	0	0	0.9	0	0	0	0.1
cg01935221	chr6	32977854	32977855	chr6:32977854	0.906175714892375	0.919152707486673	0.900376868982292	0.904455103069816	0.836572533901013	0.836879569623205	0.835958462456629	0.476587978635317	0.555029154265857	0.533527042558656	0.142357105038717	active	active.transcr	active	active.transcr	BRD2	ENSG00000204256	no	NA	0	0	0	0	0.24	0.72	0	0.04
cg23266063	chr6	32980553	32980554	chr6:32980553	0.899034480783635	0.928085569273254	0.919656194466786	0.934048658315014	0.875957785285765	0.869211209279574	0.889450937298147	0.505410370738121	0.598870543978651	0.558530680715865	0.248777527235023	active	active.transcr	other	other	BRD2	ENSG00000204256	no	NA	0	0	0	1	0	0	0	0
cg17560929	chr6	33193812	33193813	chr6:33193812	0.883316855235531	0.893924446411138	0.881058032070332	0.883120350418666	0.843777889614497	0.838912334854656	0.853508999134178	0.716252916495844	0.73296459293983	0.715070418079192	0.20545275236019	active	active.transcr	active	active.transcr	RXRB	ENSG00000204231	no	NA	0	0	0	0	0.25	0.25	0	0.5
cg01771651	chr6	33194667	33194668	chr6:33194667	0.862434809869149	0.849247570651309	0.82809084724431	0.849054044637594	0.768355512019282	0.756674804443401	0.791716927171044	0.573727843081731	0.615159146701142	0.591857767284277	0.175655050870943	active	active.transcr	other	other	RXRB	ENSG00000204231	no	NA	0	0	0	0	0.27	0.36	0	0.36
cg09730719	chr6	33278613	33278614	chr6:33278613	0.841486597954615	0.872130028320928	0.850510530639514	0.872521860414013	0.7782360178668	0.772765499580142	0.789177054440116	0.365269386398555	0.482699587999606	0.457212539041487	0.107721856813037	active	active.transcr	active	active.transcr	B3GALT4	ENSG00000235863	no	NA	0.25	0	0.25	0	0.25	0.25	0	0
cg11129609	chr6	33279473	33279474	chr6:33279473	0.889339709377623	0.895731056812782	0.876591103038674	0.897275462244532	0.834280807558075	0.831183011065731	0.840476400542764	0.527045407937198	0.641026611258495	0.626355680362886	0.164062573609881	active	active.transcr	active	active.transcr	WDR46	ENSG00000227057	no	NA	0	0	0	0.75	0	0.25	0	0
cg02299465	chr6	33279732	33279733	chr6:33279732	0.928032694938924	0.928941261823007	0.912860328587163	0.928189712913779	0.890271654588211	0.891356997593152	0.888100968578329	0.6482659141134	0.702987413626482	0.700566286447314	0.240565329214246	active	active.transcr	active	active.transcr	WDR46	ENSG00000227057	no	NA	0	0	0	1	0	0	0	0
cg16428857	chr6	33280839	33280840	chr6:33280839	0.925835859563445	0.936027049353226	0.905032537005261	0.917691443168271	0.874718506710477	0.875778349450788	0.872598821229855	0.658172644898185	0.656183678057677	0.659633837795698	0.134128648789282	active	active.transcr	active	active.transcr	WDR46	ENSG00000227057	no	NA	0	0	0.29	0.14	0	0.57	0	0
cg21699833	chr6	33280852	33280853	chr6:33280852	0.905682222657679	0.906097658217067	0.889818245798223	0.903440754354035	0.840235703539414	0.839271103341916	0.842164903934408	0.752399431825193	0.742192919289349	0.744133041947645	0.22497288915229	active	active.transcr	active	active.transcr	WDR46	ENSG00000227057	no	NA	0.17	0	0.17	0.17	0	0.5	0	0
cg21334198	chr6	33281298	33281299	chr6:33281298	0.920759471258129	0.943584483559054	0.935010219014804	0.943519276248536	0.903269933857227	0.902176719220522	0.905456363130637	0.706641124618187	0.730981700708081	0.719608548265444	0.222453747957465	active	active.transcr	active	active.transcr	WDR46	ENSG00000227057	no	NA	0.33	0	0	0.67	0	0	0	0
cg23633905	chr6	33294802	33294803	chr6:33294802	0.900241296662639	0.911540872841341	0.882923494255798	0.906233083738476	0.841388429446419	0.840366459615666	0.843432369107926	0.571594280975287	0.576172775476486	0.563353969894847	0.238668925551256	other	other	other	other	RGL2	ENSG00000237441	no	NA	0.12	0	0	0.75	0	0	0	0.12
cg03095087	chr6	33306558	33306559	chr6:33306558	0.942184802015346	0.934542513400793	0.91893311129724	0.927021029409608	0.849449417026296	0.85029488020773	0.847758490663427	0.482506797776209	0.506157768982524	0.507462394664977	0.211684959098035	active	active.transcr	active	active.transcr	TAPBP	ENSG00000231925	no	NA	0	0	0	0.96	0	0	0	0.04
cg26887212	chr6	33318467	33318468	chr6:33318467	0.826581234407446	0.830204069409394	0.816671238816487	0.842628602858549	0.823789357969082	0.830257151149394	0.810853771608459	0.437063445395251	0.581956860125125	0.524768516678679	0.157378102442583	active	active.enh	active	active.transcr	ZBTB22	ENSG00000236104	no	NA	0.11	0	0	0	0	0	0	0.89
cg18934106	chr6	33321833	33321834	chr6:33321833	0.842142036173099	0.835556340208633	0.814596123805235	0.827533743133905	0.764747282008797	0.767922082867846	0.758397680290699	0.357148436986935	0.469625152388307	0.440996869242019	0.106727952918817	active	active.enh	active	active.enh	ENSG00000285064	ENSG00000285064	no	NA	0	0	0.06	0.12	0.06	0.53	0	0.24
cg08371951	chr6	33428833	33428834	chr6:33428833	0.620015762255823	0.777752791865405	0.753563554959588	0.781982663581357	0.773720875123132	0.767322194375333	0.786518236618729	0.695524193880454	0.58263759391806	0.61203242415118	0.137742671819007	active	active.enh	active	active.enh	SYNGAP1	ENSG00000197283	no	NA	0	0	0	0.87	0	0	0	0.13
cg01340991	chr6	33429456	33429457	chr6:33429456	0.839077125778926	0.88109535589876	0.850804148486875	0.858326944401096	0.835107022279967	0.83102843421233	0.84326419841524	0.859049438047194	0.764702734180717	0.793155786638783	0.225083486757226	active	active.enh	active	active.enh	SYNGAP1	ENSG00000197283	no	NA	0	0	0	0.87	0	0	0	0.13
cg22740603	chr6	33430182	33430183	chr6:33430182	0.818774542528448	0.866927160748788	0.84991709560907	0.876427283328131	0.783481293124373	0.769305487344638	0.811832904683843	0.654507401218858	0.66604853983164	0.677645543034561	0.180205048564513	active	active.enh	active	active.enh	SYNGAP1	ENSG00000197283	no	NA	0	0	0	0.87	0	0	0	0.13
cg08355863	chr6	33619719	33619720	chr6:33619719	0.905282371685194	0.924842128963953	0.902400060131077	0.915117554613455	0.873043552927481	0.872204321866906	0.874722015048632	0.758686925680431	0.593931491495292	0.611057269414201	0.16144242505378	active	active.enh	primed	primed	ITPR3	ENSG00000096433	no	NA	0.5	0	0	0	0	0	0	0.5
cg17518776	chr6	34467065	34467066	chr6:34467065	0.863704719660992	0.851483802428001	0.844963872142981	0.853267431874318	0.802544414934468	0.797595537020066	0.812442170763271	0.654450161200262	0.435249512759734	0.498053535752116	0.135571475172675	other	other	inactive	inactive	PACSIN1	ENSG00000124507	no	NA	0	0	0	1	0	0	0	0
cg27000690	chr6	34469450	34469451	chr6:34469450	0.855804805758063	0.906894851865474	0.869685376360672	0.892307574210595	0.874832314447635	0.870647596453795	0.883201750435315	0.68723303200529	0.782327807342925	0.760361577648555	0.1965033294434	active	active.enh	primed	primed	PACSIN1	ENSG00000124507	no	NA	0	0	0	1	0	0	0	0
cg20355598	chr6	34981996	34981997	chr6:34981996	0.869779172923109	0.854017357737105	0.845458002376504	0.862200604074403	0.781711869649894	0.780438355486134	0.784258897977413	0.52732496194713	0.551499749758525	0.506250508217149	0.199275583088412	other	other	other	other	ANKS1A	ENSG00000064999	no	NA	0	0	0	1	0	0	0	0
cg05235151	chr6	35140337	35140338	chr6:35140337	0.821078630010068	0.857294541819332	0.81917484250907	0.864830426522692	0.859499210022217	0.857623943299877	0.863249743466897	0.628647887354072	0.675027048535009	0.642608142998523	0.189406763804745	other	other	primed	primed	TCP11	ENSG00000124678	no	NA	0	0	0	1	0	0	0	0
cg06656924	chr6	35260542	35260543	chr6:35260542	0.904540238715339	0.919104857879676	0.899891144324366	0.923473312482082	0.780088059194246	0.767677365001799	0.804909447579141	0.509193084394826	0.56781663104152	0.533292628503217	0.228608917475137	active	active.enh	active	active.enh	ZNF76	ENSG00000065029	no	NA	0	0	0	1	0	0	0	0
cg07061368	chr6	35663959	35663960	chr6:35663959	0.817590816308139	0.886104266474232	0.895418025442551	0.894973709156677	0.871493290791026	0.863359600905777	0.887760670561525	0.70271442653858	0.795988942944149	0.806299952412815	0.134984814730245	primed	primed	primed	primed	FKBP5	ENSG00000096060	no	NA	0	0	0	1	0	0	0	0
cg08129761	chr6	35775928	35775929	chr6:35775928	0.890706276905797	0.900047693175275	0.891595171114575	0.894764842855107	0.862750431818367	0.861579866988507	0.865091561478087	0.77389375224489	0.798971677161445	0.774895034948749	0.242490233580479	primed	primed	primed	primed	CLPSL2	ENSG00000196748	no	NA	1	0	0	0	0	0	0	0
cg14673936	chr6	36336906	36336907	chr6:36336906	0.872104472327766	0.883292894763231	0.865377163503448	0.878361224585827	0.821848994392287	0.824999019435442	0.815548944305978	0.404580158883379	0.488705357145336	0.468309454479186	0.142421647100893	active	active.enh	primed	primed	BNIP5	ENSG00000189325	no	NA	1	0	0	0	0	0	0	0
cg20731623	chr6	36664685	36664686	chr6:36664685	0.863720017253564	0.860122546512102	0.80553435984071	0.848875513158305	0.823292980329038	0.825011526794555	0.819855887398005	0.476697841083262	0.559388934431286	0.531680028202349	0.19019249997321	other	other	primed	primed	CDKN1A	ENSG00000124762	no	NA	0	0	0	0	0	0	1	0
cg05460965	chr6	36677323	36677324	chr6:36677323	0.692671606038099	0.742313787411474	0.740228528743966	0.780053467234973	0.795184694052208	0.782220188146858	0.821113705862908	0.81968766513359	0.747034844886309	0.771082829951388	0.1833837216251	active	active.enh	primed	primed	CDKN1A	ENSG00000124762	no	NA	0	0	0	0.33	0	0	0	0.67
cg03032677	chr6	36681017	36681018	chr6:36681017	0.841505222284593	0.866542219212565	0.869992916013349	0.872917774934138	0.80943163132055	0.807677509188578	0.812939875584494	0.544923045251493	0.605491052431765	0.577598714630535	0.170047840273346	active	active.enh	active	active.enh	CDKN1A	ENSG00000124762	no	NA	0	0	0	0.88	0	0	0	0.12
cg26712605	chr6	37777591	37777592	chr6:37777591	0.875917662040124	0.877949004470545	0.833351410086449	0.850804362255384	0.806503081544337	0.805881615662201	0.807746013308609	0.488527087690011	0.605755082297603	0.575529670223754	0.210274614684539	primed	primed	inactive	inactive	ZFAND3	ENSG00000156639	yes	NA	0	0	0	0	0	0	1	0
cg06300222	chr6	38153656	38153657	chr6:38153656	0.924038839280563	0.919447237618303	0.909303039157021	0.914234544938132	0.832642859139919	0.837597381695252	0.822733814029254	0.877658204135917	0.864011357893818	0.874717549396866	0.229848283011566	active	active.enh	active	active.transcr	ZFAND3	ENSG00000156639	yes	NA	0	0	0	0	0.5	0.5	0	0
cg14607286	chr6	38705839	38705840	chr6:38705839	0.886275815764165	0.921247036656048	0.905862975175753	0.919000333676449	0.858287381716158	0.85285464564709	0.869152853854296	0.698217481504253	0.774070027524368	0.788258282190159	0.249387896162127	inactive	inactive	inactive	inactive	GLO1	ENSG00000124767	no	inactive_hom	0	0	0	0	0	0	0	1
cg04617914	chr6	41545115	41545116	chr6:41545115	0.71655153219832	0.743822680315845	0.701487474522474	0.717888569710339	0.782047158403493	0.786306140625046	0.773529193960388	0.485923714312949	0.446213478968938	0.422037342685314	0.139353586558898	primed	primed	primed	primed	FOXP4	ENSG00000137166	no	NA	0	0	0	0.58	0	0	0	0.42
cg15783349	chr6	41698150	41698151	chr6:41698150	0.891783644147349	0.924978533418546	0.908336608234209	0.917025928283812	0.8886897074031	0.886013905678949	0.894041310851404	0.757239017805392	0.727161546468397	0.736159317088692	0.237904967748634	active	active.transcr	active	active.transcr	TFEB	ENSG00000112561	no	NA	0	0	0	1	0	0	0	0
cg00960138	chr6	41701066	41701067	chr6:41701066	0.927464570734123	0.940142409170159	0.938924520027788	0.935433940559413	0.933148509578838	0.931852899967058	0.935739728802397	0.844626636917121	0.902380099479038	0.901589707138193	0.245339479975236	active	active.transcr	active	active.transcr	TFEB	ENSG00000112561	no	NA	0	0	0	1	0	0	0	0
cg00975876	chr6	41785031	41785032	chr6:41785031	0.758129217383486	0.783046535352702	0.76014621735608	0.785228849804782	0.829707968176465	0.823985603941684	0.841152696646025	0.693026532179902	0.694618779477782	0.666435691625368	0.157139022429571	primed	primed	primed	primed	PRICKLE4	ENSG00000278224	no	NA	0	0	0.12	0.06	0.06	0.56	0	0.19
cg14282280	chr6	42573145	42573146	chr6:42573145	0.926240952977476	0.951298336967076	0.944667940963146	0.941310438722739	0.84113682979486	0.852935417368929	0.817539654646722	0.861263404779265	0.681252497968638	0.738068994234853	0.194852924345022	active	active.enh	active	active.enh	UBR2	ENSG00000024048	no	NA	0	0	0	1	0	0	0	0
cg26069291	chr6	42748572	42748573	chr6:42748572	0.816036980618906	0.843876026961126	0.823266092717545	0.853775138112977	0.75748634009189	0.759305152986857	0.753848714301956	0.606897961654066	0.600558655474025	0.572660327389825	0.13531985560394	active	active.enh	primed	primed	BICRAL	ENSG00000112624	no	NA	0	0	0	0	0	0	0	1
cg13387050	chr6	42932493	42932494	chr6:42932493	0.867391038489574	0.92230797250594	0.91165988142028	0.928778490080681	0.917560079930386	0.911884601639484	0.92891103651219	0.752060503216232	0.880842298369239	0.846727005531224	0.241469216534225	active	active.transcr	active	active.transcr	CNPY3	ENSG00000137161	no	NA	0	0	0	0.5	0	0	0	0.5
cg20976787	chr6	43096722	43096723	chr6:43096722	0.933488340442672	0.937413239269805	0.925594234922892	0.925102187857312	0.814419947521777	0.795648468497304	0.851962905570722	0.71578511998993	0.699192883067775	0.664132661707165	0.231765953787189	primed	primed	inactive	inactive	PTK7	ENSG00000112655	no	NA	0	0	0	1	0	0	0	0
cg00741333	chr6	43229937	43229938	chr6:43229937	0.889245207267069	0.905826691201504	0.881905551599392	0.908604872006669	0.814691122645466	0.795261607186598	0.853550153563201	0.581170675206	0.682267645596377	0.661074815451073	0.163032207419625	active	active.enh	active	active.prom	DNPH1	ENSG00000112667	no	NA	0.75	0	0	0	0	0	0	0.25
cg16907527	chr6	43776651	43776652	chr6:43776651	0.910710341666277	0.917159739177782	0.89602961827457	0.899025320826427	0.860279601839224	0.869458407705734	0.841921990106203	0.716646770095133	0.654878441192998	0.653343630849394	0.22361301191751	active	active.enh	primed	primed	VEGFA	ENSG00000112715	no	NA	0	0	0.04	0.85	0	0.04	0	0.07
cg19707503	chr6	44261703	44261704	chr6:44261703	0.909439059078819	0.903357438688353	0.893949834337271	0.894293213810563	0.858218830704488	0.85729087919081	0.860074733731845	0.599325631819284	0.663102945547479	0.654753014440171	0.226451236267607	active	active.enh	active	active.transcr	NFKBIE	ENSG00000146232	no	NA	0	0	0	0	0.09	0.27	0	0.64
cg11913951	chr6	44261813	44261814	chr6:44261813	0.931567210992443	0.924939705455679	0.91719069551255	0.928702472394698	0.867645434392466	0.865142903020797	0.872650497135804	0.51438062012587	0.604743899851936	0.569475331644454	0.144149503372908	active	active.enh	active	active.transcr	NFKBIE	ENSG00000146232	no	NA	0	0	0	0	0	0.3	0	0.7
cg19109431	chr6	44266774	44266775	chr6:44266774	0.911283256250066	0.923962587289895	0.916519270635403	0.923597375483366	0.869182856280808	0.868684969378338	0.870178630085749	0.60249680983507	0.612664441054348	0.655663930835545	0.227492883983538	active	active.enh	active	active.enh	NFKBIE	ENSG00000146232	no	NA	0.2	0	0	0	0	0	0	0.8
cg08855022	chr6	44267473	44267474	chr6:44267473	0.902528180329105	0.912628928178791	0.891393646333361	0.917884717635331	0.833576279992401	0.819395777895401	0.861937284186402	0.812108515878489	0.72370209472208	0.74311487743224	0.246268866151042	active	active.enh	primed	primed	NFKBIE	ENSG00000146232	no	NA	0	0	0	0	0	0	0	1
cg00588393	chr6	46359195	46359196	chr6:46359195	0.903980112422915	0.932284210099732	0.928275535155715	0.940731935726484	0.918258389472767	0.91526485460163	0.924245459215041	0.88507078751046	0.788058428502302	0.823315911697133	0.249715575837861	primed	primed	inactive	inactive	RCAN2	ENSG00000172348	no	NA	0	0	0	1	0	0	0	0
cg02311864	chr6	47247909	47247910	chr6:47247909	0.762245815882251	0.849391398918781	0.841533778699019	0.884302533615219	0.773656578028711	0.770113033187281	0.780743667711572	0.730989512302996	0.749312322637343	0.72242368321031	0.181445707426457	active	active.enh	primed	primed	TNFRSF21	ENSG00000146072	no	NA	0	0	0	1	0	0	0	0
cg00171729	chr6	52552058	52552059	chr6:52552058	0.907001446676928	0.898015920824194	0.894813774878673	0.905019280180688	0.888716965586007	0.891264699698121	0.883621497361777	0.565773363500565	0.678451450642546	0.645277512412565	0.139107162980437	active	active.enh	inactive	inactive	TRAM2	ENSG00000065308	yes	NA	0	0	0	1	0	0	0	0
cg08597067	chr6	53282843	53282844	chr6:53282843	0.869743362116312	0.919919346115996	0.858074831903971	0.860194807287975	0.817196941875898	0.802459005946669	0.846672813734356	0.597075188760644	0.706423394871526	0.697423646164288	0.139707299698274	active	active.enh	active	active.enh	ELOVL5	ENSG00000012660	no	NA	0	0	0	1	0	0	0	0
cg27090087	chr6	54307580	54307581	chr6:54307580	0.784295773312214	0.834237650455421	0.811487690528703	0.860547926265255	0.782592599038732	0.774984964267667	0.79780786858086	0.43975965586133	0.622407844701493	0.525486383394134	0.158882185252146	inactive	inactive	inactive	inactive	TINAG	ENSG00000137251	no	inactive_het	1	0	0	0	0	0	0	0
cg07369569	chr6	55580023	55580024	chr6:55580023	0.894501997842688	0.900878465284276	0.875792256202634	0.88729752322947	0.831555895565297	0.819596884192173	0.855473918311545	0.494837372634413	0.636752948648086	0.543099535979087	0.219792802745157	inactive	inactive	inactive	inactive	HMGCLL1	ENSG00000146151	no	inactive_het	1	0	0	0	0	0	0	0
cg06551177	chr6	62328747	62328748	chr6:62328747	0.885874266138038	0.914200268151506	0.908371058919222	0.926625976623698	0.804520221300712	0.803770152748007	0.806020358406121	0.549586468959923	0.693257491482922	0.651840102797983	0.210199124736983	primed	primed	primed	primed	KHDRBS2	ENSG00000112232	no	NA	0	0	0	0	0	0	1	0
cg06087457	chr6	87330531	87330532	chr6:87330531	0.859316552085362	0.90196317931346	0.654838473431063	0.648564744594875	0.773661037388965	0.796003673512301	0.728975765142294	0.686951168210916	0.515317958098082	0.583756212396296	0.183582043300134	primed	primed	primed	primed	SMIM8	ENSG00000111850	no	NA	0	0	0	0.78	0	0	0	0.22
cg09879107	chr6	88152471	88152472	chr6:88152471	0.736223591578157	0.839078185849002	0.860196333722304	0.887830479184371	0.794653723858154	0.77065629221247	0.842648587149521	0.833483409746679	0.79596027299698	0.821355579448487	0.210549025463983	primed	primed	inactive	inactive	CNR1	ENSG00000118432	no	NA	0	0	0	1	0	0	0	0
cg10913050	chr6	90297906	90297907	chr6:90297906	0.779323010983772	0.867247988734736	0.822977516734011	0.859103592286511	0.827169805994982	0.824461008392436	0.832587401200076	0.726157087858493	0.735200047526117	0.711228861919884	0.203058345793579	active	active.enh	active	active.enh	BACH2	ENSG00000112182	no	NA	0	0	0	0.33	0	0	0	0.67
cg19290902	chr6	98948469	98948470	chr6:98948469	0.774468593177127	0.84679213069001	0.830073382555926	0.857602886867012	0.818983736992967	0.805824119484224	0.845302972010453	0.600355809880949	0.680349295401019	0.62641974664592	0.227297492947645	inactive	inactive	inactive	inactive	FBXL4	ENSG00000112234	no	inactive_het	1	0	0	0	0	0	0	0
cg01349655	chr6	101000202	101000203	chr6:101000202	0.788844245388683	0.872648721652673	0.838987948320547	0.883226340845866	0.843072989789557	0.836019625471117	0.857179718426436	0.627455984232794	0.782090098557972	0.717109234206647	0.209729498276206	inactive	inactive	inactive	inactive	GRIK2	ENSG00000164418	no	inactive_het	0	0	0	1	0	0	0	0
cg09305161	chr6	106103157	106103158	chr6:106103157	0.717083629282381	0.814344724134256	0.782474229769127	0.809285460735788	0.797968727922553	0.797052511212356	0.799801161342947	0.765890653761305	0.794630632680108	0.710612310258339	0.20193212232807	other	other	primed	primed	ATG5	ENSG00000057663	no	NA	0	0	0	1	0	0	0	0
cg16567330	chr6	106129683	106129684	chr6:106129683	0.816745454225218	0.887542185150625	0.842044967130127	0.875156717629813	0.846902045039989	0.848551924393408	0.843602286333151	0.347886742033913	0.505147428369829	0.479709931005541	0.0785907942663033	inactive	inactive	inactive	inactive	ATG5	ENSG00000057663	no	inactive_het	0	0	0	1	0	0	0	0
cg26000011	chr6	107536191	107536192	chr6:107536191	0.913343778366817	0.93176963518222	0.936279007019791	0.9261883462689	0.899842083006487	0.899434249991305	0.900657749036851	0.786574069629684	0.695321705303231	0.720634063708801	0.157434201936094	inactive	inactive	inactive	inactive	SOBP	ENSG00000112320	no	inactive_hom	0	0	0	1	0	0	0	0
cg01659184	chr6	108806390	108806391	chr6:108806390	0.779048431081369	0.786258624262777	0.7564588685071	0.784376845602666	0.793009193716538	0.789438012284404	0.800151556580807	0.540908213789229	0.544804492017142	0.514257544085328	0.154421872264058	primed	primed	primed	primed	ARMC2	ENSG00000118690	no	NA	0	0	0	1	0	0	0	0
cg08061598	chr6	111760335	111760336	chr6:111760335	0.617793696033182	0.868843078789351	0.876738973400532	0.901239503576398	0.882052347882238	0.878331749909492	0.889493543827729	0.807935276578459	0.607115760985951	0.718161256656019	0.175618148230925	active	active.enh	primed	primed	FYN	ENSG00000010810	no	NA	0.1	0	0	0.8	0	0	0	0.1
cg24998879	chr6	113650709	113650710	chr6:113650709	0.944906027470305	0.94655115014754	0.937008951089649	0.945272568166417	0.916482632974049	0.915106888646723	0.919234121628699	0.652831413497391	0.801995241230267	0.760060049465769	0.165183325655658	active	active.enh	primed	primed	MARCKS	ENSG00000277443	no	NA	1	0	0	0	0	0	0	0
cg06127202	chr6	116017684	116017685	chr6:116017684	0.817859099066135	0.861958771517898	0.821188807871428	0.861776901626811	0.830156359798763	0.837206764303267	0.816055550789753	0.724350191429718	0.620261700532493	0.585213655163112	0.196624924699714	active	active.enh	primed	primed	FRK	ENSG00000111816	no	NA	0	0	0	1	0	0	0	0
cg04183425	chr6	118900114	118900115	chr6:118900114	0.869888203809911	0.923082692267591	0.921326128808847	0.933635485621495	0.903442735180862	0.901669032240737	0.906990141061113	0.730053377765205	0.827047158170593	0.80175272447154	0.235327772027099	active	active.enh	other	other	ASF1A	ENSG00000111875	no	NA	0	0	0	1	0	0	0	0
cg19143211	chr6	123518575	123518576	chr6:123518575	0.83849839942289	0.828922603093138	0.781416857548561	0.773663425622537	0.848737918938942	0.854294413460999	0.837624929894829	0.429836123375794	0.597754092222576	0.475095487791503	0.162955719143632	inactive	inactive	inactive	inactive	TRDN	ENSG00000186439	no	inactive_het	0	0	0	0.71	0	0	0	0.29
cg12591622	chr6	125745972	125745973	chr6:125745972	0.830788741496296	0.828952467702285	0.794592051581891	0.815094597563419	0.793659822370794	0.786116021703421	0.808747423705538	0.591953987726253	0.616273750586246	0.589219460843027	0.246315769298243	inactive	inactive	inactive	inactive	HEY2	ENSG00000135547	no	inactive_het	0.25	0	0	0.5	0	0	0	0.25
cg02027561	chr6	125789644	125789645	chr6:125789644	0.924374585698787	0.907211715618527	0.859592894019418	0.862937081558328	0.789283788402497	0.795354501946505	0.777142361314481	0.563975742447029	0.468872777488859	0.48867517406062	0.181263018331634	active	active.enh	active	active.enh	NCOA7	ENSG00000111912	no	NA	0	0	0	0.2	0	0	0	0.8
cg18493502	chr6	132763666	132763667	chr6:132763666	0.805299269475759	0.841756249958905	0.846848335186449	0.844014001042038	0.811772621476279	0.806535149473838	0.822247565481161	0.450100836618774	0.599930844375098	0.574090555318154	0.15566048287031	active	active.enh	active	active.prom	VNN2	ENSG00000112303	yes	NA	1	0	0	0	0	0	0	0
cg24777101	chr6	136037467	136037468	chr6:136037467	0.927500778088289	0.937001289885038	0.933048557273715	0.934271821488249	0.862584625299877	0.864228372623789	0.859297130652052	0.652668647847187	0.720832191630735	0.636782655725139	0.172599965565709	primed	primed	primed	primed	PDE7B	ENSG00000171408	yes	NA	0.2	0	0	0.6	0	0	0	0.2
cg00416243	chr6	143536330	143536331	chr6:143536330	0.791545363193938	0.78644080033867	0.754357155874809	0.758404202160871	0.812849527299385	0.805881392331729	0.826785797234697	0.477417023167049	0.517808586661675	0.498619940211182	0.116277360642492	active	active.enh	other	other	PHACTR2	ENSG00000112419	no	NA	1	0	0	0	0	0	0	0
cg20435387	chr6	143570378	143570379	chr6:143570378	0.872546239432016	0.92851844533778	0.909010613168849	0.935045219852076	0.898842053422025	0.895532611962829	0.905460936340418	0.592439264333393	0.533647615085679	0.566383952177076	0.196494830186936	inactive	inactive	inactive	inactive	PHACTR2	ENSG00000112419	no	inactive_hom	0	0	0	1	0	0	0	0
cg08133058	chr6	148519978	148519979	chr6:148519978	0.936616094124237	0.947699376190954	0.935581027347476	0.939624807276446	0.911562014739867	0.912731968590518	0.909222107038565	0.585849276110607	0.711201874769721	0.663425581294044	0.231547214553974	other	other	active	active.enh	SASH1	ENSG00000111961	yes	NA	0	0	0	0.5	0	0.5	0	0
cg13602547	chr6	156995088	156995089	chr6:156995088	0.91690274639944	0.930725145511987	0.915074977131782	0.924619422217347	0.850813742135577	0.854674824709964	0.843091576986804	0.524412825669032	0.540126637301927	0.532679281387807	0.145495436328103	primed	primed	primed	primed	ARID1B	ENSG00000049618	no	NA	0	0	0	1	0	0	0	0
cg07487751	chr6	157561113	157561114	chr6:157561113	0.93640179775274	0.931252022737788	0.921581820403578	0.928771470002178	0.838820439102247	0.84804283680493	0.820375643696879	0.60837316147252	0.484850647582001	0.521209729114144	0.172057685403932	active	active.enh	active	active.enh	ZDHHC14	ENSG00000175048	yes	NA	0	0	0	1	0	0	0	0
cg12989041	chr6	158628729	158628730	chr6:158628729	0.939192079153125	0.94013578639042	0.911024297965939	0.930856082893542	0.882362808670279	0.888057624935461	0.870973176139915	0.690541723679024	0.697337355678819	0.720694760868817	0.211179263379037	primed	primed	other	other	TMEM181	ENSG00000146433	no	NA	0	0	0	1	0	0	0	0
cg19884556	chr6	158707304	158707305	chr6:158707304	0.665730096084393	0.72091169467729	0.708525903828768	0.741367019998747	0.802349300330945	0.798210084934571	0.810627731123694	0.768732778057237	0.809632015735134	0.781061620170871	0.0630416108366437	primed	primed	primed	primed	SYTL3	ENSG00000164674	no	NA	0	0	0	1	0	0	0	0
cg26246572	chr6	159128123	159128124	chr6:159128123	0.906355942047068	0.890869481768385	0.88210272821939	0.895559508078254	0.879058834225493	0.878937755443332	0.879300991789815	0.60946258787338	0.660795331731888	0.680341045677947	0.229791497518828	active	active.enh	active	active.enh	FNDC1	ENSG00000164694	no	NA	0	0	0	0	0	0	1	0
cg17642201	chr6	159128184	159128185	chr6:159128184	0.915445613921423	0.917848342805058	0.904418243430542	0.914696151194756	0.880392531305988	0.878637398310311	0.883902797297342	0.678446155003962	0.707153100183046	0.736940860532536	0.188549100146612	active	active.enh	active	active.enh	FNDC1	ENSG00000164694	no	NA	0	0	0	0	0	0	1	0
cg08424166	chr6	161171189	161171190	chr6:161171189	0.943046803849323	0.955508763172116	0.940742751171923	0.946020091845401	0.848065574932347	0.849680357509958	0.844836009777125	0.617320144174887	0.750242211931811	0.655791202230752	0.203107281122737	active	active.enh	primed	primed	AGPAT4	ENSG00000026652	yes	NA	0	0	0	1	0	0	0	0
cg10097906	chr6	163814580	163814581	chr6:163814580	0.788911278772996	0.86762054172483	0.903692300969636	0.909694321366257	0.872902591798508	0.863738499848208	0.891230775699109	0.617515023958628	0.668587192450273	0.628773705943497	0.242433257446132	primed	primed	primed	primed	QKI	ENSG00000112531	no	NA	0	0	0	0	0	0	1	0
cg21463368	chr6	166849537	166849538	chr6:166849537	0.888495019047444	0.92869346611481	0.884168429872777	0.873591980208138	0.837976513240279	0.826513264804024	0.860903010112789	0.349903084385701	0.496118127141782	0.413405243282858	0.0550544889837806	primed	primed	primed	primed	RPS6KA2	ENSG00000071242	no	NA	0	0	0	1	0	0	0	0
cg24220959	chr6	166849578	166849579	chr6:166849578	0.919250850007325	0.921683786951459	0.870198502081435	0.865334305909334	0.817636790091908	0.817103405999033	0.818703558277658	0.421121228439677	0.529825250119588	0.475968134726406	0.1382963392394	primed	primed	primed	primed	RPS6KA2	ENSG00000071242	no	NA	0	0	0	1	0	0	0	0
cg17991206	chr6	166953195	166953196	chr6:166953195	0.930178671997237	0.939331075628994	0.905751909017192	0.939793183328066	0.852555322622478	0.848833028207977	0.859999911451478	0.591229632067076	0.736657354058008	0.75408731845695	0.230075161993384	active	active.transcr	active	active.transcr	RNASET2	ENSG00000026297	no	NA	0.05	0	0.1	0.7	0	0.1	0	0.05
cg05540913	chr6	167116697	167116698	chr6:167116697	0.930172464912644	0.928258816916529	0.921386988982415	0.917631078061724	0.901501896281161	0.904441627003949	0.895622434835585	0.860735335274069	0.76681032889374	0.781659333190523	0.242113627198501	active	active.enh	active	active.transcr	CCR6	ENSG00000112486	no	NA	0	0	0	0.91	0	0	0	0.09
cg20143758	chr6	167116855	167116856	chr6:167116855	0.875627711601815	0.889853540391447	0.85522641132917	0.85812510569573	0.83088597058026	0.829273191255402	0.834111529229976	0.660585846828734	0.62123542982689	0.627911714709652	0.193391084583415	active	active.enh	active	active.transcr	CCR6	ENSG00000112486	no	NA	0	0	0	0.82	0	0.09	0	0.09
cg15706657	chr6	167157836	167157837	chr6:167157836	0.695086111639446	0.756748867120165	0.712718807449204	0.730110841424609	0.776797563123835	0.778259681224943	0.773873326921618	0.561393292065294	0.579052081684394	0.579296362935464	0.212450144054261	other	other	primed	primed	GPR31	ENSG00000120436	no	NA	0	0.2	0.2	0.4	0	0.2	0	0
cg03095778	chr7	182203	182204	chr7:182203	0.906437687367521	0.909022168085437	0.887854652671923	0.918386482304994	0.881614805772635	0.881766416800824	0.881311583716256	0.768346687050582	0.808027493770323	0.749976247526835	0.21761814912745	other	other	inactive	inactive	FAM20C	ENSG00000177706	no	NA	0	0	0	0	0	0	1	0
cg11177223	chr7	895258	895259	chr7:895258	0.915127054639311	0.921834134430257	0.886293534039433	0.904566562683248	0.858450914617037	0.86436743446292	0.846617874925272	0.596694766257833	0.650028429355318	0.655233416193598	0.208110757100929	other	other	other	other	GET4	ENSG00000239857	no	NA	0	0	0	1	0	0	0	0
cg19445335	chr7	920713	920714	chr7:920713	0.904325778667383	0.88132704106887	0.817289745956113	0.845566687674108	0.799304642488459	0.806647403405769	0.784619120653838	0.613413141279851	0.525702414425722	0.568218599776259	0.156922448855609	other	other	primed	primed	COX19	ENSG00000240230	no	NA	0	0	0	1	0	0	0	0
cg07249149	chr7	995727	995728	chr7:995727	0.797387761174549	0.81816386288588	0.779234896292492	0.795957634261903	0.783551470540542	0.781711031371731	0.787232348878163	0.652091550320309	0.636291685689966	0.634758237914512	0.236406977264247	other	other	other	other	CYP2W1	ENSG00000073067	no	NA	0	0	0	0	0	0	1	0
cg20821713	chr7	1015964	1015965	chr7:1015964	0.651763609539472	0.799462903992981	0.808562570574349	0.825121333850324	0.876028553620632	0.871268629223326	0.885548402415246	0.751035225818933	0.760263232384617	0.756358755265659	0.248804181287066	active	active.enh	inactive	inactive	C7orf50	ENSG00000146540	no	NA	0	0	0	1	0	0	0	0
cg27287438	chr7	1026760	1026761	chr7:1026760	0.921202273321258	0.914902455861073	0.911029409824208	0.909859740692039	0.879314113056772	0.877892826937971	0.882156685294374	0.881076911849979	0.814496244250507	0.821068091196733	0.232822734106572	other	other	active	active.enh	C7orf50	ENSG00000146540	no	NA	0	0	0	0.7	0	0.1	0	0.2
cg26608667	chr7	1156734	1156735	chr7:1156734	0.920788209252733	0.941064385277054	0.933900530251834	0.908866470732034	0.770504555604809	0.779953103649073	0.75160745951628	0.50988634553844	0.600194807758146	0.637934746735354	0.182792738459391	other	other	other	other	ZFAND2A	ENSG00000178381	no	NA	0	0	0	0.33	0	0	0	0.67
cg04633141	chr7	1548683	1548684	chr7:1548683	0.941975600950083	0.964595399311701	0.964418931747081	0.966051935482216	0.824192817719009	0.821670248067649	0.829237957021729	0.63819703428812	0.720515276181305	0.678741219190546	0.237040797493787	other	other	inactive	inactive	TMEM184A	ENSG00000164855	no	NA	0	0	0	0	0.14	0.57	0	0.29
cg14343017	chr7	1593231	1593232	chr7:1593231	0.951575673666183	0.939917688117429	0.914300297852228	0.907658054756781	0.866883706913536	0.870934940729909	0.858781239280791	0.652704780617875	0.768601701922298	0.708635192504606	0.117119133195688	active	active.enh	primed	primed	PSMG3	ENSG00000157778	yes	NA	0	0	0	0	0	0	1	0
cg21341520	chr7	1716633	1716634	chr7:1716633	0.886768574621286	0.859773572951965	0.8560773781874	0.861660204816486	0.845825553256404	0.844230162962328	0.849016333844556	0.53435794468848	0.653518386078569	0.558253458684934	0.214734396840955	other	other	inactive	inactive	ELFN1	ENSG00000225968	no	NA	0	0	0	1	0	0	0	0
cg09160231	chr7	1725677	1725678	chr7:1725677	0.915008687843421	0.916030409026508	0.915130380566114	0.919780156680045	0.897814741533181	0.892325660971966	0.908792902655611	0.665088670726659	0.811508251526661	0.722429481637498	0.0655698359076647	other	other	inactive	inactive	ELFN1	ENSG00000225968	yes	NA	0	0	0	1	0	0	0	0
cg16744186	chr7	2099087	2099088	chr7:2099087	0.871575080359317	0.874659696575458	0.820818963058539	0.848883714170923	0.805946746275415	0.807709943301595	0.802420352223057	0.662469985320345	0.631307112085738	0.627591278818367	0.222571194027301	active	active.enh	active	active.enh	ENSG00000286192	ENSG00000286192	no	NA	0	0	0	1	0	0	0	0
cg13641082	chr7	2279969	2279970	chr7:2279969	0.874193208043024	0.902653849769723	0.88740508969186	0.891794292079466	0.78712890886632	0.797860290727511	0.765666145143938	0.665969793884945	0.529698340098255	0.534691625798862	0.23674331909715	active	active.enh	active	active.transcr	SNX8	ENSG00000106266	no	NA	0	0	0	1	0	0	0	0
cg12497581	chr7	2517518	2517519	chr7:2517518	0.826841812837302	0.868073716354009	0.829183848383658	0.849628651617643	0.820713440472465	0.821194378039517	0.81975156533836	0.597987387593063	0.525892127687784	0.482609477462083	0.193815871120273	active	active.enh	primed	primed	LFNG	ENSG00000106003	no	NA	0.2	0	0	0.2	0	0	0	0.6
cg22902289	chr7	2517832	2517833	chr7:2517832	0.819853720647387	0.856346622111563	0.833897466833422	0.858184218554495	0.84006912788912	0.831392185762308	0.857423012142742	0.751529002868947	0.739931567816993	0.73278320392548	0.203653056963413	active	active.enh	primed	primed	LFNG	ENSG00000106003	no	NA	0.4	0	0	0.2	0	0	0	0.4
cg24939194	chr7	2523977	2523978	chr7:2523977	0.8375211495618	0.902470083053561	0.899145659513578	0.90530200383714	0.796430562142831	0.790789593899284	0.807712498629925	0.805284487658112	0.809423923914525	0.813670496879298	0.212965681541279	active	active.enh	active	active.transcr	LFNG	ENSG00000106003	no	NA	0	0	0	0.86	0	0	0	0.14
cg03676485	chr7	2524182	2524183	chr7:2524182	0.917926739470051	0.941509325031076	0.932378166283442	0.923257544978993	0.844947059526745	0.840656247988698	0.853528682602841	0.813522868858073	0.831316482012303	0.832264626606495	0.143021339032931	active	active.enh	active	active.transcr	LFNG	ENSG00000106003	no	NA	0	0	0	0.86	0	0	0	0.14
cg06160397	chr7	2526310	2526311	chr7:2526310	0.898529278933328	0.899382194530435	0.892733560472119	0.895020945029977	0.852387489116573	0.852853294715621	0.851455877918479	0.732857387153938	0.777937482113495	0.7721195723143	0.22215742963879	active	active.transcr	active	active.transcr	LFNG	ENSG00000106003	no	NA	0.14	0	0	0	0	0.86	0	0
cg11623476	chr7	2526393	2526394	chr7:2526393	0.965299727307085	0.968350852321028	0.969335668815919	0.970174639082267	0.917306043544073	0.914124116882823	0.923669896866573	0.758230368459162	0.823302930676421	0.819547507623075	0.172230315118313	active	active.transcr	active	active.transcr	LFNG	ENSG00000106003	no	NA	0.14	0	0	0	0	0.86	0	0
cg20711703	chr7	2526579	2526580	chr7:2526579	0.945368219977648	0.941805666726016	0.932519490223758	0.951107171732968	0.930071742585102	0.928153462053367	0.93390830364857	0.907784553883827	0.906351659848083	0.900631433501125	0.112333103871547	active	active.transcr	active	active.transcr	LFNG	ENSG00000106003	no	NA	0.14	0	0	0.86	0	0	0	0
cg27189465	chr7	2560527	2560528	chr7:2560527	0.845996076327729	0.871675462205253	0.826457252015878	0.840154089378077	0.764409296294236	0.771380313331983	0.750467262218741	0.842451766897566	0.672411780325843	0.724932871736687	0.185696842784588	primed	primed	primed	primed	IQCE	ENSG00000106012	no	NA	0	0	0	0.91	0	0	0	0.09
cg19869035	chr7	2614321	2614322	chr7:2614321	0.812464662580958	0.908479234951988	0.8258158679338	0.826342044285534	0.910978076171487	0.908337287116085	0.916259654282292	0.818832823615511	0.847127663270125	0.804226677243127	0.212936757975458	active	active.enh	primed	primed	IQCE	ENSG00000106012	yes	NA	0	0	0	0	0.5	0.5	0	0
cg16481332	chr7	2614419	2614420	chr7:2614419	0.914078765874027	0.874715779228019	0.610034237866863	0.582921276180168	0.788873633490775	0.79953568941953	0.767549521633265	0.636399267610118	0.636379133348842	0.618479367725972	0.0735952655965734	active	active.enh	primed	primed	IQCE	ENSG00000106012	yes	NA	0	0	0	0	0.5	0.5	0	0
cg01552275	chr7	2614896	2614897	chr7:2614896	0.909907179544177	0.919365523356885	0.886108459318872	0.885280905066513	0.904027112281794	0.901354440360929	0.909372456123525	0.835234007409344	0.865021449743929	0.856375701741566	0.0717593477236931	active	active.enh	primed	primed	TTYH3	ENSG00000136295	no	NA	0	0	0	0	0	1	0	0
cg10648960	chr7	2638352	2638353	chr7:2638352	0.67435885687882	0.732309792083561	0.670166998570748	0.710727809437996	0.829565397134204	0.832886072926089	0.822924045550435	0.545294752802117	0.602847905213988	0.553674211160633	0.128433895940699	active	active.enh	primed	primed	TTYH3	ENSG00000136295	no	NA	0	0	0	0.75	0	0	0	0.25
cg01561864	chr7	2639433	2639434	chr7:2639433	0.875297595708509	0.941388492966477	0.919248174207685	0.924789717696412	0.879722482762125	0.878680379996419	0.881806688293538	0.76464483412898	0.73032585611931	0.720361365219053	0.20588914139057	active	active.enh	primed	primed	TTYH3	ENSG00000136295	no	NA	0	0	0	0.75	0	0	0	0.25
cg22788953	chr7	2639514	2639515	chr7:2639514	0.94370473994131	0.934029388278287	0.934566584942183	0.945691534986211	0.888252071244321	0.878060765512326	0.908634682708312	0.803085226378454	0.848971219437363	0.827640874735279	0.112546175530207	active	active.enh	primed	primed	TTYH3	ENSG00000136295	no	NA	0	0	0	0.75	0	0	0	0.25
cg14893935	chr7	2639912	2639913	chr7:2639912	0.899793919999132	0.914035235146335	0.810073159375624	0.8042686513113	0.784781336646368	0.793071914191096	0.768200181556913	0.744453309511468	0.687687034778354	0.683284567909171	0.244415222792868	active	active.enh	active	active.enh	TTYH3	ENSG00000136295	no	NA	0	0	0	0.75	0	0	0	0.25
cg27229251	chr7	2640898	2640899	chr7:2640898	0.929161953076707	0.929416561493901	0.876365371880742	0.888401308198061	0.87939771041539	0.879968259872006	0.878256611502159	0.873917571997642	0.857923080070571	0.836801911489273	0.112853658534952	active	active.enh	active	active.enh	TTYH3	ENSG00000136295	no	NA	0	0	0	0.6	0	0	0	0.4
cg17550566	chr7	2641802	2641803	chr7:2641802	0.882226225160095	0.896357239991148	0.778288365937732	0.782986952358798	0.753469793416237	0.763994093574256	0.7324211931002	0.511396306096943	0.561586118654626	0.580984532383317	0.223354933470887	active	active.enh	active	active.enh	TTYH3	ENSG00000136295	yes	NA	0.2	0	0	0.6	0	0	0	0.2
cg01370759	chr7	2661785	2661786	chr7:2661785	0.955581262591064	0.955598339003484	0.952595112813954	0.95528162996819	0.934803273468162	0.934440765033354	0.93552829033778	0.811118240294198	0.839744080366901	0.828924696068313	0.222713739107322	active	active.transcr	other	other	TTYH3	ENSG00000136295	no	NA	0	0	0	0	0.5	0.5	0	0
cg05123755	chr7	2718482	2718483	chr7:2718482	0.925280608569587	0.92476714208075	0.900790321154206	0.910002453132049	0.889284703382597	0.889850413925978	0.888153282295835	0.823480115850963	0.780710396549183	0.774179801798351	0.239144419252425	active	active.transcr	primed	primed	AMZ1	ENSG00000174945	no	NA	0	0	0	0.33	0.33	0.33	0	0
cg23770265	chr7	2928925	2928926	chr7:2928925	0.929490298643097	0.922947435448735	0.882462138262596	0.868862563786624	0.822276496007962	0.820752697686753	0.825324092650379	0.85632076427924	0.84650350430018	0.843427841706818	0.163213770744398	active	active.transcr	other	other	CARD11	ENSG00000198286	yes	NA	0	0	0	1	0	0	0	0
cg22989995	chr7	2928961	2928962	chr7:2928961	0.88868181238797	0.898181512508145	0.827334852548402	0.796023815925157	0.759047561931421	0.761277175430346	0.754588334933569	0.737128305076797	0.728737571824315	0.749250270607735	0.225979393028057	active	active.transcr	other	other	CARD11	ENSG00000198286	yes	NA	0	0	0	1	0	0	0	0
cg00578304	chr7	2928993	2928994	chr7:2928993	0.886528388714146	0.89614471936663	0.868760438409234	0.854308119853556	0.836681045978718	0.833559800455119	0.842923537025917	0.727877522001672	0.798903953497096	0.799241638620103	0.182785201720497	active	active.transcr	other	other	CARD11	ENSG00000198286	yes	NA	0	0	0	1	0	0	0	0
cg15025536	chr7	2986000	2986001	chr7:2986000	0.95976100120416	0.956808127530997	0.951233700717394	0.958420926317244	0.92169316658133	0.9171648161969	0.930749867350189	0.631379662528298	0.779261997459185	0.840183638982728	0.204163193045231	active	active.enh	active	active.transcr	CARD11	ENSG00000198286	yes	NA	0	0	0	1	0	0	0	0
cg20308351	chr7	3028346	3028347	chr7:3028346	0.677751283928662	0.732493751287632	0.695228126933111	0.722221791608945	0.803123019841366	0.818518252114911	0.772332555294276	0.537232009685981	0.570505442653029	0.582042014962337	0.152236609985276	active	active.transcr	active	active.transcr	CARD11	ENSG00000198286	no	NA	0	0	0	1	0	0	0	0
cg24404878	chr7	3042534	3042535	chr7:3042534	0.954401168582764	0.964327156790889	0.960807389609423	0.959494032450385	0.929355420265225	0.932388057320548	0.92329014615458	0.538871941913296	0.68156128237088	0.688475951204604	0.0622770280310557	active	active.enh	active	active.enh	CARD11	ENSG00000198286	no	NA	0	0	0	1	0	0	0	0
cg03534655	chr7	3042599	3042600	chr7:3042599	0.941323387413856	0.943701967386601	0.937064244755942	0.93955154820539	0.889132448853603	0.885992333127999	0.895412680304812	0.493961314772866	0.632993684076071	0.617738529024366	0.158000500364497	active	active.enh	active	active.enh	CARD11	ENSG00000198286	no	NA	0	0	0	1	0	0	0	0
cg13589218	chr7	4744333	4744334	chr7:4744333	0.919249549046751	0.935247166667032	0.931237788002313	0.946836813429291	0.925131726451696	0.9210258636566	0.933343452041888	0.776243618626097	0.740704497211489	0.682491344944345	0.150535416199795	active	active.enh	active	active.enh	FOXK1	ENSG00000164916	no	NA	0	0	0	1	0	0	0	0
cg06031041	chr7	4771110	4771111	chr7:4771110	0.647539895369701	0.792398181458201	0.778865391311683	0.804476377077373	0.79888544000851	0.801264361937514	0.794127596150502	0.709276947919589	0.75094352159852	0.723519585444202	0.0750875372211925	primed	primed	inactive	inactive	FOXK1	ENSG00000164916	no	NA	0	0	0	0	0.12	0.12	0	0.75
cg10363310	chr7	4899772	4899773	chr7:4899772	0.855117321362547	0.857038930474303	0.83778083108061	0.846937798612216	0.831788724099822	0.836552999187352	0.822260173924762	0.6586943433277	0.769013304042297	0.732451064186332	0.240233670934072	primed	primed	inactive	inactive	RADIL	ENSG00000157927	no	NA	0	0	0	0	0	0	1	0
cg27152128	chr7	5229614	5229615	chr7:5229614	0.94155946031282	0.953608137561596	0.946931445031512	0.950866971188027	0.922533834010721	0.919312692728504	0.928976116575154	0.803103804535791	0.847597022816725	0.865956676321229	0.183163241300708	active	active.transcr	active	active.transcr	WIPI2	ENSG00000157954	no	NA	0	0	0.11	0	0	0.89	0	0
cg23122899	chr7	5229659	5229660	chr7:5229659	0.932880832099965	0.947895640748966	0.932134439265468	0.945082802314928	0.798848480007351	0.81515301724054	0.766239405540973	0.555383868421288	0.649484577079093	0.666591187435652	0.136930496683213	active	active.transcr	active	active.transcr	WIPI2	ENSG00000157954	no	NA	0	0	0.11	0	0	0.89	0	0
cg15277378	chr7	5232577	5232578	chr7:5232577	0.913171383780359	0.948785984838803	0.931704345348833	0.94383776172597	0.853852627646516	0.869045456451054	0.823466970037439	0.401344491950083	0.444731443617764	0.525002210233542	0.0791676179641291	active	active.enh	active	active.enh	WIPI2	ENSG00000157954	no	NA	0	0	0	0	0.5	0.5	0	0
cg20099458	chr7	5232644	5232645	chr7:5232644	0.895870756765698	0.906365958304083	0.870154452344994	0.868226831089858	0.805657474785281	0.815288112363581	0.78639619962868	0.618123378554179	0.562149392629634	0.632064217576009	0.168491301472009	active	active.enh	active	active.enh	WIPI2	ENSG00000157954	no	NA	0	0	0	0	0.5	0.5	0	0
cg27021327	chr7	5233066	5233067	chr7:5233066	0.86379460539929	0.883615729859982	0.889504027165482	0.890991521862431	0.82128037419374	0.824668028529959	0.8145050655213	0.64455888630016	0.607434763625136	0.657823581008015	0.151633200196787	active	active.enh	active	active.enh	WIPI2	ENSG00000157954	no	NA	0	0	0	0	0.5	0.5	0	0
cg08891989	chr7	5233215	5233216	chr7:5233215	0.93749305245148	0.945872731482058	0.928750472014883	0.941896556000665	0.927816747980938	0.926399572902032	0.93065109813875	0.896255210178571	0.862925497386465	0.878941336975539	0.147974649526961	active	active.enh	primed	primed	WIPI2	ENSG00000157954	no	NA	0	0	0	0	0.5	0.5	0	0
cg23562222	chr7	5233269	5233270	chr7:5233269	0.930712850594487	0.951243594141242	0.934172825778198	0.937762527379016	0.880015199211838	0.880800341608069	0.878444914419375	0.717741578478733	0.676141044642523	0.718652445788141	0.126210365456653	active	active.enh	primed	primed	WIPI2	ENSG00000157954	no	NA	0	0	0	0	0.5	0.5	0	0
cg22399555	chr7	5490237	5490238	chr7:5490237	0.775195525068645	0.830166353154963	0.801660341060507	0.797113858469946	0.768273399074596	0.788125982928645	0.728568231366498	0.692954680560532	0.622174106130694	0.642774007016509	0.0373967801957655	primed	primed	other	other	FBXL18	ENSG00000155034	no	NA	0	0	0	1	0	0	0	0
cg03378525	chr7	5491315	5491316	chr7:5491315	0.9314767602173	0.92390133222221	0.899814221935713	0.921053684073942	0.894130607799852	0.894749059370628	0.892893704658299	0.838195720028162	0.840839134459485	0.842662440763651	0.233449353197636	active	active.enh	inactive	inactive	FBXL18	ENSG00000155034	no	NA	0	0	0	0	0	1	0	0
cg21585707	chr7	5495671	5495672	chr7:5495671	0.960138601267821	0.951520000718587	0.883345964717457	0.870291665288114	0.756004443971038	0.759064549274235	0.749884233364644	0.652566684735014	0.637443796292099	0.633174187900161	0.166439770742088	active	active.enh	active	active.enh	FBXL18	ENSG00000155034	no	NA	0	0	0	1	0	0	0	0
cg09286367	chr7	5496061	5496062	chr7:5496061	0.89773014775163	0.933002194318261	0.922185243578026	0.926511604409367	0.897348049642029	0.903675875452002	0.884692398022084	0.704425297328766	0.734497708318417	0.756987765666452	0.20561162060176	active	active.enh	primed	primed	FBXL18	ENSG00000155034	no	NA	0.25	0	0	0.75	0	0	0	0
cg17419731	chr7	5496100	5496101	chr7:5496100	0.89063367194251	0.920826854975351	0.900070735555393	0.912957118742652	0.860142984977389	0.860046460830139	0.860336033271889	0.58473786196106	0.615984188232953	0.636836560767478	0.198187161919782	active	active.enh	primed	primed	FBXL18	ENSG00000155034	no	NA	0.25	0	0	0.75	0	0	0	0
cg01024247	chr7	5496109	5496110	chr7:5496109	0.869696943636104	0.904743506410217	0.877109358563065	0.901152000217366	0.825774194412724	0.826586819312928	0.824148944612316	0.527624973092453	0.573569573045355	0.574902209309568	0.204254372055748	active	active.enh	primed	primed	FBXL18	ENSG00000155034	no	NA	0.25	0	0	0.75	0	0	0	0
cg24534583	chr7	5670223	5670224	chr7:5670223	0.815311615010655	0.86850380128136	0.841515769095365	0.858686216991754	0.86181773235341	0.853927866582944	0.877597463894343	0.639390877022684	0.735117737595401	0.707649867442151	0.23053767136402	active	active.enh	active	active.enh	RNF216	ENSG00000011275	no	NA	0	0	0	1	0	0	0	0
cg27006914	chr7	5678337	5678338	chr7:5678337	0.838823162556646	0.8810202993183	0.868757703437512	0.872267814019023	0.846091122318803	0.82685137448022	0.884570617995969	0.69761256421839	0.776279912017194	0.731836818408194	0.0842537796321892	active	active.enh	active	active.enh	RNF216	ENSG00000011275	no	NA	0	0	0	1	0	0	0	0
cg20702205	chr7	5691709	5691710	chr7:5691709	0.910281153098585	0.939048039931744	0.93180642341274	0.936929454861821	0.894119827048782	0.893121334764628	0.896116811617091	0.780710098553921	0.689233814856405	0.688527224756223	0.23966122000898	active	active.enh	active	active.enh	RNF216	ENSG00000011275	no	NA	0	0	0	1	0	0	0	0
cg27508071	chr7	6589719	6589720	chr7:6589719	0.789500513822825	0.837426491575667	0.827684402586175	0.83746802276095	0.790955424321114	0.785082755137654	0.802700762688035	0.484838214193589	0.552985678621672	0.511462245632106	0.181663952978342	active	active.enh	active	active.enh	C7orf26	ENSG00000146576	yes	NA	0.75	0	0	0	0	0	0	0.25
cg19739774	chr7	7671537	7671538	chr7:7671537	0.825664004721321	0.908111517311437	0.897428294164598	0.920290846398297	0.838600218506441	0.828254375229281	0.859291905060762	0.648824436713991	0.787177889312789	0.776972862512743	0.126993878000094	primed	primed	primed	primed	UMAD1	ENSG00000219545	no	NA	0	0	0	1	0	0	0	0
cg10131879	chr7	7971963	7971964	chr7:7971963	0.686566435262022	0.814698248913022	0.783100674117289	0.820639092819365	0.811392643138862	0.809652993795597	0.814871941825393	0.728048987806681	0.773162646790559	0.717083301364386	0.137568300820078	active	active.enh	other	other	GLCCI1	ENSG00000106415	no	NA	0	0	0	0.89	0	0	0	0.11
cg17808910	chr7	7972473	7972474	chr7:7972473	0.791092415177518	0.884380851241906	0.885857045222461	0.91099004185369	0.863295654138593	0.858789179486299	0.872308603443181	0.763693186486672	0.766647969416588	0.721672496040095	0.114520242259542	active	active.enh	primed	primed	GLCCI1	ENSG00000106415	no	NA	0	0	0	0.89	0	0	0	0.11
cg03284102	chr7	10941317	10941318	chr7:10941317	0.941095040100924	0.906654944523479	0.875139065222989	0.89371773697401	0.852891056189466	0.862624373034783	0.833424422498832	0.449277099008007	0.593077260957623	0.553061585060203	0.143969063492776	active	active.enh	active	active.enh	NDUFA4	ENSG00000189043	no	NA	0	0	0	0	0	0	0	1
cg08993283	chr7	17545847	17545848	chr7:17545847	0.75267972857734	0.812717849594097	0.785958940349743	0.836025978102807	0.864860220938527	0.848723730104044	0.897133202607495	0.547145989566248	0.725664264187069	0.672636122329086	0.13615649895359	inactive	inactive	inactive	inactive	ENSG00000283321	ENSG00000283321	no	inactive_hom	0	0	0	1	0	0	0	0
cg26465837	chr7	18536010	18536011	chr7:18536010	0.890720918878494	0.920106560475952	0.918213950095057	0.920863701525519	0.880622165152923	0.878768280966881	0.884329933525007	0.503705639982258	0.565076753159185	0.561703150916091	0.213430951806874	active	active.enh	primed	primed	HDAC9	ENSG00000048052	no	NA	0	0	0	1	0	0	0	0
cg14221612	chr7	22654709	22654710	chr7:22654709	0.803955277050485	0.783667433867782	0.74230672096383	0.749321787456454	0.797589296111938	0.804096281984618	0.784575324366579	0.600278726790862	0.634880827364741	0.62349864068546	0.235722751973223	inactive	inactive	active	active.transcr	STEAP1B	ENSG00000105889	no	inactive_het	0	0	0	1	0	0	0	0
cg08429337	chr7	22709998	22709999	chr7:22709998	0.923480762197064	0.934805156310057	0.935751799828695	0.941345148682447	0.876964021663848	0.87301918649547	0.884853692000603	0.589013732542062	0.754061034950105	0.784446890103251	0.141189016448422	active	active.prom	active	active.prom	STEAP1B	ENSG00000105889	yes	NA	0	0	0	1	0	0	0	0
cg06632790	chr7	23372617	23372618	chr7:23372617	0.773745527885099	0.873687456771952	0.816992897919897	0.880579690154339	0.83843119847815	0.819095957522061	0.877101680390329	0.573592257993221	0.640876786264986	0.692678650790994	0.203163724995265	active	active.enh	active	active.enh	IGF2BP3	ENSG00000136231	no	NA	0	0	0	1	0	0	0	0
cg23191354	chr7	24978946	24978947	chr7:24978946	0.766189038566748	0.711824139138655	0.71311199912086	0.740670821127565	0.838991690495192	0.845117503296544	0.82674006489249	0.68486316076679	0.780585807593495	0.740237163615817	0.213105840998509	active	active.enh	other	other	OSBPL3	ENSG00000070882	no	NA	0	0	0	1	0	0	0	0
cg00815644	chr7	28165958	28165959	chr7:28165958	0.875983286337781	0.910674399211745	0.905993263189595	0.926827295747803	0.89047599875264	0.885986877803732	0.899454240650458	0.826541291167417	0.714463825560141	0.73464908143444	0.230541794998724	active	active.enh	active	active.enh	JAZF1	ENSG00000153814	no	NA	0	0	0	1	0	0	0	0
cg25941154	chr7	28168938	28168939	chr7:28168938	0.906802088113903	0.915758572768044	0.893152800530805	0.911100664229344	0.81024452351206	0.809785195921919	0.811163178692342	0.522918551078365	0.571593069131854	0.617492731784027	0.116835738679698	active	active.enh	active	active.enh	JAZF1	ENSG00000153814	no	NA	0	0	0	1	0	0	0	0
cg11994390	chr7	30248174	30248175	chr7:30248174	0.791935252676485	0.888449452121289	0.841053295343445	0.881237241727585	0.901865499505554	0.890580257584002	0.924435983348659	0.818176483744693	0.869259641270746	0.842123225487848	0.186027064090576	active	active.enh	primed	primed	ZNRF2	ENSG00000180233	no	NA	0	0	0	0	0	0	1	0
cg05667838	chr7	30975667	30975668	chr7:30975667	0.887194893005794	0.892292352751492	0.869832164573336	0.890234633715177	0.823022234027726	0.822595003008914	0.823876696065349	0.579529688326924	0.552517160503982	0.544254935324445	0.176466768202867	inactive	inactive	inactive	inactive	GHRHR	ENSG00000106128	no	inactive_het	0.11	0	0	0.89	0	0	0	0
cg01016102	chr7	33107196	33107197	chr7:33107196	0.817842259239312	0.881468790438994	0.870019037913263	0.878217557980032	0.804607099371455	0.800747073539374	0.812327151035617	0.670844205248544	0.709461064103355	0.667896684232134	0.139800209014318	active	active.enh	active	active.enh	RP9	ENSG00000164610	no	NA	0	0	0	0.86	0	0	0	0.14
cg08753560	chr7	35575917	35575918	chr7:35575917	0.838658272389179	0.829384947811579	0.799792688912134	0.827269808775984	0.82762234886848	0.823605442232485	0.835656162140468	0.359598491634791	0.529287761872828	0.47165321290277	0.101916770815418	primed	primed	primed	primed	HERPUD2	ENSG00000122557	no	NA	0	0	0	0	0	0	1	0
cg05533210	chr7	36370209	36370210	chr7:36370209	0.820813943843747	0.901614419226047	0.885595298045392	0.895080474716454	0.885102247914308	0.879512153781223	0.896282436180477	0.529005118693797	0.644928329361047	0.551575719942417	0.194798918549718	inactive	inactive	inactive	inactive	KIAA0895	ENSG00000164542	no	inactive_hom	0	0	0	0.15	0	0	0	0.85
cg06682445	chr7	43876192	43876193	chr7:43876192	0.78981412457492	0.7954968295529	0.749776805423305	0.77350910207753	0.823170516509048	0.828898993788937	0.811713561949272	0.492699305406209	0.607663126992273	0.60463987533689	0.20649489737481	active	active.transcr	active	active.transcr	URGCP	ENSG00000106608	no	NA	0	0	0	0.1	0.4	0.5	0	0
cg16073408	chr7	44088619	44088620	chr7:44088619	0.908723354102542	0.888837077952172	0.825543330504995	0.846175033807619	0.813211428371535	0.826261865036252	0.787110555042102	0.792673619347866	0.689859211301588	0.681768365804659	0.225724603869585	primed	primed	inactive	inactive	POLM	ENSG00000122678	no	NA	0	0	0	0	0	0	1	0
cg23671792	chr7	44115965	44115966	chr7:44115965	0.926449472477555	0.926156317368305	0.918151506539346	0.927119865054174	0.878594627556168	0.875650568148548	0.884482746371408	0.777553238504352	0.770576255899479	0.770162247824657	0.198631656161285	other	other	other	other	POLD2	ENSG00000106628	no	NA	0.02	0	0	0.78	0	0.2	0	0
cg17959631	chr7	44150085	44150086	chr7:44150085	0.845242520417305	0.816911296767941	0.780180665439675	0.810127559991062	0.793415714117247	0.794544305079042	0.791158532193658	0.567238116231616	0.498047782947906	0.482079948160319	0.141385902925869	primed	primed	inactive	inactive	GCK	ENSG00000106633	no	NA	0	0	0	0.62	0	0	0	0.38
cg11408036	chr7	44565935	44565936	chr7:44565935	0.876101041682606	0.884379828347164	0.852235688854192	0.870928083375716	0.785034853046035	0.788468694547028	0.77816717004405	0.441946857472436	0.443945785585058	0.438503505096571	0.152350497011964	active	active.transcr	other	other	DDX56	ENSG00000136271	yes	NA	0	0	0	0	0.36	0.64	0	0
cg11425656	chr7	44751612	44751613	chr7:44751612	0.919305896883948	0.928544893162257	0.918229203164245	0.922841548251564	0.868515973863168	0.867766452183572	0.870015017222359	0.707530088182912	0.755452279664239	0.739355833046783	0.229821835430713	active	active.enh	active	active.enh	ZMIZ2	ENSG00000122515	no	NA	0	0	0	0.5	0	0	0	0.5
cg00733493	chr7	45087056	45087057	chr7:45087056	0.87122582773141	0.862242122958044	0.842793379622488	0.839741731148542	0.823346798788195	0.821288503591502	0.827463389181582	0.487363467785643	0.546784396902824	0.495107615179287	0.185623482655381	inactive	inactive	inactive	inactive	NACAD	ENSG00000136274	no	inactive_het	0	0	0	1	0	0	0	0
cg20782724	chr7	47479059	47479060	chr7:47479059	0.831631936306335	0.81530953853658	0.793111271514191	0.815248882419173	0.768256185419834	0.79556631814654	0.71363591996642	0.841320491791733	0.775557003457202	0.774717284521393	0.137729298692265	active	active.enh	primed	primed	TNS3	ENSG00000136205	no	NA	0	0	0	1	0	0	0	0
cg01899074	chr7	47481113	47481114	chr7:47481113	0.818226864351089	0.892432986400328	0.897609794858822	0.928511473126699	0.89926984793497	0.890691443339143	0.916426657126623	0.604212728922037	0.768134549302521	0.736869374140827	0.103905681453166	active	active.enh	active	active.enh	TNS3	ENSG00000136205	no	NA	0	0.3	0	0	0	0.7	0	0
cg27275374	chr7	47500167	47500168	chr7:47500167	0.921056083280438	0.816283335558027	0.759224169726175	0.784377493861853	0.826164446915371	0.835560794249717	0.80737175224668	0.675459647896993	0.672570224019346	0.654972111591988	0.14485634831391	active	active.enh	primed	primed	TNS3	ENSG00000136205	no	NA	0	0	0	1	0	0	0	0
cg20430104	chr7	47724648	47724649	chr7:47724648	0.897769832135796	0.875624432653491	0.832871709571553	0.828389169361787	0.802086473498428	0.809379369053971	0.787500682387341	0.721461745767377	0.74637145474092	0.73543696516584	0.102590568320564	active	active.enh	active	active.enh	TNS3	ENSG00000136205	no	NA	0	0	0	0	0	0	1	0
cg19195077	chr7	47739282	47739283	chr7:47739282	0.862256483477217	0.876546404873659	0.858627581165663	0.84173360891429	0.842927818888618	0.869158631235051	0.79046619419575	0.788485089636412	0.699252958185193	0.716657096233074	0.159508598735741	primed	primed	primed	primed	TNS3	ENSG00000136205	no	NA	0	0	0	0	0	0	1	0
cg00772192	chr7	48513221	48513222	chr7:48513221	0.881698563714175	0.910829994920161	0.885839275950594	0.898094819605074	0.892479588498872	0.885984241312273	0.905470282872071	0.511754585087447	0.667238409873807	0.525971243729063	0.226698462250567	inactive	inactive	inactive	inactive	ABCA13	ENSG00000179869	no	inactive_hom	0	0	0	1	0	0	0	0
cg12015615	chr7	55473032	55473033	chr7:55473032	0.919532635308387	0.909964819458387	0.906306572902281	0.911579024076137	0.861881742233325	0.851825611136953	0.88199400442607	0.685301619429231	0.83839206768478	0.818453627208877	0.191245169318169	active	active.transcr	other	other	VOPP1	ENSG00000154978	yes	NA	0	0	0	0.08	0	0.92	0	0
cg26106590	chr7	55573356	55573357	chr7:55573356	0.922743283068436	0.914553979996545	0.902357964074346	0.911526458251907	0.904158767288559	0.903641406566838	0.905193488732001	0.882654181662042	0.869889684924535	0.860108772931267	0.194933072354355	active	active.enh	other	other	VOPP1	ENSG00000154978	no	NA	0.62	0	0	0.12	0	0	0	0.25
cg04023936	chr7	55999295	55999296	chr7:55999295	0.883317891853522	0.93429747129099	0.929258404715565	0.939699181772786	0.921289458141632	0.913835614172747	0.936197146079402	0.686568618931761	0.794153888591361	0.80317862390856	0.214559886881167	active	active.transcr	other	other	NIPSNAP2	ENSG00000146729	no	NA	0	0	0	0	0.43	0.57	0	0
cg15082875	chr7	65266049	65266050	chr7:65266049	0.866689975418819	0.923491031830684	0.913901680740588	0.918018989979583	0.881191293473462	0.879673181546185	0.884227517328015	0.551615085820572	0.650547459794278	0.623955865174749	0.204218084677783	primed	primed	inactive	inactive	ZNF92	ENSG00000146757	no	NA	0	0	0	0	0	0	0	1
cg21579710	chr7	69773707	69773708	chr7:69773707	0.913575594477324	0.920207010063065	0.910358155474152	0.918329737996288	0.883850167096498	0.884766644500607	0.882017212288279	0.805663692534444	0.814753428495319	0.769991623199031	0.214136642037358	primed	primed	inactive	inactive	AUTS2	ENSG00000158321	no	NA	0	0	0	1	0	0	0	0
cg24311485	chr7	73766827	73766828	chr7:73766827	0.831041045969007	0.829641606841189	0.811383128085459	0.828878909696693	0.814709986149089	0.808348971762835	0.827432014921595	0.463036644374421	0.596603570890206	0.551526445098047	0.198959024597497	primed	primed	inactive	inactive	CLDN3	ENSG00000165215	no	NA	0	0	0	0	0	0	1	0
cg00987534	chr7	73793638	73793639	chr7:73793638	0.719908983925743	0.760981013096126	0.730257135941084	0.75238825446143	0.791450385294126	0.796786071714452	0.780779012453475	0.587511893053048	0.633756909210059	0.560443155278689	0.11406767214583	active	active.enh	primed	primed	CLDN4	ENSG00000189143	yes	NA	0	0	0	0	0	0	1	0
cg06023841	chr7	73893874	73893875	chr7:73893874	0.894152471503045	0.881911085538887	0.854820627044966	0.863029375205742	0.863620057146805	0.866679400968817	0.857501369502781	0.690203796297358	0.763332576749436	0.71875467413349	0.237130290468015	primed	primed	inactive	inactive	TMEM270	ENSG00000175877	no	NA	0	0	0	0	0	0	1	0
cg17868307	chr7	74183319	74183320	chr7:74183319	0.883447806128494	0.924433264015455	0.915939422612301	0.932943194075531	0.892874602316736	0.888518327177339	0.90158715259553	0.673575108271917	0.686234868769873	0.714773086535095	0.208650583105404	active	active.transcr	active	active.transcr	EIF4H	ENSG00000106682	no	NA	0.08	0	0	0.92	0	0	0	0
cg20764033	chr7	74234557	74234558	chr7:74234557	0.914624690538444	0.92640957148868	0.919486420068203	0.9245890164448	0.86400112505693	0.861117704315663	0.869767966539465	0.651166691786942	0.677288803900942	0.707212033416142	0.127782340350137	active	active.transcr	active	active.transcr	RFC2	ENSG00000049541	no	NA	0	0	0	1	0	0	0	0
cg12629796	chr7	74635830	74635831	chr7:74635830	0.907053407438788	0.92725593675926	0.898839660940808	0.921350135738653	0.843340765441012	0.839212375381481	0.851597545560074	0.483639108323687	0.580106913620581	0.531381698506383	0.125029883194396	inactive	inactive	inactive	inactive	GTF2I	ENSG00000263001	no	inactive_het	0	0	0	0	0	0	0	1
cg25020666	chr7	76328533	76328534	chr7:76328533	0.402919366326716	0.448152429063189	0.456888553061131	0.504315093930345	0.775367931673886	0.776192726148165	0.773718342725327	0.761560243701824	0.754843614782234	0.750725614035841	0.130386626763917	active	active.transcr	active	active.transcr	YWHAG	ENSG00000170027	no	NA	0	0	0	0	0.5	0.5	0	0
cg12552626	chr7	77198143	77198144	chr7:77198143	0.906935157549537	0.936282618568915	0.93177721491953	0.942822046607192	0.911810748962592	0.91088749523697	0.913657256413836	0.582597657408465	0.808554188520006	0.822416146591825	0.198235798363415	active	active.prom	other	other	FGL2	ENSG00000127951	no	NA	0	0	0.17	0.67	0	0.17	0	0
cg00988592	chr7	85275587	85275588	chr7:85275587	0.865775138803083	0.939714300744614	0.930560044305012	0.937032048596961	0.9116393024358	0.907543819537041	0.919830268233319	0.59202940813202	0.654594842680315	0.54980561264222	0.24084113563616	primed	primed	inactive	inactive	SEMA3D	ENSG00000153993	no	NA	0	0	0	0	0	0	1	0
cg17206555	chr7	90598057	90598058	chr7:90598057	0.731926078822932	0.828391896981399	0.823846856292881	0.823084148125124	0.854083669608348	0.855015201356637	0.85222060611177	0.738243577508626	0.779988917242734	0.807634114546242	0.201588892551313	other	other	other	other	CDK14	ENSG00000058091	no	NA	0.1	0	0	0.6	0	0	0	0.3
cg18302726	chr7	93891781	93891782	chr7:93891781	0.610213287085543	0.820278244152406	0.745881174092069	0.787547804310403	0.752093136098844	0.74644720407999	0.763385000136553	0.445708942308583	0.510379992843368	0.504856141843715	0.130580247108461	active	active.enh	inactive	inactive	GNGT1	ENSG00000127928	no	NA	0	0	0	0.25	0	0	0	0.75
cg13427789	chr7	98203842	98203843	chr7:98203842	0.864837252805764	0.902506006618089	0.889273118072419	0.905793433841336	0.766305578675649	0.770110695395945	0.758695345235056	0.559830235192273	0.508415707948805	0.529663162914052	0.235352615506307	active	active.enh	active	active.enh	LMTK2	ENSG00000164715	no	NA	0	0	0	1	0	0	0	0
cg02257708	chr7	99392220	99392221	chr7:99392220	0.93543502864794	0.924481710495712	0.922252617407654	0.915607638749718	0.783524182825879	0.778756279931146	0.793059988615344	0.352870629968051	0.454830921985656	0.465769512146066	0.0657828747103839	active	active.enh	active	active.transcr	PDAP1	ENSG00000106244	no	NA	0	0	0	0.94	0	0	0	0.06
cg27486786	chr7	99476413	99476414	chr7:99476413	0.902043558941449	0.90341126735297	0.873041707607083	0.883198796908743	0.837010208310793	0.837300178673239	0.836430267585901	0.537006561897936	0.564358077262003	0.499669404837626	0.237742990578901	other	other	other	other	ZNF394	ENSG00000160908	no	NA	0	0.33	0.06	0.06	0	0.56	0	0
cg06716508	chr7	100218850	100218851	chr7:100218850	0.894097074968821	0.901902683894676	0.860892495324836	0.888788106699744	0.830860537201898	0.818157206704673	0.856267198196346	0.597534299974476	0.631341861083342	0.571978989046308	0.24340826703281	active	active.enh	active	active.enh	PVRIG	ENSG00000213413	no	NA	0	0	0	0.76	0.06	0.06	0	0.12
cg25225693	chr7	100219365	100219366	chr7:100219365	0.877847105837161	0.875382772331514	0.85372582702974	0.858623781707655	0.772101390654728	0.792381481689442	0.7315412085853	0.566527275635294	0.510489734719085	0.561362645425506	0.199928996021623	active	active.enh	active	active.enh	PVRIG	ENSG00000213413	no	NA	0.06	0.06	0	0.65	0.06	0.12	0	0.06
cg03121834	chr7	100372825	100372826	chr7:100372825	0.779721227633395	0.841756671976942	0.815071906348413	0.824662545192869	0.794978471362061	0.793124498198576	0.798686417689033	0.639279565058043	0.546513493200103	0.54975951803165	0.162873509963264	active	active.enh	active	active.enh	PILRA	ENSG00000085514	no	NA	0.71	0	0	0.14	0	0	0	0.14
cg24899871	chr7	101630461	101630462	chr7:101630461	0.867686613553873	0.837005189407623	0.75653261848814	0.75508746450134	0.774766164662754	0.774113678752621	0.77607113648302	0.525344608886193	0.615245558501859	0.565536332100056	0.219245873791455	inactive	inactive	inactive	inactive	MYL10	ENSG00000106436	no	inactive_het	0	0	0	0	0	0	0	1
cg06173663	chr7	101936649	101936650	chr7:101936649	0.915105457255249	0.955185669218529	0.948230171456758	0.963356442638072	0.938730579683671	0.938464367448719	0.939263004153574	0.598419482595222	0.611800882284153	0.570226742965031	0.152377636724727	active	active.enh	primed	primed	CUX1	ENSG00000257923	no	NA	0	0	0	1	0	0	0	0
cg06471596	chr7	101936656	101936657	chr7:101936656	0.918934849532897	0.954529449030476	0.945417436747578	0.94111924166291	0.932506596916457	0.933027446646989	0.931464897455392	0.594577762334083	0.62331266081072	0.586324422662779	0.175018203561661	active	active.enh	primed	primed	CUX1	ENSG00000257923	no	NA	0	0	0	1	0	0	0	0
cg09863136	chr7	102304414	102304415	chr7:102304414	0.928323335819834	0.884914915079803	0.847605941690551	0.854198556310786	0.820853740531961	0.832420493808036	0.797720233979812	0.664914590959267	0.551360024931872	0.49532726586974	0.148274745388468	active	active.transcr	active	active.transcr	SH2B2	ENSG00000160999	no	NA	0	0	0	1	0	0	0	0
cg27448426	chr7	104772589	104772590	chr7:104772589	0.81185669613545	0.835795084155166	0.81412969900888	0.822927441405076	0.835011463144224	0.836664706385322	0.831704976662028	0.717798690160998	0.802410663965666	0.7413218343464	0.179844344063024	inactive	inactive	inactive	inactive	LHFPL3	ENSG00000187416	no	inactive_het	0	0	0	1	0	0	0	0
cg07995893	chr7	105010486	105010487	chr7:105010486	0.873673045151118	0.91768122105204	0.923023181286432	0.935018015311916	0.897426545611285	0.900811682976301	0.890656270881252	0.662101363068375	0.700603177059714	0.670478427577792	0.141664498940101	active	active.prom	active	active.transcr	KMT2E	ENSG00000005483	no	NA	0	0	0	0.28	0	0	0	0.72
cg09490124	chr7	105488041	105488042	chr7:105488041	0.916314653683988	0.928518716598241	0.91782723661574	0.932791276383571	0.889796450925359	0.889624214028047	0.890140924719984	0.746546996120304	0.830070357463522	0.778199466809208	0.243754263447763	primed	primed	inactive	inactive	PUS7	ENSG00000091127	yes	NA	0	0	0	1	0	0	0	0
cg26780819	chr7	105588560	105588561	chr7:105588560	0.884095409701311	0.89529078869502	0.869494869205205	0.883815360358567	0.829689724534645	0.841467319470929	0.806134534662077	0.622794808327017	0.558506612596879	0.562965571123554	0.176339620395145	active	active.enh	other	other	EFCAB10	ENSG00000185055	no	NA	0	0	0	1	0	0	0	0
cg15107117	chr7	106177335	106177336	chr7:106177335	0.875552831974745	0.906327111507164	0.891943814500615	0.897592758256449	0.876071535653017	0.870452533476986	0.887309540005078	0.609612065761881	0.749473970255579	0.702172260971819	0.211904739425322	primed	primed	inactive	inactive	SYPL1	ENSG00000008282	no	NA	0	0	0	0	0	0	1	0
cg26104690	chr7	107068255	107068256	chr7:107068255	0.864964078690792	0.916117336462845	0.91778990422355	0.919297016815057	0.853443342902404	0.854176734651599	0.851976559404014	0.707433327870953	0.651000729172871	0.700523873861113	0.23958011503622	other	other	inactive	inactive	PRKAR2B	ENSG00000005249	no	NA	0	0	0	0.31	0	0	0	0.69
cg10840361	chr7	107202067	107202068	chr7:107202067	0.849905362772088	0.894380300805364	0.875265557963304	0.888809718861489	0.838365355033417	0.836565026787881	0.841966011524488	0.593709438023118	0.663210986717405	0.629791821879953	0.132746103329461	other	other	other	other	COG5	ENSG00000164597	yes	NA	0	0	0	0	0.5	0.5	0	0
cg02787120	chr7	111560888	111560889	chr7:111560888	0.751686971674836	0.856436846032507	0.858198371581697	0.875388982935455	0.848077616511394	0.837002891949842	0.870227065634499	0.639636711208926	0.650342284068411	0.701512885850491	0.213146973128986	primed	primed	primed	primed	IMMP2L	ENSG00000184903	no	NA	0	0	0	1	0	0	0	0
cg18264932	chr7	120774663	120774664	chr7:120774663	0.597826748572507	0.655242411020493	0.636633725018321	0.645835839784223	0.781528436729934	0.814442111198306	0.71570108779319	0.549493319782381	0.601448047788911	0.592040740260203	0.235385301080592	inactive	inactive	inactive	inactive	TSPAN12	ENSG00000106025	no	inactive_het	0	0	0	0	0	0	1	0
cg27179002	chr7	128107293	128107294	chr7:128107293	0.86728046493984	0.894592411224942	0.862449522272867	0.874084610896774	0.853434491151896	0.857997212637238	0.844309048181213	0.643359125458757	0.573739355157867	0.595089481015028	0.182668707359655	primed	primed	primed	primed	LRRC4	ENSG00000128594	no	NA	0	0	0	0	0	0	1	0
cg09982773	chr7	128910806	128910807	chr7:128910806	0.792854065381244	0.769582567973482	0.751987627477745	0.748694677224977	0.819180261791389	0.818245867935536	0.821049049503094	0.870407876518479	0.826881443498236	0.851903041434461	0.24360142682719	active	active.enh	other	other	KCP	ENSG00000135253	yes	NA	1	0	0	0	0	0	0	0
cg04729004	chr7	128910878	128910879	chr7:128910878	0.852999530248273	0.852491898258306	0.834262281450282	0.847743961436264	0.874136974520234	0.87028812153342	0.881834680493863	0.863557321919644	0.850157697186433	0.831548675361743	0.245587347773841	active	active.enh	other	other	KCP	ENSG00000135253	no	NA	1	0	0	0	0	0	0	0
cg03603395	chr7	128919569	128919570	chr7:128919569	0.925862605037785	0.929431905183572	0.907345229132155	0.915188033479543	0.847557126787296	0.843349137094882	0.855973106172125	0.363573674883449	0.504845131312761	0.433552955476862	0.100328773848299	primed	primed	inactive	inactive	KCP	ENSG00000135253	no	NA	0	0	0	0	0	0	1	0
cg06694239	chr7	129167923	129167924	chr7:129167923	0.901137226768106	0.891336295892139	0.868728452468185	0.885252806064303	0.80112474012074	0.800932582973865	0.801509054414489	0.540898806473155	0.501180318353569	0.519205144691759	0.154611719783385	active	active.transcr	active	active.transcr	TSPAN33	ENSG00000158457	no	NA	0.25	0	0	0	0.25	0.5	0	0
[truncated: 1,828 more rows]
