# Supplementary material for: DNA methylation profiles aid to identify putative genome activation histories along lymphomagenesis
Source: NAR Genom Bioinform. 2026 Jan 10;8(1):lqaf187. doi: 10.1093/nargab/lqaf187 (PMC12789802; doi:10.1093/nargab/lqaf187)
Supplement: lqaf187_Supplemental_Files [file lqaf187_supplemental_files.zip › Supplementary_Table2-TF_all_categories.csv]

ID	TF	p.value_active	top.motif.prop_active	p.value_inactive	top.motif.prop_inactive	p.value_act_access	top.motif.prop_act_access	p.value_act_inaccess	top.motif.prop_act_inaccess	p.value_inact_NBChet	top.motif.prop_inact_NBChet	p.value_inact_NBChom	top.motif.prop_inact_NBChom
MA0006.2	Ahr::Arnt	0.0554007573253407	0.0736607142857143	0.998552418880091	0.0252365930599369	6.46401020727433e-07	0.131914893617021	0.63403688227495	0.0648683365446371	0.996841624511505	0.0299145299145299	0.885596629064866	0.0120481927710843
MA0854.2	Alx1	0.999999999999619	0.0284598214285714	0.00680567980041141	0.0410094637223975	0.99999623634977	0.0212765957446809	0.999999998872686	0.0295439948619139	0.180511245286458	0.0341880341880342	0.00081151205860963	0.0602409638554217
MA0634.2	ALX3	1	0.01953125	0.0026795687640426	0.0315457413249211	0.999998525450822	0.0170212765957447	1	0.0199100834938985	0.0665952904904421	0.0256410256410256	0.00211784821751691	0.0481927710843374
MA0853.2	Alx4	0.999999999985523	0.02734375	0.00650938609167663	0.0378548895899054	0.999987444460147	0.0127659574468085	0.999999983458763	0.0295439948619139	0.169827073063191	0.0341880341880342	0.000902138314831451	0.0481927710843374
MA0007.4	Ar	0.0724538647139083	0.0546875	0.362791934612728	0.0315457413249211	0.307411824600798	0.0468085106382979	0.0842843162980167	0.0558766859344894	0.335383459550502	0.0384615384615385	0.497271586077945	0.0120481927710843
MA1463.2	ARGFX	1	0.0217633928571429	0.00123807760017849	0.0189274447949527	0.999968508122947	0.0212765957446809	0.9999999999994	0.0218368657675016	0.0439495023255214	0.0128205128205128	0.0014038640918864	0.036144578313253
MA0151.1	Arid3a	1	0.0435267857142857	0.119453482230024	0.0504731861198738	0.999999999999518	0.025531914893617	1	0.046242774566474	0.628046142897121	0.0384615384615385	0.00378009736144747	0.0843373493975904
MA0601.2	Arid3b	0.999999999480984	0.0133928571428571	0.00479575534029162	0.0157728706624606	0.999999358172301	0.00425531914893617	0.999998868373419	0.014771997430957	0.131938936098965	0.00427350427350427	0.00105093566718875	0.0481927710843374
MA0602.2	Arid5a	1	0.0323660714285714	0.224103320262522	0.028391167192429	0.999999999339079	0.0340425531914894	0.999999999999999	0.0321130378933847	0.655535482174199	0.0256410256410256	0.0200576683500621	0.036144578313253
MA0004.1	Arnt	1.22841456079846e-22	0.0731026785714286	1.95952882112332e-07	0.0883280757097792	9.12685842973756e-10	0.0893617021276596	4.29744841774659e-16	0.0706486833654464	1.21060610871332e-06	0.094017094017094	0.0218169911043744	0.072289156626506
MA0259.2	ARNT::HIF1A	1.55158948240463e-09	0.0518973214285714	0.000697851818882421	0.0410094637223975	1.49669735527141e-07	0.0638297872340425	8.84417740587172e-06	0.0500963391136802	0.00062978114265174	0.0341880341880342	0.201728076160352	0.0602409638554217
MA1464.2	ARNT2	9.18141105168678e-07	0.0636160714285714	0.00987495593850683	0.0410094637223975	6.77751160535505e-05	0.0851063829787234	0.000157228139169549	0.0603725112395633	0.0134773750855183	0.047008547008547	0.191643541663099	0.0240963855421687
MA0603.2	Arntl	3.79818212694737e-11	0.0652901785714286	0.00599472488497309	0.0599369085173502	8.09377856866519e-06	0.0936170212765957	6.44271952736522e-08	0.061014771997431	0.00697370514354406	0.0641025641025641	0.210014772948155	0.0481927710843374
MA0874.2	Arx	0.999999999999751	0.0212053571428571	0.0124274249314359	0.0378548895899054	0.999997921763243	0.00851063829787234	0.999999998988399	0.023121387283237	0.19872832181721	0.0299145299145299	0.00212492824100421	0.0602409638554217
MA1631.2	ASCL1	2.53417398253995e-32	0.0943080357142857	8.61858805239776e-06	0.10410094637224	1.24659823599368e-08	0.119148936170213	6.33532441033921e-26	0.0905587668593449	6.63758967035859e-06	0.111111111111111	0.143757407009849	0.0843373493975904
MA1100.3	ASCL1	1.22346274722506e-30	0.0758928571428571	9.84098246377159e-10	0.0883280757097792	2.39232646894134e-08	0.0851063829787234	1.61400226598155e-24	0.0745022479126525	4.00513196926265e-08	0.0769230769230769	0.00302050655527015	0.120481927710843
MA0816.1	Ascl2	2.02536719602654e-20	0.0719866071428571	6.10061058990971e-10	0.0851735015772871	0.000212630217472826	0.0680851063829787	9.93037964697217e-18	0.0725754656390495	1.33260187970089e-08	0.094017094017094	0.00523745034488648	0.0602409638554217
MA0604.1	Atf1	0.00268498058015436	0.0625	0.00261298455207372	0.0694006309148265	0.0189796192937252	0.0723404255319149	0.0146931530647937	0.061014771997431	0.0251169885740959	0.0641025641025641	0.0145819301878291	0.0843373493975904
MA1632.2	ATF2	0.218148500041731	0.0418526785714286	0.00857700491053188	0.056782334384858	0.704533286050941	0.0468085106382979	0.147848465580462	0.0411046885035324	0.108773967692977	0.047008547008547	0.00552079849480413	0.0843373493975904
MA1988.2	Atf3	0.997893695849319	0.0340401785714286	0.0259704514095754	0.0315457413249211	0.746894147023086	0.0382978723404255	0.997481664964177	0.0333975594091201	0.0844399064156778	0.0384615384615385	0.0651574592957327	0.0120481927710843
MA0605.3	ATF3	0.941221678835308	0.0502232142857143	0.0432827709023598	0.056782334384858	0.877567485928419	0.0595744680851064	0.88924019375815	0.0488118175979448	0.135299759374409	0.0598290598290598	0.0645891354607533	0.0481927710843374
MA0833.3	ATF4	0.999993631671165	0.0362723214285714	0.00261203136088415	0.056782334384858	0.994461462984494	0.0297872340425532	0.999890729241658	0.0372511239563263	0.0420721442718103	0.047008547008547	0.00557824504166758	0.0843373493975904
MA1466.2	ATF6	9.45144478992529e-05	0.0485491071428571	0.000467231664554361	0.0599369085173502	0.00259122974909374	0.051063829787234	0.00181848016175458	0.0481695568400771	0.00421726748885973	0.0512820512820513	0.0189930401742026	0.0843373493975904
MA0834.2	ATF7	0.376281889841928	0.0385044642857143	0.0933103906677512	0.0473186119873817	0.690501121898492	0.0297872340425532	0.2959625892981	0.039820166987797	0.351548377822858	0.0384615384615385	0.0284006855522975	0.072289156626506
MA1467.3	Atoh1	4.99777817867632e-07	0.0792410714285714	0.000203165617599769	0.0630914826498423	0.16479638058613	0.0680851063829787	5.53931296240887e-07	0.0809248554913295	0.00942188907530329	0.0641025641025641	0.00161766147191613	0.0602409638554217
MA0461.3	Atoh1	0.018404206026702	0.0625	9.6690891866284e-08	0.0757097791798107	0.724215098791869	0.0595744680851064	0.00690697724550634	0.062941554271034	0.000448185808212667	0.0683760683760684	3.68221838519313e-06	0.0963855421686747
MA1468.1	ATOH7	5.2654291960938e-11	0.0563616071428571	9.5706539143005e-07	0.056782334384858	0.00576520769611815	0.0468085106382979	1.29167526784168e-09	0.0578034682080925	0.000196884314992917	0.0598290598290598	0.000396565657698517	0.0481927710843374
MA1633.2	BACH1	0.999999989317647	0.0251116071428571	0.0458676111196135	0.0315457413249211	0.819601050306868	0.0297872340425532	0.999999992313488	0.0244059087989724	0.244067633783217	0.0341880341880342	0.018063075789038	0.0240963855421687
MA0591.2	Bach1::Mafk	0.291415347516637	0.0474330357142857	0.331595504278314	0.0410094637223975	0.104817371420503	0.0425531914893617	0.460279542738723	0.0481695568400771	0.14180547803715	0.0512820512820513	0.837566199457745	0.0120481927710843
MA1470.2	BACH2	0.82014289183533	0.046875	0.00995813897408549	0.0599369085173502	0.863511967572873	0.0382978723404255	0.710276426780123	0.0481695568400771	0.0750130882791444	0.0512820512820513	0.0166496879885038	0.0843373493975904
MA1101.3	BACH2	0.995050160815056	0.0318080357142857	0.390276203976582	0.0347003154574132	0.234478455627607	0.0382978723404255	0.998920231657806	0.0308285163776493	0.330362389063014	0.0384615384615385	0.56403600041581	0.0240963855421687
MA0877.4	BARHL1	0.999972471228923	0.0518973214285714	0.00553040315160394	0.0694006309148265	0.999970577384757	0.0425531914893617	0.997617650911293	0.0533076429030186	0.0732052844318118	0.0683760683760684	0.006272443807119	0.072289156626506
MA0635.2	BARHL2	0.999999999998924	0.04296875	0.00294428412189044	0.0536277602523659	0.999999679669423	0.0425531914893617	0.999999992154653	0.0430314707771355	0.0629114332141406	0.0555555555555556	0.0028704223205416	0.0481927710843374
MA0875.2	BARX1	0.999999999999937	0.0139508928571429	0.0188184376142394	0	0.999991965725761	0.00425531914893617	0.999999999844402	0.0154142581888247	0.137812169173029	0	0.0136561618291525	0
MA1471.2	BARX2	1	0.0318080357142857	0.00738351585154702	0.0504731861198738	0.999999999950794	0.00851063829787234	0.999999999950806	0.0353243416827232	0.123141958034323	0.0512820512820513	0.00300466805474064	0.0481927710843374
MA1634.2	BATF	0.999131996258713	0.0290178571428571	0.024444104146317	0.0220820189274448	0.798438543762776	0.0340425531914894	0.998767388054653	0.0282594733461785	0.101828294906388	0.0256410256410256	0.042035345147411	0.0120481927710843
MA0462.3	BATF::JUN	0.999499207724485	0.0284598214285714	0.0361090609017576	0.0220820189274448	0.81127941166774	0.0297872340425532	0.999261347390962	0.0282594733461785	0.127001703723546	0.0256410256410256	0.0534108739042129	0.0120481927710843
MA0835.3	BATF3	0.999494555979533	0.0301339285714286	0.032027024132783	0.0220820189274448	0.818978233158168	0.0425531914893617	0.999224413488586	0.0282594733461785	0.106601373471597	0.0256410256410256	0.0606862154711643	0.0120481927710843
MA2324.1	BCL11A	9.70453659531109e-09	0.0697544642857143	0.0160916911293276	0.0630914826498423	0.00152589777119163	0.0936170212765957	5.41535834242247e-07	0.0661528580603725	0.00481619043859936	0.0683760683760684	0.580730237594186	0.0481927710843374
MA1989.2	Bcl11B	0.390274359319387	0.0491071428571429	0.00149225671389637	0.056782334384858	0.940150092370733	0.0340425531914894	0.188029748858902	0.0513808606294155	0.000181176239747484	0.0683760683760684	0.617060247988978	0.0240963855421687
MA0463.3	BCL6	0.99789399063253	0.0558035714285714	0.392268823115187	0.0441640378548896	0.997855957936205	0.051063829787234	0.976436319745951	0.0565189466923571	0.933574455609284	0.0213675213675214	0.0030875175089732	0.108433734939759
MA0731.1	BCL6B	0.99063100338713	0.0485491071428571	0.837337368393363	0.0378548895899054	0.943585055866449	0.051063829787234	0.971476329205225	0.0481695568400771	0.933824900586758	0.0341880341880342	0.280202914544015	0.0481927710843374
MA1472.3	Bhlha15	3.92952174308934e-17	0.0641741071428571	3.01627166806298e-10	0.10410094637224	6.68860309325953e-05	0.0553191489361702	4.35805878141147e-14	0.0655105973025048	8.76321673018288e-09	0.115384615384615	0.00392393246899083	0.072289156626506
MA0607.2	BHLHA15	0.000213718453857263	0.0535714285714286	3.01545711600446e-06	0.0694006309148265	0.652305848257209	0.0382978723404255	4.55089167343758e-05	0.0558766859344894	0.000957085065211706	0.0683760683760684	0.000161677474053817	0.072289156626506
MA1635.2	BHLHE22	1.01431445901543e-34	0.0809151785714286	2.27766083683084e-11	0.126182965299685	3.2058732015084e-08	0.0765957446808511	1.44479194356801e-28	0.0815671162491972	1.65422401195075e-10	0.132478632478632	0.0106039999774871	0.108433734939759
MA0818.2	BHLHE22	0.000120337347190312	0.0513392857142857	0.000101094776202317	0.0599369085173502	0.171913463530136	0.0340425531914894	0.000172794040180967	0.0539499036608863	0.0253270930884026	0.0555555555555556	6.14682658095421e-05	0.072289156626506
MA0817.2	BHLHE23	0.538901316420971	0.0452008928571429	0.000912172815111498	0.056782334384858	0.911255233807353	0.0297872340425532	0.34068079689511	0.0475272960822094	0.109986263033226	0.0555555555555556	6.463939602734e-05	0.0602409638554217
MA0464.3	BHLHE40	1.03961934697925e-10	0.0591517857142857	0.00473398729804369	0.0410094637223975	3.15862519869487e-06	0.0936170212765957	2.4904607851633e-07	0.0539499036608863	0.00760445876917138	0.0427350427350427	0.15237496780895	0.036144578313253
MA0636.1	BHLHE41	1.32356818329472e-08	0.0597098214285714	0.044676079373759	0.0536277602523659	0.000196834660732503	0.0851063829787234	2.34308455441086e-06	0.0558766859344894	0.0577696185407842	0.0512820512820513	0.23814657116595	0.0602409638554217
MA1928.2	BNC2	0.944714298601004	0.0239955357142857	0.0497492420089574	0.0220820189274448	0.529412749847223	0.0340425531914894	0.953231501926983	0.0224791265253693	0.129680098438681	0.0256410256410256	0.088431561373559	0.0120481927710843
MA0876.2	BSX	1	0.0078125	0.0820461683420138	0	0.999999704027267	0	1	0.00899165061014772	0.384399028386794	0	0.015376781261993	0
MA0878.3	CDX1	0.999999998678599	0.0323660714285714	0.068155411005373	0.0220820189274448	0.999925627753974	0.0297872340425532	0.999999591610676	0.0327552986512524	0.394267039554216	0.0170940170940171	0.00887442344837958	0.036144578313253
MA0465.3	CDX2	0.999999999999597	0.0323660714285714	0.209994569506663	0.0378548895899054	0.999983291057196	0.0212765957446809	0.999999999422789	0.0340398201669878	0.605761636997044	0.0341880341880342	0.025795004077654	0.0481927710843374
MA1473.2	CDX4	0.999999999773474	0.0379464285714286	0.236095849057907	0.0441640378548896	0.999830988916646	0.0297872340425532	0.999999943934013	0.0391779062299294	0.688244612226605	0.0384615384615385	0.0173014081986308	0.0602409638554217
MA0102.5	CEBPA	0.999956179045451	0.0390625	0.000371479520736121	0.0694006309148265	0.975509112438793	0.0297872340425532	0.999706916090611	0.0404624277456647	0.0363140201436423	0.0598290598290598	0.000259354395818851	0.0963855421686747
MA0466.4	CEBPB	0.997062869666954	0.03515625	0.0659166347318547	0.0536277602523659	0.990559051756668	0.0212765957446809	0.979966719314876	0.0372511239563263	0.380278500046493	0.0512820512820513	0.00942981891925749	0.0602409638554217
MA0836.3	CEBPD	0.978514946025211	0.0502232142857143	1.72373408802307e-06	0.0914826498422713	0.896167983653629	0.0553191489361702	0.953160233664959	0.0494540783558125	0.000591406907076691	0.0982905982905983	0.000161208987847143	0.072289156626506
MA0837.3	CEBPE	0.994111092122475	0.0396205357142857	0.046036860106327	0.0694006309148265	0.986037776831693	0.0340425531914894	0.968292512811049	0.0404624277456647	0.39121819529089	0.0598290598290598	0.00347951078326511	0.0963855421686747
MA0838.1	CEBPG	0.999981463675944	0.0379464285714286	0.0283801803087668	0.0694006309148265	0.99378509886569	0.025531914893617	0.999726070891689	0.039820166987797	0.286248188651894	0.0598290598290598	0.00377098824738008	0.0963855421686747
MA1636.2	CEBPG	0.999996954851535	0.0318080357142857	0.00288647072314532	0.0630914826498423	0.996623759889824	0.025531914893617	0.999928690355724	0.0327552986512524	0.102872933271849	0.047008547008547	0.000787873226852411	0.108433734939759
MA0819.3	CLOCK	3.42093208681885e-06	0.0647321428571429	0.000696772109199848	0.0694006309148265	0.00144403084361714	0.0936170212765957	0.000126011758073284	0.0603725112395633	0.0150054170626741	0.0512820512820513	0.00470440594510029	0.120481927710843
MA0018.5	CREB1	0.352939151189658	0.0485491071428571	0.0230995047976699	0.0536277602523659	0.663009621211012	0.0425531914893617	0.28312491412499	0.0494540783558125	0.215221233167544	0.0427350427350427	0.00615723825409859	0.0843373493975904
MA0638.2	CREB3	0.00193101978506287	0.0563616071428571	1.38278852310519e-06	0.0630914826498423	0.014586632796622	0.0595744680851064	0.012267037601307	0.0558766859344894	2.55381914889478e-05	0.0555555555555556	0.00830518866766325	0.0843373493975904
MA0839.2	CREB3L1	1.6026257200888e-05	0.0513392857142857	0.000100925773094802	0.0630914826498423	0.00100409052728621	0.0553191489361702	0.000584867638442585	0.0507385998715479	0.000193356766307646	0.0683760683760684	0.0927077031821192	0.0481927710843374
MA0608.1	Creb3l2	5.10600300364906e-18	0.0385044642857143	5.2860226797851e-08	0.0504731861198738	4.84690703152656e-07	0.0553191489361702	1.76573706305229e-13	0.0359666024405909	5.71261848557107e-07	0.0555555555555556	0.0123560676579245	0.036144578313253
MA1474.2	CREB3L4	5.49867680270131e-05	0.0496651785714286	0.0268588627265027	0.0536277602523659	0.00416502431860433	0.0553191489361702	0.000909505438352852	0.0488118175979448	0.0676529378434595	0.047008547008547	0.0976969010415131	0.072289156626506
MA1475.2	CREB3L4	0.0118751835617504	0.0479910714285714	0.0706053932002371	0.0536277602523659	0.00851281421109281	0.0595744680851064	0.0689148619663258	0.046242774566474	0.281580673862001	0.0512820512820513	0.0300165753113989	0.0602409638554217
MA0840.2	Creb5	0.834035754180707	0.0412946428571429	0.0567081141731843	0.0347003154574132	0.636574466755297	0.0638297872340425	0.815063758233536	0.037893384714194	0.298198421522037	0.0299145299145299	0.0156188144648802	0.0481927710843374
MA0609.3	CREM	0.00192391630570322	0.0496651785714286	0.00252100035688547	0.0410094637223975	0.257092884937335	0.0425531914893617	0.00215716544943213	0.0507385998715479	0.0202094978332332	0.0427350427350427	0.0197720861251543	0.036144578313253
MA0467.3	Crx	0.943908883515158	0.0217633928571429	0.114706993153952	0.028391167192429	0.999159435680633	0.0127659574468085	0.70513246260008	0.023121387283237	0.258026061914647	0.0256410256410256	0.101174299553896	0.036144578313253
MA0139.2	CTCF	9.89552863543307e-12	0.0775669642857143	0.112476330025831	0.0788643533123028	0.022218718245996	0.0723404255319149	6.73711783220885e-11	0.0783558124598587	0.0680488042883828	0.0854700854700855	0.548771060865435	0.0602409638554217
MA1929.2	CTCF	7.46449862436928e-09	0.0658482142857143	0.0174110158119743	0.0757097791798107	0.00241896891767508	0.0638297872340425	3.12764525907272e-07	0.0661528580603725	0.0158328954391145	0.0811965811965812	0.295260961542305	0.0602409638554217
MA1930.2	CTCF	1.15307935111811e-05	0.0652901785714286	0.644254285405836	0.0473186119873817	0.062094574016	0.0680851063829787	3.87032616713351e-05	0.0648683365446371	0.535824167704467	0.0427350427350427	0.706165549326657	0.0602409638554217
MA1102.3	CTCFL	4.25032634962556e-09	0.0669642857142857	0.932470516450543	0.0410094637223975	0.0160437158839143	0.0595744680851064	4.3215568437667e-08	0.0680796403339756	0.810093875402228	0.0384615384615385	0.924110751938028	0.0481927710843374
MA0754.3	CUX1	1	0.0284598214285714	0.927545530221787	0.0220820189274448	0.999999088934095	0.0127659574468085	0.999999999999285	0.0308285163776493	0.904848281842671	0.0213675213675214	0.730251186510395	0.0240963855421687
MA0755.2	CUX2	1	0.0284598214285714	0.90130494660429	0.0220820189274448	0.999999375009804	0.0212765957446809	0.999999999999981	0.0295439948619139	0.927724302105447	0.0256410256410256	0.520043602600616	0.0120481927710843
MA0639.2	DBP	0.999661902755208	0.0334821428571429	0.00803190685822344	0.0347003154574132	0.982664570721296	0.0297872340425532	0.997639676465182	0.0340398201669878	0.0942216017948295	0.0299145299145299	0.00690840594193864	0.0481927710843374
MA0019.2	Ddit3::Cebpa	0.963967876043899	0.0463169642857143	0.291519638647424	0.028391167192429	0.249797158721503	0.051063829787234	0.986122280351249	0.0456005138086063	0.190726904358141	0.0341880341880342	0.649128455033305	0.0120481927710843
MA0879.3	DLX1	1	0.0145089285714286	0.0442194265258183	0.0252365930599369	0.99999999565132	0.00425531914893617	1	0.0160565189466924	0.235505022133742	0.0299145299145299	0.0185118647743675	0.0120481927710843
MA0885.3	Dlx2	0.999999999999701	0.0284598214285714	0.0463907404247646	0.0315457413249211	0.999998547416517	0.0127659574468085	0.999999998608598	0.0308285163776493	0.301030929453173	0.0299145299145299	0.00964238305578507	0.036144578313253
MA0880.2	Dlx3	0.999999999999999	0.0279017857142857	0.00125841448551266	0.0473186119873817	0.999997820508135	0.0212765957446809	0.999999999994016	0.0289017341040462	0.0552712848489437	0.0427350427350427	0.00084069133691721	0.0602409638554217
MA0881.2	Dlx4	0.99999999999997	0.0290178571428571	0.000994943807018371	0.0536277602523659	0.999993977797949	0.0212765957446809	0.999999999909752	0.0301862556197816	0.0445699779283704	0.0512820512820513	0.000922933837890094	0.0602409638554217
MA1476.3	Dlx5	0.999999999999988	0.0279017857142857	0.0494215736675044	0.0252365930599369	0.999999117598488	0.00851063829787234	0.999999999898689	0.0308285163776493	0.32569331238871	0.0256410256410256	0.00847740282683648	0.0240963855421687
MA0882.2	DLX6	0.999999999999971	0.0251116071428571	0.00156864100253858	0.0504731861198738	0.999990208024032	0.0212765957446809	0.999999999930264	0.0256904303147078	0.0508998413520306	0.047008547008547	0.00152266378729647	0.0602409638554217
MA0883.2	Dmbx1	0.999999999360035	0.0379464285714286	0.65427567356701	0.0441640378548896	0.999999999765344	0.0212765957446809	0.99998905398479	0.0404624277456647	0.556858324514437	0.047008547008547	0.692908872726848	0.036144578313253
MA1603.2	Dmrt1	0.999999999993317	0.0340401785714286	0.000670319906695454	0.0662460567823344	0.999992329604875	0.0382978723404255	0.999999989601846	0.0333975594091201	0.00467872378257162	0.0641025641025641	0.0263785629949954	0.072289156626506
MA0610.2	DMRT3	0.999296442756399	0.0407366071428571	0.00711087868818799	0.0599369085173502	0.865157220860667	0.0425531914893617	0.998597741437192	0.0404624277456647	0.00943767568237819	0.0641025641025641	0.190115818374548	0.0481927710843374
MA1707.2	DMRTA1	0.973222190604791	0.0379464285714286	0.0011108960758747	0.0504731861198738	0.903473584149546	0.0340425531914894	0.940691237363383	0.0385356454720617	0.00959104807337003	0.0512820512820513	0.0191886477134146	0.0481927710843374
MA1478.2	DMRTA2	0.879008732583772	0.0435267857142857	0.00439832035026597	0.0630914826498423	0.544572948066948	0.0425531914893617	0.885731324861941	0.0436737315350032	0.0218727427909101	0.0512820512820513	0.0389693170662734	0.0963855421686747
MA1479.2	DMRTC2	0.999969710539106	0.0362723214285714	0.00036927003081316	0.0630914826498423	0.974707949820625	0.0297872340425532	0.999797850356605	0.0372511239563263	0.011747783305691	0.0555555555555556	0.00273453722930594	0.0843373493975904
MA1480.2	DPRX	0.999999999999999	0.0435267857142857	0.277889483275431	0.0347003154574132	0.999998402009191	0.0382978723404255	0.99999999999176	0.0443159922928709	0.230161866252935	0.0427350427350427	0.523536754927191	0.0120481927710843
MA1481.2	DRGX	1	0.00279017857142857	0.00583585341874692	0.00630914826498423	0.999998575573145	0.00425531914893617	0.999999999999997	0.00256904303147078	0.0555581170457722	0.00854700854700855	0.012295938027563	0
MA0611.3	Dux	0.999999999994142	0.0256696428571429	0.225757884380679	0.0347003154574132	0.999996536764209	0.00851063829787234	0.999999986917616	0.0282594733461785	0.460922395215268	0.0384615384615385	0.096269317333939	0.0240963855421687
MA0468.1	DUX4	1	0.0418526785714286	0.376573348212347	0.0347003154574132	0.999999977135776	0.0212765957446809	0.999999999994151	0.0449582530507386	0.860287373300599	0.0299145299145299	0.0124196572914	0.0481927710843374
MA0884.2	DUXA	0.999999988899321	0.0245535714285714	0.0830923285970867	0.0473186119873817	0.999999803259017	0.0127659574468085	0.999980660564075	0.0263326910725755	0.386775762877042	0.0427350427350427	0.0154960771149814	0.0602409638554217
MA0024.3	E2F1	0.801314305766984	0.0530133928571429	0.99999999999548	0.0252365930599369	0.359128218922915	0.051063829787234	0.851718402822861	0.0533076429030186	0.999999997244279	0.0256410256410256	0.999769153788856	0.0240963855421687
MA0864.3	E2F2	0.979031853538518	0.0435267857142857	0.999999995537866	0.0126182965299685	0.373977707862506	0.0553191489361702	0.989542243046614	0.0417469492614001	0.999999940826691	0.0128205128205128	0.990029105167085	0.0120481927710843
MA0469.4	E2F3	0.947229901504854	0.0463169642857143	0.982283417111025	0.0347003154574132	0.989961722515139	0.0340425531914894	0.803609047389708	0.0481695568400771	0.998744737637566	0.0299145299145299	0.209510027662991	0.0481927710843374
MA0470.3	E2F4	0.946243637776093	0.0446428571428571	0.999999999648143	0.0189274447949527	0.433777141103335	0.0425531914893617	0.963138473099731	0.0449582530507386	0.999999992197907	0.0213675213675214	0.994408715326437	0.0120481927710843
MA0471.3	E2F6	0.00196201171699284	0.0558035714285714	0.998382785379546	0.0252365930599369	0.0991915385067485	0.0468085106382979	0.0046278418454056	0.0571612074502248	0.984435635576978	0.0213675213675214	0.982975152935827	0.036144578313253
MA0758.1	E2F7	0.861101211053105	0.0457589285714286	0.859292519883598	0.0347003154574132	0.988041991588834	0.025531914893617	0.622678497782732	0.0488118175979448	0.955254266859971	0.0256410256410256	0.241083331132787	0.0602409638554217
MA0865.3	E2F8	0.22039482759454	0.0541294642857143	0.999999993624825	0.00946372239747634	0.036861742853053	0.0680851063829787	0.452713165683731	0.0520231213872832	0.999998082978139	0	0.999573303987927	0.036144578313253
MA0154.5	EBF1	1.50482153824193e-06	0.0703125	0.822061877807108	0.0441640378548896	0.383473164935664	0.0595744680851064	5.16603464156287e-07	0.0719332048811818	0.389629034102066	0.0512820512820513	0.992333512867041	0.0240963855421687
MA1604.2	Ebf2	3.52646721119741e-06	0.0680803571428571	0.84497170311752	0.0441640378548896	0.190129352725807	0.051063829787234	3.71027499183672e-06	0.0706486833654464	0.518825713104078	0.0427350427350427	0.975802542184993	0.0481927710843374
MA1637.2	EBF3	1.63671412278528e-07	0.0725446428571429	0.848119357340806	0.0378548895899054	0.106281056808872	0.0638297872340425	2.87546885376555e-07	0.0738599871547848	0.442032713080967	0.047008547008547	0.991539874326534	0.0120481927710843
MA2122.1	Ebf4	9.14619703200923e-07	0.0641741071428571	0.731791893774887	0.0441640378548896	0.389148932916845	0.051063829787234	2.89215715853428e-07	0.0661528580603725	0.329905137046148	0.047008547008547	0.980277232770794	0.036144578313253
MA0162.5	EGR1	1.31991267338516e-12	0.0753348214285714	0.998987972777551	0.0410094637223975	5.79748003277972e-11	0.123404255319149	5.68917505373413e-07	0.0680796403339756	0.96715876911007	0.047008547008547	0.998706112794539	0.0240963855421687
MA0472.2	EGR2	3.39308793307238e-08	0.0675223214285714	0.994711182580072	0.0315457413249211	7.22172161590428e-08	0.102127659574468	0.00013039616778223	0.0622992935131663	0.94039603282823	0.0384615384615385	0.991953720451811	0.0120481927710843
MA0732.2	EGR3	3.71436808842735e-10	0.0708705357142857	0.998210674916985	0.0347003154574132	1.82095987430257e-08	0.11063829787234	6.13070169341918e-06	0.0648683365446371	0.951281122063415	0.047008547008547	0.998607955411484	0
MA0733.2	EGR4	3.81341115483184e-12	0.0764508928571429	0.998911150978336	0.0473186119873817	7.82389154116172e-09	0.114893617021277	2.07827580718889e-07	0.0706486833654464	0.95737390934726	0.0555555555555556	0.999317124216218	0.0240963855421687
MA0598.4	EHF	0.000824612512152291	0.0546875	1.71721219847562e-07	0.0851735015772871	0.949450608486243	0.0425531914893617	3.90744214805627e-05	0.0565189466923571	5.10700679051579e-08	0.094017094017094	0.173559938049707	0.0602409638554217
MA0473.4	ELF1	8.08609756823826e-06	0.0636160714285714	1.94220420858345e-05	0.0788643533123028	0.758680946545618	0.0425531914893617	5.87351879404823e-07	0.0667951188182402	1.12166837331682e-06	0.0854700854700855	0.528663557734705	0.0602409638554217
MA1483.3	ELF2	0.020933430745038	0.0446428571428571	0.0658170388611849	0.0536277602523659	0.871219427479028	0.0340425531914894	0.00468771336085655	0.046242774566474	0.0247393772852853	0.0683760683760684	0.647854447710695	0.0120481927710843
MA0640.3	ELF3	0.000665014489854292	0.0602678571428571	6.98789988824028e-07	0.0788643533123028	0.946477315927173	0.0297872340425532	3.08296483834432e-05	0.0648683365446371	9.99974194858144e-08	0.0854700854700855	0.280386978982436	0.0602409638554217
MA0641.1	ELF4	0.0752519321050285	0.0518973214285714	0.370251520301299	0.0378548895899054	0.717170972261458	0.0723404255319149	0.0390065734531068	0.0488118175979448	0.129588777971325	0.0512820512820513	0.906297859028744	0
MA0136.4	Elf5	0.513994102459466	0.0474330357142857	0.000205068315012054	0.0694006309148265	0.999315038168678	0.0340425531914894	0.131803496413265	0.0494540783558125	4.26818704032211e-05	0.0854700854700855	0.407953623092382	0.0240963855421687
MA0028.3	ELK1	0.137396696867704	0.0479910714285714	0.997953228110205	0.0220820189274448	0.614682842997358	0.0468085106382979	0.0987727087613002	0.0481695568400771	0.919803275315475	0.0256410256410256	0.999673535834953	0.0120481927710843
MA1931.1	ELK1::HOXA1	0.853480182156035	0.0401785714285714	0.789475652562139	0.0252365930599369	0.769178986564822	0.0553191489361702	0.798123809570199	0.037893384714194	0.637691642604176	0.0256410256410256	0.831599142360237	0.0240963855421687
MA1932.2	ELK1::HOXB13	0.620847393639846	0.0452008928571429	0.299734060995188	0.0410094637223975	0.84194034571824	0.0382978723404255	0.476142579970633	0.046242774566474	0.250276437144182	0.0384615384615385	0.529805993754457	0.0481927710843374
MA1933.2	ELK1::SREBF2	0.00647518198780456	0.0597098214285714	0.0271381253661705	0.0630914826498423	0.11839081331842	0.0680851063829787	0.0134076424301339	0.0584457289659602	0.00899492634387922	0.0683760683760684	0.597539466936809	0.0481927710843374
MA0759.3	ELK3	0.29557286926257	0.0463169642857143	0.999999999548531	0.0126182965299685	0.217941783256133	0.051063829787234	0.390165273950968	0.0456005138086063	0.999991128954203	0.0170940170940171	0.99999952368512	0
MA0076.3	ELK4	0.00244529512985255	0.0530133928571429	0.109785571794854	0.0504731861198738	0.866860630945815	0.0553191489361702	0.000316914696661317	0.0526653821451509	0.0315408910500598	0.0641025641025641	0.782284958516023	0.0120481927710843
MA0612.3	EMX1	0.999964415739927	0.00167410714285714	0.00217684079008889	0.00315457413249211	0.9978077407267	0.00425531914893617	0.999228540285216	0.00128452151573539	0.0694501923248279	0.00427350427350427	0.00130562134337131	0
MA0886.2	EMX2	0.999999981678618	0.00111607142857143	0.0012774065596238	0	0.998671335979146	0.00425531914893617	0.999998942254776	0.000642260757867694	0.0386841045961531	0	0.00196976595892853	0
MA0027.3	EN1	1	0.0106026785714286	0.0117846703641793	0.028391167192429	0.999999676971705	0.0212765957446809	0.999999999999992	0.00899165061014772	0.133530126168546	0.0341880341880342	0.00602166581591304	0.0120481927710843
MA0642.3	EN2	0.999999995646544	0.0106026785714286	0.00267323678397825	0.0157728706624606	0.999180847598533	0.00851063829787234	0.999999634877418	0.0109184328837508	0.0653545146976671	0.0170940170940171	0.00220553722387776	0.0120481927710843
MA0800.2	EOMES	0.0327198150348604	0.0491071428571429	1.09541128503103e-05	0.0599369085173502	0.0669123739839786	0.051063829787234	0.0813624814898174	0.0488118175979448	0.00964428205081568	0.0384615384615385	1.28581770486943e-05	0.120481927710843
MA2325.1	EPAS1	1.25464174945604e-08	0.0719866071428571	0.0648657207404933	0.0410094637223975	1.09320609230299e-07	0.119148936170213	5.24691582327116e-05	0.0648683365446371	0.0567126183506929	0.0384615384615385	0.371073348161605	0.0481927710843374
MA0760.2	ERF	0.023434703104502	0.0552455357142857	0.147813999272131	0.0630914826498423	0.663307620024913	0.0595744680851064	0.0109604207089051	0.054592164418754	0.0204117584429643	0.0769230769230769	0.940357721198687	0.0240963855421687
MA1934.2	ERF::FIGLA	8.50358500547764e-13	0.0725446428571429	0.00357425852821613	0.056782334384858	0.000684644645152463	0.0723404255319149	1.20985630522856e-10	0.0725754656390495	0.00549593968818032	0.0512820512820513	0.154747590605932	0.072289156626506
MA1935.2	ERF::FOXI1	0.1711576571359	0.0474330357142857	0.00128232623553904	0.0630914826498423	0.964419646174124	0.0212765957446809	0.0460814640981471	0.0513808606294155	0.000360396144180735	0.0769230769230769	0.434836984407273	0.0240963855421687
MA1936.2	ERF::FOXO1	0.0121700101384618	0.0535714285714286	0.0195103938993708	0.0630914826498423	0.931606601107738	0.0170212765957447	0.00157769061887114	0.0590879897238279	0.0124770162924585	0.0641025641025641	0.391566062091916	0.0602409638554217
MA1937.2	ERF::HOXB13	0.999735330583353	0.0379464285714286	0.042047369308052	0.0536277602523659	0.99998842168395	0.0170212765957447	0.984312855260227	0.0411046885035324	0.224313805854577	0.047008547008547	0.0190902518809004	0.072289156626506
MA1938.2	ERF::NHLH1	0.00153599360609704	0.05859375	0.808679733956242	0.0410094637223975	0.047912609132488	0.0595744680851064	0.00563486526883314	0.0584457289659602	0.742557495206522	0.0384615384615385	0.718081712564802	0.0481927710843374
MA1939.2	ERF::SREBF2	0.000268117587737452	0.0591517857142857	6.00811643934355e-05	0.0630914826498423	0.113567821414348	0.051063829787234	0.00057058569762395	0.0603725112395633	0.000722476536743784	0.0726495726495727	0.0138657583073441	0.036144578313253
MA0474.4	Erg	3.51061631291236e-05	0.0686383928571429	2.96250829885619e-07	0.0757097791798107	0.852118692726279	0.0297872340425532	1.89489632323415e-06	0.0745022479126525	1.40677471401718e-08	0.094017094017094	0.403299993794522	0.0240963855421687
MA0112.4	ESR1	0.0319403420590308	0.0513392857142857	0.739654078331225	0.0441640378548896	0.116009388888817	0.051063829787234	0.0630628266620836	0.0513808606294155	0.878766671627492	0.0341880341880342	0.244334344608133	0.072289156626506
MA0258.2	ESR2	2.70492542010643e-05	0.0613839285714286	0.275737027494	0.0441640378548896	0.0135392731320928	0.0723404255319149	0.000254716970079134	0.0597302504816956	0.12930304819296	0.0427350427350427	0.77390664804007	0.0481927710843374
MA0592.4	ESRRA	0.000254670385173052	0.0619419642857143	0.00130971267704337	0.0788643533123028	0.684000123877918	0.0297872340425532	4.91123691197027e-05	0.0667951188182402	0.0407984257528154	0.0683760683760684	0.0018301902166437	0.108433734939759
MA0141.4	ESRRB	0.0132049236678887	0.0574776785714286	0.00632837287278163	0.056782334384858	0.686138451992412	0.0638297872340425	0.00519454626695492	0.0565189466923571	0.167668912859846	0.0427350427350427	0.000886244496154367	0.0963855421686747
MA0643.2	Esrrg	0.000121865483145798	0.0625	0.0025204295452876	0.082018927444795	0.610207904952881	0.051063829787234	2.80485375198411e-05	0.0642260757867694	0.0489453356439077	0.0683760683760684	0.00382375267859608	0.120481927710843
MA0644.3	ESX1	1	0.0189732142857143	0.0125317096054013	0.0473186119873817	0.999998928209739	0.0170212765957447	0.999999999999948	0.0192678227360308	0.128652550646331	0.047008547008547	0.00745725112446553	0.0481927710843374
MA0098.4	ETS1	0.0165825114102388	0.0541294642857143	0.0294885341866345	0.0630914826498423	0.917906118474877	0.051063829787234	0.00263651671533654	0.054592164418754	0.00644365086079236	0.0726495726495727	0.711483041965557	0.036144578313253
MA1484.2	ETS2	0.0016991008067719	0.0580357142857143	0.160644887737443	0.0473186119873817	0.666632481207176	0.0553191489361702	0.00048852300672876	0.0584457289659602	0.0407191070955188	0.0512820512820513	0.857553339934436	0.036144578313253
MA0761.3	ETV1	1.39405213288231e-05	0.0708705357142857	4.58700408281196e-06	0.0725552050473186	0.923732713987997	0.0382978723404255	3.18163076436449e-07	0.0757867694283879	2.0584294626507e-07	0.0897435897435897	0.509293157987394	0.0240963855421687
MA0762.2	ETV2	0.026992009521658	0.0440848214285714	0.00107278674643828	0.082018927444795	0.932115644661429	0.0468085106382979	0.00452882337567644	0.0436737315350032	0.000289169986784299	0.0982905982905983	0.434453017696588	0.036144578313253
MA1940.2	ETV2::DRGX	0.993036431376218	0.0385044642857143	0.0737334292105009	0.0536277602523659	0.999818118353581	0.00425531914893617	0.90569189433534	0.0436737315350032	0.160439470666716	0.0598290598290598	0.116693937180075	0.036144578313253
MA1941.2	ETV2::FIGLA	9.21944881914356e-18	0.08203125	0.00115680835512053	0.0599369085173502	8.62872250018889e-05	0.0978723404255319	8.7678584553686e-15	0.0796403339755941	0.000985407369350533	0.0641025641025641	0.22246685177925	0.0481927710843374
MA1942.2	ETV2::FOXI1	0.106066671881462	0.0518973214285714	4.50356867172096e-05	0.0725552050473186	0.978815232585409	0.0212765957446809	0.0188894918165688	0.0565189466923571	1.09652267818431e-05	0.0811965811965812	0.324586384245554	0.0481927710843374
MA1943.2	ETV2::HOXB13	0.994338253770868	0.0446428571428571	0.946649463070846	0.0220820189274448	0.999998180128575	0.00851063829787234	0.851377785771494	0.0500963391136802	0.983678839693666	0.0128205128205128	0.346502242925369	0.0481927710843374
MA0763.2	ETV3	0.275452365207118	0.0452008928571429	0.67654507674881	0.0347003154574132	0.773489298889871	0.0468085106382979	0.176043200976382	0.0449582530507386	0.41832530959891	0.0384615384615385	0.895809742078893	0.0240963855421687
MA0764.4	ETV4	0.151084736767639	0.0463169642857143	0.994090542213646	0.0189274447949527	0.59842938192808	0.051063829787234	0.113468403568156	0.0456005138086063	0.842855855190605	0.0213675213675214	0.999689407171981	0.0120481927710843
MA0765.4	ETV5	0.184969524085506	0.0479910714285714	0.999850079974227	0.0189274447949527	0.446323693020522	0.051063829787234	0.179449315105772	0.0475272960822094	0.983238942659941	0.0213675213675214	0.99985487562183	0.0120481927710843
MA1944.2	ETV5::DRGX	0.987089063140037	0.0373883928571429	0.0831278843247023	0.0473186119873817	0.998966696181802	0.0340425531914894	0.891906082541931	0.037893384714194	0.131119193242795	0.0555555555555556	0.195287612095058	0.0240963855421687
MA1945.2	ETV5::FIGLA	1.10568315932781e-17	0.0770089285714286	0.000129966517479714	0.0788643533123028	2.28655365055581e-06	0.11063829787234	1.36558727495409e-13	0.0719332048811818	0.000126483878737148	0.0854700854700855	0.160233494759837	0.0602409638554217
MA1946.2	ETV5::FOXI1	0.0432729040028446	0.0597098214285714	0.00655305701878478	0.0599369085173502	0.831023363718541	0.0553191489361702	0.0140652781569116	0.0603725112395633	0.000711191666900282	0.0683760683760684	0.73795760311575	0.036144578313253
MA1947.2	ETV5::FOXO1	0.00648138853638344	0.0485491071428571	0.00335799714813309	0.0725552050473186	0.077412812457334	0.0553191489361702	0.0170465773048096	0.0475272960822094	0.000560324938033508	0.0811965811965812	0.603291699574895	0.0481927710843374
MA1948.2	ETV5::HOXA2	0.989848869479612	0.0368303571428571	0.052506118236618	0.0473186119873817	0.99787909527474	0.0127659574468085	0.920813871606195	0.0404624277456647	0.0966236278612629	0.0555555555555556	0.154228209769187	0.0240963855421687
MA0645.2	ETV6	0.00539169180649619	0.0530133928571429	8.22572469362402e-05	0.0788643533123028	0.715479600113576	0.0638297872340425	0.00162173082545781	0.0513808606294155	8.45398867884826e-05	0.0726495726495727	0.147256681014034	0.0963855421686747
MA1708.2	ETV7	0.00508776403711435	0.0541294642857143	4.75904291998069e-06	0.0630914826498423	0.815272507210776	0.0553191489361702	0.00102681668144176	0.0539499036608863	6.02839767675106e-05	0.0641025641025641	0.012773003895499	0.0602409638554217
MA0887.2	EVX1	1	0.0150669642857143	0.00270759326589502	0.0347003154574132	0.999996379509805	0.025531914893617	0.999999999999801	0.0134874759152216	0.0646151413747319	0.0384615384615385	0.00231884237366445	0.0240963855421687
MA0888.2	EVX2	1	0.01953125	0.00358635920621735	0.0315457413249211	0.9999972984895	0.025531914893617	0.999999999999985	0.0186255619781631	0.0862740382834928	0.0299145299145299	0.00191552163246699	0.036144578313253
MA0149.1	EWSR1-FLI1	0.00702619129018074	0.0569196428571429	0.00728067676363922	0.0599369085173502	0.889569169458894	0.051063829787234	0.00104667147804882	0.0578034682080925	0.0107720090698544	0.0598290598290598	0.17188886937883	0.0602409638554217
MA1485.1	FERD3L	1.198129224296e-10	0.0697544642857143	0.0013607402607153	0.0599369085173502	3.33997556373383e-05	0.0723404255319149	8.5789925941207e-08	0.069364161849711	0.00224386361878168	0.0641025641025641	0.132677517194952	0.0481927710843374
MA0156.4	FEV	0.140808501042645	0.0457589285714286	0.866228090063331	0.028391167192429	0.811182638520657	0.0425531914893617	0.0680440185825958	0.046242774566474	0.367251586067766	0.0341880341880342	0.998558054779944	0.0120481927710843
MA2341.1	FEZF2	1.38659422845024e-05	0.05859375	0.981428446200704	0.0315457413249211	0.0841985669300105	0.0468085106382979	3.60018073285665e-05	0.0603725112395633	0.767354253115271	0.0384615384615385	0.99863839464564	0.0120481927710843
MA0820.2	FIGLA	1.2794080342227e-19	0.0546875	4.62228236177413e-06	0.0630914826498423	8.06669208439853e-06	0.0680851063829787	8.35423997474471e-16	0.0526653821451509	3.55833905644743e-06	0.0726495726495727	0.135566429351498	0.036144578313253
MA0475.3	FLI1	0.0337235662916698	0.046875	0.088197860282842	0.0504731861198738	0.900083865172149	0.0468085106382979	0.00750037772152806	0.0468850353243417	0.0143968753424993	0.0598290598290598	0.875164487003087	0.0240963855421687
MA1949.2	FLI1::DRGX	0.966541273171592	0.0424107142857143	0.327531027891621	0.0347003154574132	0.995946229271515	0.0382978723404255	0.833315159251017	0.0430314707771355	0.296929075786171	0.0384615384615385	0.495464822614168	0.0240963855421687
MA1950.2	FLI1::FOXI1	0.593267607289726	0.0418526785714286	0.000107824109743158	0.0725552050473186	0.974932671407129	0.0170212765957447	0.314829891067032	0.0456005138086063	3.43484843369166e-05	0.094017094017094	0.310623297763891	0.0120481927710843
MA1951.2	FOS	0.409495701349942	0.0440848214285714	0.156304924758404	0.0504731861198738	0.319329018792849	0.0553191489361702	0.472021970275031	0.0423892100192678	0.536655805841206	0.047008547008547	0.0202440185135605	0.0602409638554217
MA0476.2	FOS	0.999999999999979	0.0357142857142857	0.158528200786233	0.0441640378548896	0.993148529059516	0.0382978723404255	0.999999999999522	0.0353243416827232	0.439052130108821	0.0512820512820513	0.0474872396400025	0.0240963855421687
MA1126.2	FOS::JUN	0.728998309587626	0.0418526785714286	0.017877573089175	0.056782334384858	0.861152502277589	0.0297872340425532	0.591551628892795	0.0436737315350032	0.203903330021186	0.0427350427350427	0.00423014771642846	0.0963855421686747
MA0099.4	FOS::JUN	0.999997366043341	0.0284598214285714	0.00417763695023248	0.0378548895899054	0.729976153524116	0.0468085106382979	0.999998336588949	0.0256904303147078	0.0454351069781886	0.0341880341880342	0.0104631015627751	0.0481927710843374
MA1134.2	FOS::JUNB	0.999974231799125	0.0245535714285714	0.00899886206619674	0.0378548895899054	0.652943537608997	0.0297872340425532	0.999986263564816	0.0237636480411047	0.0729680065565501	0.0427350427350427	0.0148060950469038	0.0240963855421687
MA1141.2	FOS::JUND	0.999998248295746	0.0301339285714286	0.0051537097476424	0.0410094637223975	0.796818556026214	0.0468085106382979	0.999998361604127	0.0276172125883109	0.0618794861554904	0.0384615384615385	0.00798441402229137	0.0481927710843374
MA1127.1	FOSB::JUN	0.697526400736959	0.0368303571428571	0.069576990561648	0.0441640378548896	0.854330947019791	0.0382978723404255	0.557307084108343	0.0366088631984586	0.291219023204253	0.0384615384615385	0.0263686957892153	0.0602409638554217
MA1136.1	FOSB::JUNB	0.671318405851476	0.0440848214285714	0.0519413422538438	0.0504731861198738	0.772240961457628	0.0468085106382979	0.571817821258778	0.0436737315350032	0.257949591478932	0.0427350427350427	0.0200451930994995	0.072289156626506
MA1135.2	FOSB::JUNB	0.999993921954482	0.02734375	0.0105546754049656	0.0410094637223975	0.782811529381781	0.0382978723404255	0.999994264858882	0.0256904303147078	0.109244344752993	0.047008547008547	0.00806008854176941	0.0240963855421687
MA0477.3	FOSL1	0.999987677469114	0.0279017857142857	0.0229290510616656	0.0410094637223975	0.650430296188865	0.0382978723404255	0.999994051712523	0.0263326910725755	0.0964821501294532	0.047008547008547	0.0418261782096202	0.0240963855421687
MA1129.1	FOSL1::JUN	0.764939328189657	0.0385044642857143	0.0450174094403363	0.0536277602523659	0.839552245472291	0.0297872340425532	0.650331742539732	0.039820166987797	0.247326171454735	0.047008547008547	0.0167114230407812	0.072289156626506
MA1128.2	FOSL1::JUN	0.999999766572709	0.0290178571428571	0.00854189695727588	0.0410094637223975	0.764074174205982	0.0468085106382979	0.999999855611609	0.0263326910725755	0.0775603296164682	0.0427350427350427	0.0119109656463423	0.036144578313253
MA1137.2	FOSL1::JUNB	0.999999998077587	0.0245535714285714	0.0104955407707877	0.0410094637223975	0.858033863890823	0.0340425531914894	0.999999998249851	0.023121387283237	0.0862459107757123	0.0427350427350427	0.0136344526238973	0.036144578313253
MA1143.2	FOSL1::JUND	0.945359170139977	0.0334821428571429	0.0079785242084364	0.0441640378548896	0.948727785972209	0.0127659574468085	0.861360454120883	0.0366088631984586	0.0784778567351217	0.0427350427350427	0.0103034942172272	0.0481927710843374
MA1142.2	FOSL1::JUND	0.999999979085672	0.0262276785714286	0.00986066146894771	0.0252365930599369	0.915544954195572	0.0468085106382979	0.999999954244574	0.023121387283237	0.0934742080285793	0.0299145299145299	0.0102204478536543	0.0120481927710843
MA0478.2	FOSL2	0.999996665231704	0.0334821428571429	0.830349907461888	0.0189274447949527	0.479842130135637	0.0468085106382979	0.999999447022682	0.031470777135517	0.781703664498707	0.0170940170940171	0.700068409374516	0.0240963855421687
MA1131.2	FOSL2::JUN	0.37024557916422	0.0418526785714286	0.0192194712639252	0.0504731861198738	0.83962220646306	0.0340425531914894	0.230473535636388	0.0430314707771355	0.115455739693867	0.0427350427350427	0.0213283195844983	0.072289156626506
MA1130.2	FOSL2::JUN	0.999983623952692	0.0284598214285714	0.00306574910565224	0.0378548895899054	0.721491523963413	0.0468085106382979	0.999988184002221	0.0256904303147078	0.0474580176971768	0.0341880341880342	0.0057102216246334	0.0481927710843374
MA1139.2	FOSL2::JUNB	0.630504958725073	0.04296875	0.0201373662529654	0.0504731861198738	0.725591866346524	0.0468085106382979	0.547150180005916	0.0423892100192678	0.162370436238063	0.0427350427350427	0.010302899122379	0.072289156626506
MA1138.2	FOSL2::JUNB	0.999995695638862	0.0267857142857143	0.00556627044588417	0.0410094637223975	0.829849800225736	0.0340425531914894	0.999994554001823	0.0256904303147078	0.0855652952399207	0.047008547008547	0.00442651746854718	0.0240963855421687
MA1145.2	FOSL2::JUND	0.59402780916435	0.0407366071428571	0.016063695618418	0.0536277602523659	0.811670471228418	0.0340425531914894	0.464041562717429	0.0417469492614001	0.132968354861415	0.047008547008547	0.0110329978608295	0.072289156626506
MA1144.2	FOSL2::JUND	0.999920559023098	0.0290178571428571	0.00258378543243548	0.0347003154574132	0.728238655748994	0.0382978723404255	0.99993131736057	0.0276172125883109	0.0441771727618964	0.0384615384615385	0.00495474040768701	0.0240963855421687
MA0148.5	FOXA1	0.999641472266349	0.0396205357142857	0.00325544582495964	0.0441640378548896	0.978825565978458	0.0297872340425532	0.997736170050451	0.0411046885035324	0.0922825626704166	0.047008547008547	0.00133821180490525	0.036144578313253
MA0047.4	FOXA2	0.98781931684752	0.0306919642857143	3.66879054993701e-06	0.0536277602523659	0.733432503879212	0.0468085106382979	0.984806597641584	0.0282594733461785	0.00141031599343839	0.0512820512820513	0.000109905747722526	0.0602409638554217
MA1683.2	FOXA3	0.981884520554765	0.03515625	0.000356052408181092	0.0410094637223975	0.819029027832	0.0553191489361702	0.970247549254867	0.0321130378933847	0.021071326195972	0.0341880341880342	0.000826106354490754	0.0602409638554217
MA0845.1	FOXB1	0.999999982053725	0.0340401785714286	0.000523395588076262	0.0504731861198738	0.998019764124905	0.0340425531914894	0.999999172438618	0.0340398201669878	0.0413448521896509	0.0384615384615385	0.000349714287009222	0.0843373493975904
MA0032.2	FOXC1	0.999999502484142	0.0379464285714286	0.00163921384671162	0.0504731861198738	0.999681708734692	0.0340425531914894	0.999959434075049	0.0385356454720617	0.123578326885267	0.0341880341880342	0.000145906799790253	0.0963855421686747
MA0846.2	FOXC2	0.999986221764034	0.0412946428571429	0.000817139185739072	0.0694006309148265	0.997883997883004	0.0382978723404255	0.999659040705242	0.0417469492614001	0.0685383878254421	0.047008547008547	0.000214635708173966	0.132530120481928
MA0031.2	FOXD1	0.832543533902002	0.0412946428571429	0.00142013580942282	0.0473186119873817	0.849725911651388	0.051063829787234	0.735204518489227	0.039820166987797	0.0290841012669968	0.0427350427350427	0.00424439649022812	0.0602409638554217
MA0847.4	FOXD2	0.999616522110158	0.04296875	0.000439673147869076	0.0599369085173502	0.994519102674755	0.0340425531914894	0.995736617486162	0.0443159922928709	0.0456739425806275	0.0512820512820513	0.000198457587407431	0.0843373493975904
MA0041.3	FOXD3	0.999997848738172	0.0396205357142857	3.05245496343647e-05	0.0630914826498423	0.999908673814884	0.025531914893617	0.999777802783919	0.0417469492614001	0.00631293720554873	0.0641025641025641	0.000174598362580544	0.0602409638554217
MA1487.3	FOXE1	0.99989451484821	0.0385044642857143	0.00354955640009506	0.056782334384858	0.998056842936095	0.0297872340425532	0.997943120888249	0.039820166987797	0.113532423566927	0.047008547008547	0.000893660875056467	0.0843373493975904
MA1606.2	Foxf1	0.956128642014861	0.0435267857142857	8.05370099186783e-06	0.0536277602523659	0.955404103255743	0.0468085106382979	0.879949982346067	0.0430314707771355	0.00263417241515014	0.047008547008547	0.000116075142399096	0.072289156626506
MA0030.2	FOXF2	0.990611763942102	0.0373883928571429	0.010335394158777	0.028391167192429	0.863104387348129	0.0297872340425532	0.981604327924588	0.0385356454720617	0.221654033667251	0.0170940170940171	0.000987984189978814	0.0602409638554217
MA0613.1	FOXG1	0.952061123970918	0.0212053571428571	0.000259035048946903	0.0220820189274448	0.894107776001967	0.0170212765957447	0.902709972956741	0.0218368657675016	0.0263210127402387	0.0170940170940171	0.000293948107912844	0.036144578313253
MA0479.2	FOXH1	0.999999999559188	0.0479910714285714	0.00211605501588713	0.0757097791798107	0.748302898976737	0.051063829787234	0.999999999879039	0.0475272960822094	0.00439822867272875	0.0811965811965812	0.110498563116799	0.0602409638554217
MA0042.2	FOXI1	0.934814411406546	0.0396205357142857	0.0111805902417693	0.0410094637223975	0.774737818208899	0.0553191489361702	0.906859804259341	0.0372511239563263	0.147043651127174	0.0384615384615385	0.00419377566993481	0.0481927710843374
MA0614.1	Foxj2	0.985157907671881	0.0440848214285714	0.0108728427676027	0.0441640378548896	0.880969014071832	0.0468085106382979	0.969077390262127	0.0436737315350032	0.23190025009739	0.0427350427350427	0.000939873808712677	0.0481927710843374
MA1952.2	FOXJ2::ELF1	0.741036086444176	0.0563616071428571	1.83944507708079e-05	0.0788643533123028	0.987365851887285	0.0638297872340425	0.442366228575843	0.0552344251766217	2.590799932187e-05	0.0854700854700855	0.101629178588052	0.0602409638554217
MA0851.2	Foxj3	0.999951840936457	0.0385044642857143	0.00155018792988405	0.0473186119873817	0.972741808500119	0.0340425531914894	0.999699265980658	0.0391779062299294	0.0702327334915739	0.0384615384615385	0.000674261028418255	0.072289156626506
MA0852.3	FOXK1	0.600455685571468	0.0424107142857143	2.30209592446145e-05	0.0504731861198738	0.889182220327879	0.0468085106382979	0.421698185830343	0.0417469492614001	0.00952052353044876	0.0427350427350427	4.65054811448997e-05	0.072289156626506
MA1103.3	FOXK2	0.968146285275176	0.0390625	3.67002037040845e-05	0.0473186119873817	0.902944075637694	0.051063829787234	0.930612111464505	0.0372511239563263	0.00817547746893133	0.0427350427350427	0.0001392610341331	0.0602409638554217
MA0033.2	FOXL1	0.990330672468223	0.0491071428571429	0.0404196540355336	0.0536277602523659	0.673594120856485	0.051063829787234	0.990028902767336	0.0488118175979448	0.229455825563116	0.0427350427350427	0.0165159534324643	0.0843373493975904
MA1607.2	Foxl2	0.999672792962226	0.0345982142857143	2.34921965776772e-06	0.0630914826498423	0.992243074555159	0.0297872340425532	0.996753385056792	0.0353243416827232	0.00202991968706086	0.0555555555555556	2.8131314745538e-05	0.0843373493975904
MA1684.1	Foxn1	5.55861524350379e-07	0.0256696428571429	0.00913178691638794	0.0157728706624606	0.0173073897986383	0.0425531914893617	5.12282815870748e-06	0.023121387283237	0.0532916462139122	0.00427350427350427	0.0276363824829718	0.0481927710843374
MA1489.1	FOXN3	1.05242731445225e-05	0.0546875	7.79516367490064e-07	0.0662460567823344	0.121552917441975	0.051063829787234	1.92192514316316e-05	0.0552344251766217	0.00113187465860826	0.0555555555555556	1.56050326951557e-05	0.0963855421686747
MA0480.3	Foxo1	0.704072725107875	0.0362723214285714	0.000103276038696269	0.0378548895899054	0.771978111883652	0.0340425531914894	0.610372517109038	0.0366088631984586	0.0115065518409943	0.0256410256410256	0.000373924009040278	0.072289156626506
MA1953.2	FOXO1::ELF1	0.154027838714679	0.0502232142857143	0.000120928861700922	0.0788643533123028	0.836817036182007	0.0340425531914894	0.0713889900682389	0.0526653821451509	0.000137347327715044	0.0854700854700855	0.14225038352385	0.0602409638554217
MA1954.2	FOXO1::ELK1	0.254878584567498	0.046875	0.000178059495893177	0.0946372239747634	0.911674046468605	0.0297872340425532	0.111980373838072	0.0494540783558125	1.36255354185868e-05	0.106837606837607	0.584818925485998	0.0602409638554217
MA1955.2	FOXO1::ELK3	0.174217833844224	0.0496651785714286	0.00305466689287833	0.0599369085173502	0.815776693604048	0.0425531914893617	0.0887073768618775	0.0507385998715479	0.000508177881079249	0.0726495726495727	0.597665685393898	0.0240963855421687
MA1956.2	FOXO1::FLI1	0.338750967531711	0.0463169642857143	1.57172505179294e-05	0.0757097791798107	0.929456468531382	0.0340425531914894	0.158458037856678	0.0481695568400771	1.92952753142041e-05	0.0769230769230769	0.110763426999448	0.072289156626506
MA0157.4	Foxo3	0.683796589063489	0.0385044642857143	1.13247742276826e-05	0.0504731861198738	0.88272874161533	0.0425531914893617	0.521208683701803	0.037893384714194	0.00608645386316047	0.0427350427350427	3.76875463037917e-05	0.072289156626506
MA0848.1	FOXO4	0.959113852935267	0.0479910714285714	0.00187148468681459	0.0441640378548896	0.880281716362665	0.0553191489361702	0.919965356889951	0.0468850353243417	0.0825712437201541	0.0384615384615385	0.000626220567179202	0.0602409638554217
MA0849.1	FOXO6	0.336104230121647	0.0424107142857143	0.000283527741997543	0.0410094637223975	0.508711756507072	0.051063829787234	0.318999539868213	0.0411046885035324	0.0215876057307967	0.0384615384615385	0.000534537861180606	0.0481927710843374
MA0481.4	FOXP1	0.985620605532988	0.0390625	8.34898596492107e-05	0.0441640378548896	0.848531161686013	0.0553191489361702	0.973685571782943	0.0366088631984586	0.0115030633357226	0.0384615384615385	0.000263985540527195	0.0602409638554217
MA0593.2	FOXP2	0.927490676883427	0.0530133928571429	2.48238183069347e-07	0.0883280757097792	0.943403498004582	0.0382978723404255	0.829157418791209	0.0552344251766217	0.00304287506397678	0.0726495726495727	3.10317274537344e-07	0.132530120481928
MA0850.1	FOXP3	0.853148465208418	0.0412946428571429	6.41069015789117e-06	0.056782334384858	0.394191165221919	0.0468085106382979	0.889947974069432	0.0404624277456647	0.00314299905349187	0.0598290598290598	5.79762764219651e-05	0.0481927710843374
MA2117.1	FOXP4	0.959286273445245	0.0357142857142857	0.000545084723835408	0.0347003154574132	0.793306712345429	0.0553191489361702	0.938645349636313	0.0327552986512524	0.0247671915388349	0.0256410256410256	0.00120094012144538	0.0602409638554217
MA0040.2	Foxq1	0.999999999680009	0.0362723214285714	0.0034458864781314	0.0410094637223975	0.999999633150175	0.0340425531914894	0.999999090053984	0.0366088631984586	0.0375301097355039	0.047008547008547	0.0109980192939536	0.0240963855421687
MA2118.1	FOXS1	0.954473071929571	0.0407366071428571	3.16304879340549e-06	0.0630914826498423	0.777194965087133	0.051063829787234	0.934271820556391	0.0391779062299294	0.00162321126515086	0.0598290598290598	6.80285793265848e-05	0.072289156626506
MA0062.4	GABPA	1.22412241030926e-05	0.0647321428571429	1.66086904330492e-07	0.0725552050473186	0.738904218259887	0.0382978723404255	1.06735834210057e-06	0.0687219010918433	4.78698002122575e-09	0.0897435897435897	0.454868601941106	0.0240963855421687
MA0035.5	GATA1	0.999999909761555	0.0290178571428571	0.00318265515734738	0.0378548895899054	0.999999969517663	0.00851063829787234	0.999846357203933	0.0321130378933847	0.00945950580975425	0.0427350427350427	0.0767691457769808	0.0240963855421687
MA0140.3	GATA1::TAL1	0.999999761784822	0.0452008928571429	0.020891863333585	0.0630914826498423	0.993078529766427	0.0468085106382979	0.999995540266223	0.0449582530507386	0.0513889433121036	0.0726495726495727	0.101499132511796	0.036144578313253
MA0036.4	GATA2	0.999999999892167	0.0424107142857143	0.0267248652450137	0.0599369085173502	0.999548453036368	0.0595744680851064	0.99999998353393	0.039820166987797	0.176083847471108	0.047008547008547	0.0145846985831193	0.0963855421686747
MA0037.5	Gata3	0.999884160478481	0.05078125	0.000934326027555668	0.0536277602523659	0.998623235596819	0.051063829787234	0.997491660938185	0.0507385998715479	0.0540607867401873	0.0427350427350427	0.000515387730534512	0.0843373493975904
MA0482.3	GATA4	0.998595969216235	0.0546875	0.00135999311717577	0.0662460567823344	0.997288898463588	0.0425531914893617	0.984049289654189	0.0565189466923571	0.0415001210052348	0.0598290598290598	0.00188166242727134	0.0843373493975904
MA0766.3	GATA5	0.999999999843541	0.0485491071428571	0.11148968822079	0.0725552050473186	0.999636651585862	0.0638297872340425	0.999999973622749	0.046242774566474	0.273730308670712	0.0683760683760684	0.0835803752344942	0.0843373493975904
MA1104.3	GATA6	0.999999873356851	0.0412946428571429	0.00488169409895178	0.0473186119873817	0.999626082889778	0.0468085106382979	0.999988602330339	0.0404624277456647	0.117009528731905	0.0384615384615385	0.00153739121777193	0.072289156626506
MA0889.2	GBX1	0.999999998560251	0.0200892857142857	0.000931732331779917	0.0473186119873817	0.999384083099129	0.00425531914893617	0.999999846467769	0.0224791265253693	0.0386996843785617	0.047008547008547	0.00113795794593733	0.0481927710843374
MA0890.2	GBX2	0.999999999986792	0.0301339285714286	0.001461031671783	0.0630914826498423	0.999892830008027	0.0212765957446809	0.999999994719192	0.031470777135517	0.0517786611715726	0.0598290598290598	0.00128831414586427	0.072289156626506
MA0646.2	GCM1	3.81016412276714e-05	0.0619419642857143	0.917242721548766	0.0504731861198738	0.00249288857735347	0.0595744680851064	0.000833087273403034	0.0622992935131663	0.610955523659914	0.0512820512820513	0.990153309508042	0.0481927710843374
MA0767.2	GCM2	1.19994887106319e-06	0.0591517857142857	0.664668050285581	0.0599369085173502	0.00059774760160131	0.0382978723404255	7.59750591355334e-05	0.0622992935131663	0.178495952718535	0.0769230769230769	0.995520978239709	0.0120481927710843
MA0038.3	GFI1	0.999903541236371	0.0457589285714286	0.0869875189352749	0.0473186119873817	0.903460934805768	0.0468085106382979	0.999754330299264	0.0456005138086063	0.11054720353337	0.0512820512820513	0.26159103265289	0.036144578313253
MA0483.2	Gfi1B	0.995634740355329	0.0446428571428571	0.00348887811662704	0.0725552050473186	0.861114666861761	0.0680851063829787	0.991424811131133	0.0411046885035324	0.00113994481594413	0.0854700854700855	0.456064516451691	0.036144578313253
MA1990.2	Gli1	1.708643959647e-07	0.0591517857142857	0.79772445806049	0.0315457413249211	0.175796436857403	0.025531914893617	1.62242767326565e-07	0.0642260757867694	0.466757163939027	0.0384615384615385	0.966457066853367	0.0120481927710843
MA0734.4	Gli2	2.0023080926441e-07	0.0613839285714286	0.949337700834425	0.0410094637223975	0.163492777503271	0.0297872340425532	2.11395835489408e-07	0.0661528580603725	0.800768819070061	0.0427350427350427	0.963720886472207	0.036144578313253
MA1491.3	GLI3	3.95656981522236e-06	0.0652901785714286	0.934957112914273	0.0378548895899054	0.0242538851543023	0.0680851063829787	2.74574810209178e-05	0.0648683365446371	0.853617383319109	0.0427350427350427	0.877722443564529	0.0240963855421687
MA0735.2	GLIS1	2.84119324401869e-05	0.0736607142857143	0.999356488336851	0.028391167192429	0.00444962747416705	0.0723404255319149	0.000485967970165328	0.0738599871547848	0.997187391667686	0.0256410256410256	0.94568186862784	0.036144578313253
MA0736.1	GLIS2	3.95929454641147e-07	0.06640625	0.975797497655206	0.0410094637223975	0.00764325612598449	0.0893617021276596	6.52295057415973e-06	0.062941554271034	0.904944650071635	0.0384615384615385	0.94975009231144	0.0481927710843374
MA0737.1	GLIS3	0.000223722994964593	0.0691964285714286	0.980177848561493	0.0378548895899054	0.0290911122514329	0.0723404255319149	0.00120279653113546	0.0687219010918433	0.984652627425053	0.0256410256410256	0.647240500750029	0.072289156626506
MA0615.2	Gmeb1	0.255278057366197	0.0457589285714286	0.874614996335116	0.0347003154574132	0.0101548143945086	0.0765957446808511	0.59072286263704	0.0411046885035324	0.655247172094563	0.047008547008547	0.943943576554378	0
MA0862.1	GMEB2	0.0207222180825916	0.0496651785714286	0.00891482704874201	0.0441640378548896	0.0512202612960308	0.0638297872340425	0.0600857387422293	0.0475272960822094	0.016515673144568	0.047008547008547	0.138772031412408	0.036144578313253
MA0647.2	GRHL1	0.616751566299742	0.04296875	0.00595224676418628	0.0410094637223975	0.995001036085306	0.0297872340425532	0.263691802745628	0.0449582530507386	0.0208159651566561	0.047008547008547	0.0632107953381057	0.0240963855421687
MA1105.3	GRHL2	0.0725389576014589	0.0580357142857143	0.000127198788064272	0.0536277602523659	0.967862007562583	0.0425531914893617	0.0126456821005432	0.0603725112395633	0.000776857660056693	0.0555555555555556	0.0306718417817336	0.0481927710843374
MA0648.2	GSC	1	0.0301339285714286	0.44430000060109	0.0315457413249211	0.999999988840927	0.0170212765957447	0.999999999999984	0.0321130378933847	0.556102689049143	0.0341880341880342	0.295466048865467	0.0240963855421687
MA0891.2	GSC2	1	0.0256696428571429	0.622483610580267	0.0315457413249211	0.999999999963398	0.0127659574468085	1	0.0276172125883109	0.780740451174439	0.0256410256410256	0.244303410188448	0.0481927710843374
MA0892.2	GSX1	1	0.0122767857142857	0.00287002582931683	0.0347003154574132	0.999998429648506	0.0170212765957447	0.999999999999995	0.0115606936416185	0.113742748318846	0.0341880341880342	0.000583286615720215	0.036144578313253
MA0893.3	GSX2	0.999999999919305	0.0189732142857143	0.000837905473932026	0.0220820189274448	0.999944041089292	0.0170212765957447	0.999999961773088	0.0192678227360308	0.0591450370852136	0.0170940170940171	0.000334525028186172	0.036144578313253
MA2123.1	Hand1	8.53214954843875e-06	0.0731026785714286	0.677534337780777	0.0536277602523659	0.403729475977684	0.0553191489361702	3.23001184376696e-06	0.0757867694283879	0.199303721148566	0.0641025641025641	0.994345286819604	0.0240963855421687
MA0092.2	Hand1::Tcf3	0.0173332964031145	0.0697544642857143	0.0982642688247777	0.0504731861198738	0.643025764323194	0.0595744680851064	0.00809841037327421	0.0712909441233141	0.0958730482081827	0.0555555555555556	0.358109935933719	0.036144578313253
MA1638.2	HAND2	0.000480679581277494	0.0948660714285714	0.0149595912118701	0.0914826498422713	0.244548213263612	0.0851063829787234	0.000520664724435184	0.0963391136801541	0.101683977232257	0.0897435897435897	0.0179326576517541	0.0963855421686747
MA1099.3	HES1	5.89731787570908e-06	0.0680803571428571	0.412702670490274	0.0315457413249211	2.70889414497511e-07	0.11063829787234	0.00402697442732194	0.0616570327552987	0.535040045821398	0.0341880341880342	0.272777770641421	0.0240963855421687
MA0616.3	HES2	1.2238488053815e-06	0.0652901785714286	0.269791573514394	0.0347003154574132	2.02717889987833e-07	0.114893617021277	0.00140373148565833	0.0578034682080925	0.276531122737881	0.0384615384615385	0.405600573139444	0.0240963855421687
MA0821.2	HES5	3.68905085308140e-11	0.05859375	0.121494100226474	0.0315457413249211	5.10956559297814e-07	0.0936170212765957	2.35899123748169e-07	0.0533076429030186	0.163940077771249	0.0341880341880342	0.249769074026534	0.0240963855421687
MA1493.1	HES6	1.79039166471076e-12	0.0703125	0.000138614320936887	0.0788643533123028	0.000735568630365524	0.0595744680851064	2.36150948140909e-10	0.0719332048811818	0.00482966560119713	0.0683760683760684	0.00288812305203555	0.108433734939759
MA0822.1	HES7	2.11080575362308e-06	0.0502232142857143	0.136724162765054	0.0504731861198738	6.07964564469164e-05	0.0765957446808511	0.000329457348147233	0.046242774566474	0.203637229964612	0.0512820512820513	0.216720256928945	0.0481927710843374
MA0894.2	HESX1	0.999999997213751	0.0161830357142857	0.000786882917911505	0.0252365930599369	0.998710178272811	0.00851063829787234	0.999999814008974	0.0173410404624277	0.0253482706217569	0.0299145299145299	0.00211192761310583	0.0120481927710843
MA0823.1	HEY1	5.27368647565134e-17	0.0630580357142857	0.0321678972220326	0.0347003154574132	1.41540644639892e-08	0.102127659574468	1.0763065418741e-11	0.0571612074502248	0.0164343236966495	0.0341880341880342	0.488948769334938	0.036144578313253
MA0649.2	HEY2	5.68803813145194e-14	0.0686383928571429	0.00102374114014944	0.0410094637223975	3.44003074321006e-07	0.0808510638297872	1.00713189986841e-09	0.0667951188182402	0.00227865704546727	0.0512820512820513	0.0977965844408637	0.0120481927710843
MA0739.2	Hic1	0.00244475434442854	0.0669642857142857	0.651247456548985	0.0410094637223975	0.000166255229478966	0.119148936170213	0.0582070714627555	0.0590879897238279	0.756983053622234	0.0384615384615385	0.334241905349576	0.0481927710843374
MA0738.2	HIC2	6.05176701015371e-05	0.0764508928571429	0.812027433141933	0.0473186119873817	0.000556858299648231	0.0936170212765957	0.00230560129362723	0.0738599871547848	0.770088133352611	0.0512820512820513	0.674557219302676	0.036144578313253
MA1106.2	HIF1A	9.56924164597718e-08	0.0597098214285714	1.19610710538763e-05	0.0725552050473186	2.69212706124606e-06	0.0978723404255319	8.45868918577981e-05	0.0539499036608863	3.36863282622589e-05	0.0683760683760684	0.0565372397833642	0.0843373493975904
MA0131.3	HINFP	0.0558572501028332	0.05859375	0.999998474021316	0.0315457413249211	0.000801415061735524	0.11063829787234	0.335702173425338	0.0507385998715479	0.990962469352084	0.0427350427350427	0.999999992051716	0
MA0043.4	HLF	0.999999980545313	0.0379464285714286	0.00136480352352593	0.056782334384858	0.99966910520691	0.0382978723404255	0.999997732823975	0.037893384714194	0.0533474944548547	0.0512820512820513	0.00106149951684028	0.072289156626506
MA0895.2	HMBOX1	0.999991500042793	0.0485491071428571	0.00140826740933106	0.0630914826498423	0.998539265247725	0.051063829787234	0.999739901777198	0.0481695568400771	0.01917694041802	0.0598290598290598	0.00901521740783281	0.072289156626506
MA2124.1	Hmga1	1	0.0318080357142857	0.357965391914241	0.0189274447949527	0.999999999946496	0.0212765957446809	0.999999999999999	0.0333975594091201	0.867651024419799	0.0128205128205128	0.00881429120959339	0.036144578313253
MA0896.2	Hmx1	1	0.0279017857142857	0.168232517746211	0.0315457413249211	0.999999923247067	0.0127659574468085	0.99999999999963	0.0301862556197816	0.518874165803633	0.0256410256410256	0.0288741127136638	0.0481927710843374
MA0897.2	Hmx2	1	0.03125	0.00125123876787408	0.0378548895899054	0.999999999932395	0.00851063829787234	0.999999999996241	0.0346820809248555	0.0315132401382996	0.0427350427350427	0.00293139686825927	0.0240963855421687
MA0898.2	Hmx3	1	0.0318080357142857	0.130409995433359	0.028391167192429	0.999999998922931	0.0127659574468085	0.999999999999488	0.0346820809248555	0.489690298974653	0.0256410256410256	0.0187807655589826	0.036144578313253
MA1991.2	Hnf1A	0.999876914708189	0.0396205357142857	0.00022247513899876	0.0725552050473186	0.99949504428233	0.025531914893617	0.9963832331261	0.0417469492614001	0.00406766956089788	0.0769230769230769	0.00738371701124929	0.0602409638554217
MA0046.3	HNF1A	1	0.0267857142857143	0.00101573175700464	0.0536277602523659	0.99999999510371	0.0212765957446809	0.99999999997245	0.0276172125883109	0.0146933316159427	0.0555555555555556	0.00865086044997376	0.0481927710843374
MA0153.2	HNF1B	0.999999999999999	0.0223214285714286	0.0011849051681275	0.056782334384858	0.999999925422454	0.0170212765957447	0.999999999981868	0.023121387283237	0.0144450688547625	0.0555555555555556	0.011186725834976	0.0602409638554217
MA1494.2	HNF4A	0.0243808288456872	0.0552455357142857	0.154013918126698	0.0410094637223975	0.348104397385821	0.0468085106382979	0.0244309839042047	0.0565189466923571	0.157056793363432	0.0427350427350427	0.368338718779875	0.036144578313253
MA0114.5	HNF4A	0.527524841386085	0.0435267857142857	0.134174058852527	0.0441640378548896	0.957817700427797	0.0297872340425532	0.282067101244455	0.0456005138086063	0.144349752078376	0.0512820512820513	0.338465259311873	0.0240963855421687
MA0484.3	HNF4G	0.576089120356172	0.0474330357142857	0.209086868815227	0.0441640378548896	0.955253782182169	0.0382978723404255	0.3312802762449	0.0488118175979448	0.206786445476365	0.0512820512820513	0.403628582166228	0.0240963855421687
MA1495.2	HOXA1	0.0011180246511149	0.00167410714285714	1.7954443794168e-05	0.00315457413249211	0.600281242866831	0	0.000377226807581111	0.00192678227360308	0.00119243823904819	0.00427350427350427	0.00144708265578133	0
MA0899.2	HOXA10	1	0.0290178571428571	0.182769712279698	0.0220820189274448	0.99999997224876	0.0212765957446809	0.999999999999558	0.0301862556197816	0.795911655463192	0.0213675213675214	0.0019254965671119	0.0240963855421687
MA0911.2	Hoxa11	0.999999999999956	0.0340401785714286	0.0825482501263264	0.0473186119873817	0.999997953832926	0.025531914893617	0.99999999978351	0.0353243416827232	0.608512585085598	0.0341880341880342	0.00155403944199434	0.0843373493975904
MA0650.4	Hoxa13	0.999999999768432	0.0334821428571429	0.0428761766324183	0.0347003154574132	0.999993165478753	0.0170212765957447	0.999999756753308	0.0359666024405909	0.346951625818606	0.0256410256410256	0.00479325893572932	0.0602409638554217
MA0900.3	HOXA2	1	0.00279017857142857	0.123749750439292	0.00946372239747634	0.99999720869301	0.00425531914893617	0.999999999999644	0.00256904303147078	0.45427906094701	0.00854700854700855	0.0224230688247159	0.0120481927710843
MA2119.1	HOXA3	0.989616241993326	0.0128348214285714	0.00333735239918104	0.0157728706624606	0.983878046696211	0.0170212765957447	0.95126467790633	0.0122029543994862	0.0662596697979664	0.00854700854700855	0.00318784635561426	0.036144578313253
MA1496.2	HOXA4	0.999999998632337	0.0206473214285714	0.0216950468595029	0.0315457413249211	0.999590247136187	0.0212765957446809	0.999999817275483	0.0205523442517662	0.342945488350184	0.0341880341880342	0.000983470023887076	0.0240963855421687
MA0158.2	HOXA5	0.995457195075026	0.0245535714285714	0.0144808540274021	0.0126182965299685	0.970426998256211	0.025531914893617	0.980596630810853	0.0244059087989724	0.199400482976548	0.00427350427350427	0.00290665124544944	0.036144578313253
MA1497.2	HOXA6	1	0.0228794642857143	0.00510710888402879	0.0378548895899054	0.999924777157218	0.0170212765957447	0.99999999999981	0.0237636480411047	0.172412791154824	0.0384615384615385	0.000515350716126243	0.036144578313253
MA1498.3	HOXA7	1	0.00948660714285714	0.018451055635297	0	0.999999982954073	0	1	0.0109184328837508	0.265963056111534	0	0.00185814337678051	0
MA0594.3	HOXA9	0.999999999482395	0.0306919642857143	0.0979098943491367	0.0378548895899054	0.975378312871294	0.0382978723404255	0.999999996182968	0.0295439948619139	0.663844154910699	0.0256410256410256	0.00136136962344104	0.072289156626506
MA2093.1	HOXB1	0.999908841442501	0.0100446428571429	0.0253423393650841	0.0157728706624606	0.982549674633892	0.025531914893617	0.999295334215136	0.00770712909441233	0.168182273242417	0.0170940170940171	0.0147822868999436	0.0120481927710843
MA0901.3	HOXB13	0.999999999999993	0.0357142857142857	0.0801849363828733	0.0347003154574132	0.999999991336821	0.0170212765957447	0.999999999586367	0.0385356454720617	0.501128953213375	0.0341880341880342	0.00456153162141276	0.036144578313253
MA0902.3	HOXB2	0.77468717462774	0.00334821428571429	4.32101794887356e-05	0	0.96345059064315	0.00425531914893617	0.550643359786302	0.00321130378933847	0.00505008980255269	0	0.000463173530184637	0
MA1957.1	HOXB2::ELK1	0.703821157355943	0.0463169642857143	0.325778240794335	0.0410094637223975	0.946574085416035	0.051063829787234	0.483775662261585	0.0456005138086063	0.172808839784004	0.0427350427350427	0.760782570764763	0.036144578313253
MA0903.2	HOXB3	1	0.00613839285714286	0.0112637784227429	0.0126182965299685	0.999998921884532	0.00851063829787234	1	0.00578034682080925	0.17385968841889	0.00854700854700855	0.00262392938634563	0.0240963855421687
MA1499.2	HOXB4	0.999942013512674	0.0234375	0.00516063734478328	0.0220820189274448	0.997314835374979	0.0170212765957447	0.998910584157931	0.0244059087989724	0.144324083969071	0.0128205128205128	0.000930811798403554	0.0481927710843374
MA0904.3	HOXB5	0.998639574732925	0.00446428571428571	0.00802446739133747	0.00946372239747634	0.99388108298331	0.00425531914893617	0.987916806997545	0.00449582530507386	0.0957889558378882	0.00854700854700855	0.00663393556954234	0.0120481927710843
MA1500.2	HOXB6	0.999999999962943	0.0212053571428571	0.0391796523228773	0.0315457413249211	0.999839879254265	0.0170212765957447	0.999999989026727	0.0218368657675016	0.349299025461717	0.0256410256410256	0.0037634242311663	0.0481927710843374
MA1501.2	HOXB7	0.999995754588796	0.0323660714285714	0.0153834836834863	0.0504731861198738	0.991552968947629	0.0425531914893617	0.999940046916647	0.0308285163776493	0.283613107532471	0.0512820512820513	0.000961979526023571	0.0481927710843374
MA1502.2	HOXB8	0.866544238705521	0.00725446428571429	0.00115907113439601	0.00315457413249211	0.953812874177847	0.00851063829787234	0.707141140753492	0.00706486833654464	0.0514574181631918	0.00427350427350427	0.00086194313655737	0
MA1503.2	HOXB9	0.999999997845064	0.0290178571428571	0.0905700720366401	0.0410094637223975	0.999328756330711	0.0297872340425532	0.999999787376886	0.0289017341040462	0.60279605256363	0.0213675213675214	0.0021802137825893	0.0963855421686747
MA0905.2	HOXC10	1	0.03125	0.0857801419065816	0.0441640378548896	0.999999598474568	0.025531914893617	0.999999999999151	0.0321130378933847	0.640766195772781	0.0299145299145299	0.00119631825146682	0.0843373493975904
MA0651.3	HOXC11	0.999999999519073	0.0340401785714286	0.123666586680776	0.0315457413249211	0.9999166620681	0.025531914893617	0.999999842852708	0.0353243416827232	0.452599588667956	0.0213675213675214	0.0227182023597437	0.0602409638554217
MA0906.2	HOXC12	0.999999999884026	0.0334821428571429	0.13380835869933	0.0378548895899054	0.999979171193683	0.0212765957446809	0.999999916607671	0.0353243416827232	0.518141297388019	0.0256410256410256	0.0155786259117934	0.072289156626506
MA0907.2	HOXC13	0.999999847672837	0.0463169642857143	0.0114254076404596	0.056782334384858	0.999748439396851	0.0425531914893617	0.999984108300653	0.0468850353243417	0.254068311827259	0.0341880341880342	0.00074844820939955	0.120481927710843
MA1504.2	HOXC4	0.926764864996282	0.00558035714285714	0.000218097171284594	0.00946372239747634	0.983738112220252	0.00425531914893617	0.771712930835006	0.00578034682080925	0.0239967483576858	0.00854700854700855	0.000269517297836947	0.0120481927710843
MA1505.2	HOXC8	0.999993288929061	0.00111607142857143	0.0233318409116634	0	0.998849119661642	0	0.999766879473406	0.00128452151573539	0.171427181004881	0	0.0119544318497991	0
MA0485.3	HOXC9	0.999800959702115	0.0323660714285714	0.00646340974447694	0.0410094637223975	0.996818353983303	0.0297872340425532	0.99703753314976	0.0327552986512524	0.216170261979069	0.0213675213675214	0.000386297306892709	0.0963855421686747
MA1506.2	HOXD10	0.999999969108771	0.0401785714285714	0.0243327692639404	0.056782334384858	0.999977001990688	0.0297872340425532	0.999989848007489	0.0417469492614001	0.292321990780806	0.047008547008547	0.00245660784736112	0.0843373493975904
MA0908.2	HOXD11	1	0.0373883928571429	0.140125163211136	0.0347003154574132	0.999999752756358	0.0170212765957447	0.999999999992591	0.0404624277456647	0.66811959179958	0.0213675213675214	0.00398424803502824	0.072289156626506
MA0873.2	HOXD12	0.999999999998322	0.0323660714285714	0.29022615018314	0.0410094637223975	0.999760582528748	0.0340425531914894	0.99999999951313	0.0321130378933847	0.800545683887523	0.0256410256410256	0.0101443102444395	0.0843373493975904
MA1958.2	HOXD12::ELK1	0.999904255674373	0.03515625	0.0742505452407834	0.0410094637223975	0.999714400803909	0.0297872340425532	0.996518551953391	0.0359666024405909	0.245727219864938	0.0341880341880342	0.0479788435299622	0.0602409638554217
MA0909.4	Hoxd13	0.999999999999248	0.0345982142857143	0.181863621170809	0.0252365930599369	0.999853055269534	0.0297872340425532	0.999999999691463	0.0353243416827232	0.429863417642595	0.0213675213675214	0.0712002185555572	0.036144578313253
MA0912.2	HOXD3	0.999999992290634	0.0228794642857143	0.0980491197632632	0.0252365930599369	0.999568025604523	0.0170212765957447	0.999999136749171	0.0237636480411047	0.474584738277769	0.0213675213675214	0.0101624019551363	0.036144578313253
MA1507.2	HOXD4	0.999999340913169	0.0122767857142857	0.013926143918145	0.0157728706624606	0.998894635613637	0.0127659574468085	0.999969561325572	0.0122029543994862	0.228602949850215	0.0128205128205128	0.00170339177820751	0.0240963855421687
MA0910.3	HOXD8	0.953175833248011	0.00948660714285714	0.00278649188445598	0.00630914826498423	0.974470815792018	0.00851063829787234	0.853170030505697	0.00963391136801541	0.0839486435711804	0.00854700854700855	0.00127724524993285	0
MA0913.3	HOXD9	0.999999999999991	0.02734375	0.278568470753403	0.0157728706624606	0.999999984955113	0.0212765957446809	0.999999999589476	0.0282594733461785	0.856209993125306	0.0128205128205128	0.00371593213816062	0.0240963855421687
MA0486.2	HSF1	0.612460282477881	0.0552455357142857	0.198667427784492	0.0252365930599369	0.998877628750785	0.0212765957446809	0.210153560967164	0.0603725112395633	0.329899469284151	0.0256410256410256	0.173617840119599	0.0240963855421687
MA0770.1	HSF2	0.825771994221797	0.0546875	0.439413750884873	0.0410094637223975	0.999330914519122	0.0340425531914894	0.432630955430924	0.0578034682080925	0.746220250630561	0.0299145299145299	0.0861154520395054	0.072289156626506
MA0771.1	HSF4	0.338974921239781	0.0619419642857143	0.237504962214693	0.0410094637223975	0.990193423171261	0.0382978723404255	0.0965201383584676	0.0655105973025048	0.348069099892026	0.0427350427350427	0.220743361870437	0.036144578313253
MA1508.2	IKZF1	0.921413760116747	0.0440848214285714	3.78366885125719e-06	0.0946372239747634	0.999230958072903	0.0170212765957447	0.635693217026432	0.0481695568400771	1.80715338569178e-05	0.106837606837607	0.0329288021573827	0.0602409638554217
MA2326.1	IKZF2	0.243698564946756	0.0965401785714286	0.279946318171847	0.0946372239747634	0.99436100905455	0.0468085106382979	0.0480214942161231	0.104046242774566	0.0762037687593688	0.115384615384615	0.912852644530273	0.036144578313253
MA1992.2	Ikzf3	3.13123725626426e-06	0.0703125	0.000752217408542686	0.0473186119873817	0.786325991390923	0.0425531914893617	1.62182017105396e-07	0.0745022479126525	6.96385213041096e-05	0.0555555555555556	0.628562952637502	0.0240963855421687
MA0155.1	INSM1	1.71015041330561e-08	0.0669642857142857	0.971994872276742	0.0315457413249211	0.00411759280450029	0.0893617021276596	4.82989504176515e-07	0.0635838150289017	0.776718705953763	0.0427350427350427	0.994528477684919	0
MA0050.4	Irf1	0.99879197214495	0.0435267857142857	3.15430905438705e-05	0.0599369085173502	0.999930730814827	0.025531914893617	0.966962723595995	0.046242774566474	0.00286618688540221	0.0512820512820513	0.000786854128257337	0.0843373493975904
MA0051.2	IRF2	0.99989639834939	0.0390625	0.00848294906585757	0.056782334384858	0.998699227032517	0.0340425531914894	0.997671971732887	0.039820166987797	0.00381719181864775	0.0641025641025641	0.432577862774658	0.036144578313253
MA1418.2	IRF3	0.927234402879531	0.0524553571428571	0.00025735024106249	0.0757097791798107	0.996974931006507	0.0468085106382979	0.703539462256874	0.0533076429030186	0.0014544226999694	0.0726495726495727	0.0340544108782986	0.0843373493975904
MA1419.2	IRF4	0.997422322825009	0.0435267857142857	0.018422239115285	0.0378548895899054	0.99161829632803	0.0382978723404255	0.981341611075517	0.0443159922928709	0.128820968043739	0.0341880341880342	0.015404736454467	0.0481927710843374
MA1420.1	IRF5	0.896556667589605	0.0502232142857143	0.211188880762012	0.056782334384858	0.761322499420118	0.051063829787234	0.857751747717519	0.0500963391136802	0.692938200295539	0.0384615384615385	0.0114278470682191	0.108433734939759
MA1509.1	IRF6	0.868180697838736	0.0541294642857143	0.083323716630076	0.0662460567823344	0.939818546435406	0.0595744680851064	0.725914510214206	0.0533076429030186	0.316360228754057	0.0598290598290598	0.0305933686489295	0.0843373493975904
MA0772.2	IRF7	0.999967830092782	0.05078125	0.000227160973669213	0.0536277602523659	0.999571365241559	0.0340425531914894	0.998734161628573	0.0533076429030186	0.00687839642117246	0.0512820512820513	0.00332153329763036	0.0602409638554217
MA0652.2	IRF8	0.992920921803622	0.0418526785714286	0.0610791635300595	0.0441640378548896	0.963523601774507	0.0340425531914894	0.973511991828448	0.0430314707771355	0.159676821307422	0.0512820512820513	0.0853016769437599	0.0240963855421687
MA0653.1	IRF9	0.994695320838896	0.0452008928571429	0.00677114716997761	0.0504731861198738	0.977277766605649	0.0468085106382979	0.975433335862918	0.0449582530507386	0.0262889338832339	0.0598290598290598	0.0545390294847659	0.0240963855421687
MA1608.2	Isl1	0.999999999999735	0.0318080357142857	0.544790602803031	0.0220820189274448	0.999999996468074	0.0170212765957447	0.999999988480779	0.0340398201669878	0.844051816143868	0.0170940170940171	0.0797676561106433	0.036144578313253
MA0914.2	ISL2	0.999999998025492	0.0306919642857143	0.00728768555165392	0.0252365930599369	0.999958316094272	0.0212765957446809	0.999999250070095	0.0321130378933847	0.0212227052038703	0.0341880341880342	0.0804203325674118	0
MA0654.2	ISX	0.999999999636251	0.0200892857142857	0.00130686512588463	0.0441640378548896	0.999844966817548	0.0212765957446809	0.999999909812049	0.0199100834938985	0.0585784022894587	0.047008547008547	0.000780196066556027	0.036144578313253
MA0656.2	JDP2	0.267962520578425	0.0518973214285714	0.0310123541345049	0.056782334384858	0.668635952753866	0.0553191489361702	0.201144282972998	0.0513808606294155	0.206129953599008	0.0512820512820513	0.0128953542501709	0.072289156626506
MA0655.1	JDP2	0.99999999896341	0.0306919642857143	0.0918857595810408	0.0441640378548896	0.796352377103879	0.051063829787234	0.999999999520773	0.0276172125883109	0.249049967524586	0.047008547008547	0.0710706060822476	0.036144578313253
MA0489.3	Jun	0.997086937554528	0.0362723214285714	0.0321017082273458	0.0252365930599369	0.532088221554103	0.0553191489361702	0.99828661827693	0.0333975594091201	0.102790018531689	0.0299145299145299	0.0650585345730248	0.0120481927710843
MA0488.2	JUN	0.875889087878298	0.0530133928571429	0.00218497917792519	0.082018927444795	0.929566346178527	0.0382978723404255	0.748364697682363	0.0552344251766217	0.0760319145474272	0.0641025641025641	0.00104468292089606	0.132530120481928
MA1133.2	JUN::JUNB	0.166710456958064	0.04296875	0.00882746131557407	0.0504731861198738	0.699297728789177	0.0382978723404255	0.107209437207197	0.0436737315350032	0.196672847153104	0.047008547008547	0.00106029455760588	0.0602409638554217
MA1132.2	JUN::JUNB	0.999897132236786	0.0295758928571429	0.0442843833606362	0.0315457413249211	0.706365076845937	0.0382978723404255	0.999918056397743	0.0282594733461785	0.157612582607342	0.0341880341880342	0.0494337188276594	0.0240963855421687
MA1140.3	JUNB	0.10348272150071	0.046875	0.0915362454648823	0.056782334384858	0.640530469861936	0.0425531914893617	0.0673963427624455	0.0475272960822094	0.274049810202022	0.0512820512820513	0.0558020224633933	0.072289156626506
MA0490.3	JUNB	0.999999959971616	0.02734375	0.0256658171536977	0.0473186119873817	0.813921567184224	0.0425531914893617	0.999999969123918	0.0250481695568401	0.135224433301052	0.0512820512820513	0.0254703973363165	0.036144578313253
MA0492.2	JUND	0.956658950088938	0.0496651785714286	0.0223799870828625	0.0630914826498423	0.908691238816496	0.0340425531914894	0.906060967497523	0.0520231213872832	0.0588779807252863	0.0641025641025641	0.0920594244684165	0.0602409638554217
MA0491.3	JUND	0.999999739200896	0.0323660714285714	0.0314277214825719	0.0473186119873817	0.724026702018146	0.051063829787234	0.999999875882723	0.0295439948619139	0.129338842778132	0.0512820512820513	0.0403791827922853	0.036144578313253
MA0493.3	KLF1	3.23699951975707e-11	0.104352678571429	0.984080722885117	0.0694006309148265	3.65800842746312e-05	0.131914893617021	2.48490190362313e-08	0.10019267822736	0.699364683345122	0.0811965811965812	0.999830816962986	0.036144578313253
MA1511.2	KLF10	3.68686848836507e-16	0.0758928571428571	0.984273819077608	0.0378548895899054	3.79158138244783e-07	0.0851063829787234	1.03376787956574e-11	0.0745022479126525	0.814474380598171	0.0427350427350427	0.997557693391328	0.0240963855421687
MA1512.2	KLF11	1.10553367779993e-17	0.0747767857142857	0.64087107804385	0.056782334384858	1.90395998273232e-08	0.102127659574468	2.28862920061757e-12	0.0706486833654464	0.323762070638907	0.0641025641025641	0.936436251433817	0.036144578313253
MA0742.2	KLF12	4.6667144039677e-12	0.0770089285714286	0.99999897678762	0.0189274447949527	5.83557301601941e-07	0.119148936170213	3.72697264183652e-08	0.0706486833654464	0.999036681335277	0.0256410256410256	0.99998695449784	0
MA0657.2	KLF13	3.66681505828609e-06	0.0597098214285714	0.28554278316533	0.0441640378548896	0.00376208641662247	0.0808510638297872	8.15414322634678e-05	0.0565189466923571	0.268153268798687	0.0512820512820513	0.458982739582323	0.0240963855421687
MA0740.2	KLF14	1.01374148139718e-12	0.0848214285714286	0.98683634416299	0.0504731861198738	1.28841704609796e-05	0.0978723404255319	1.89389490105438e-09	0.0828516377649326	0.850391361432288	0.0555555555555556	0.996362082919762	0.036144578313253
MA1513.2	KLF15	2.8417332525619e-05	0.0652901785714286	1	0.00946372239747634	7.9128443155157e-07	0.102127659574468	0.00926431910036664	0.0597302504816956	0.999999999977575	0.00854700854700855	0.999999929746006	0.0120481927710843
MA0741.1	KLF16	1.26290390616831e-15	0.0770089285714286	0.875551004974572	0.0378548895899054	8.17476724856799e-08	0.106382978723404	7.2197141530801e-11	0.0725754656390495	0.568739803861534	0.047008547008547	0.978834906413588	0.0120481927710843
MA1514.2	KLF17	3.17734185021596e-08	0.0630580357142857	0.738254477379982	0.0504731861198738	0.00140636803172567	0.0595744680851064	1.73778491294181e-06	0.0635838150289017	0.516537480443967	0.0512820512820513	0.880618560022296	0.0481927710843374
MA1515.2	KLF2	3.38989061746826e-14	0.0803571428571429	0.958739621696618	0.0410094637223975	2.60130261908522e-08	0.0936170212765957	2.28246338111931e-09	0.0783558124598587	0.690550688178683	0.0427350427350427	0.996344901979586	0.036144578313253
MA1516.2	KLF3	1.03856977459104e-07	0.07421875	0.999990790735501	0.0126182965299685	0.00025874759751418	0.0893617021276596	1.29539857084894e-05	0.0719332048811818	0.998992718858254	0.0128205128205128	0.999326049095891	0.0120481927710843
MA0039.5	KLF4	4.4916847214771e-14	0.078125	0.568103509419372	0.0630914826498423	1.72833930936637e-05	0.0978723404255319	8.92610738477853e-11	0.0751445086705202	0.172155170604126	0.0726495726495727	0.981066956318555	0.036144578313253
MA0599.1	KLF5	2.35505963617076e-15	0.0697544642857143	0.254143164395094	0.0441640378548896	0.000440906782895322	0.0553191489361702	5.43055407474395e-13	0.0719332048811818	0.162158709013292	0.0512820512820513	0.636816810573889	0.0240963855421687
MA1517.2	KLF6	2.54668029596211e-12	0.0775669642857143	0.832695672618913	0.0504731861198738	1.23256618878413e-07	0.0851063829787234	4.55122479411355e-08	0.0764290301862556	0.579052556203445	0.047008547008547	0.942230477593134	0.0602409638554217
MA1959.2	KLF7	7.03104021144498e-09	0.0909598214285714	0.999683506746162	0.0378548895899054	0.000113693006999756	0.106382978723404	1.76398437778051e-06	0.0886319845857418	0.943136952055108	0.0427350427350427	0.999992111026652	0.0240963855421687
MA1107.3	KLF9	1.01744011377262e-16	0.0920758928571429	0.585960105441247	0.0694006309148265	4.85602783355837e-07	0.131914893617021	2.76963451524383e-12	0.086062941554271	0.188464657759009	0.0769230769230769	0.979957024932882	0.0481927710843374
MA0618.2	LBX1	0.999675830554917	0.0212053571428571	1.89697037740723e-05	0.0473186119873817	0.909324037281794	0.0340425531914894	0.999129670419823	0.0192678227360308	0.00207520917832487	0.0555555555555556	0.000643442251276758	0.0240963855421687
MA0699.2	LBX2	0.999999999946377	0.0306919642857143	0.000398830119459465	0.056782334384858	0.999909968275299	0.0212765957446809	0.999999979152224	0.0321130378933847	0.0264207861595892	0.0555555555555556	0.000614584160077623	0.0602409638554217
MA0768.3	Lef1	0.99999891258631	0.0435267857142857	0.0058528952800168	0.0536277602523659	0.999973137618815	0.0340425531914894	0.999813211812498	0.0449582530507386	0.0404915354706547	0.047008547008547	0.0222347378466519	0.072289156626506
MA1518.3	Lhx1	0.999999998741272	0.0267857142857143	0.000932785921432005	0.0410094637223975	0.992445364704071	0.025531914893617	0.999999973756443	0.0269749518304432	0.042201379464833	0.047008547008547	0.000934972622504249	0.0240963855421687
MA0700.3	LHX2	0.999999984809123	0.0189732142857143	0.00228687453823934	0.0347003154574132	0.999710350417674	0.0127659574468085	0.999998066925961	0.0199100834938985	0.0706196138301096	0.0384615384615385	0.00137186733199131	0.0240963855421687
MA0135.2	Lhx3	1	0.0245535714285714	0.00697738384361587	0.0410094637223975	0.999999988506296	0.0127659574468085	0.999999999999998	0.0263326910725755	0.188804575854022	0.0341880341880342	0.000736064135110377	0.0602409638554217
MA0704.2	Lhx4	1	0.01953125	0.00664470222140131	0.0315457413249211	0.999999788819164	0.0212765957446809	1	0.0192678227360308	0.102028120125196	0.0256410256410256	0.00400234428658909	0.0481927710843374
MA1519.2	LHX5	0.999999999999999	0.0122767857142857	0.0693645983017563	0.0378548895899054	0.999987970912617	0	0.999999999998309	0.0141297366730893	0.352309563914925	0.0384615384615385	0.0141385543175333	0.036144578313253
MA0658.2	LHX6	0.999999306515635	0.0239955357142857	0.00237268135034274	0.0504731861198738	0.987541712337607	0.0170212765957447	0.999991505458975	0.0250481695568401	0.0463412622681471	0.047008547008547	0.00387413514874664	0.0602409638554217
MA0705.2	Lhx8	0.842440609623822	0.01171875	0.0014244350270107	0.0157728706624606	0.941750939989605	0.0170212765957447	0.682214309761655	0.0109184328837508	0.0154505651739997	0.0213675213675214	0.0131534066315581	0
MA0701.3	LHX9	0.999999993864334	0.0139508928571429	0.0151796799803558	0.028391167192429	0.999483334017417	0.0170212765957447	0.999999359980896	0.0134874759152216	0.157376176906357	0.0299145299145299	0.00639754105916723	0.0240963855421687
MA0619.2	LIN54	3.5652693134433e-08	0.0758928571428571	7.52490618369967e-09	0.082018927444795	0.40468060332298	0.0468085106382979	7.23303517675118e-09	0.0802825947334618	2.61356583873724e-06	0.0854700854700855	0.000292901666392734	0.072289156626506
MA0702.3	LMX1A	0.999999994699669	0.0357142857142857	0.00175027635615656	0.0536277602523659	0.98582033706499	0.0340425531914894	0.999999934464191	0.0359666024405909	0.0908853814686401	0.0512820512820513	0.000421765214097653	0.0602409638554217
MA0703.3	LMX1B	0.999999999980948	0.0279017857142857	0.00505094192362735	0.0315457413249211	0.993600532169026	0.0340425531914894	0.999999999523651	0.0269749518304432	0.153901187390069	0.0299145299145299	0.00072914319938607	0.036144578313253
MA1520.2	MAF	0.60450568314465	0.0524553571428571	0.260370858883028	0.0378548895899054	0.0297625322631537	0.051063829787234	0.852299784511471	0.0526653821451509	0.121304956201019	0.047008547008547	0.765912535592831	0.0120481927710843
MA0501.2	MAF::NFE2	0.757884372845296	0.0474330357142857	0.0116125594548012	0.0504731861198738	0.0912922805801375	0.0723404255319149	0.900488658627343	0.0436737315350032	0.0105704019080414	0.0598290598290598	0.279565211071927	0.0240963855421687
MA1521.2	MAFA	0.405472456631498	0.0479910714285714	0.565991721590999	0.0347003154574132	0.0103046020470537	0.0595744680851064	0.75269022230789	0.046242774566474	0.244523071422337	0.0427350427350427	0.940164839673481	0.0120481927710843
MA0117.3	Mafb	0.47709119854153	0.0524553571428571	0.0748624836822352	0.0536277602523659	0.886623741040431	0.0340425531914894	0.299861733579002	0.0552344251766217	0.108198301757702	0.0555555555555556	0.218901705732387	0.0481927710843374
MA0495.4	MAFF	0.961133488265041	0.0446428571428571	0.015482707390556	0.056782334384858	0.989540883056946	0.025531914893617	0.844801350965492	0.0475272960822094	0.103319420291242	0.0555555555555556	0.0184205049174227	0.0602409638554217
MA0659.4	Mafg	0.189318623105141	0.0457589285714286	0.325272292093864	0.0473186119873817	0.0716040387529587	0.0595744680851064	0.355028139210448	0.0436737315350032	0.104450548446541	0.0598290598290598	0.903497759036497	0.0120481927710843
MA0089.3	MAFG::NFE2L1	0.937502955486482	0.0452008928571429	0.0357284947453209	0.0347003154574132	0.398926783077221	0.0468085106382979	0.959348550641033	0.0449582530507386	0.031071194442298	0.0427350427350427	0.339511153157098	0.0120481927710843
MA0496.4	MAFK	0.478251387698813	0.0396205357142857	0.139867011608478	0.0378548895899054	0.0738505209273578	0.0680851063829787	0.696768802075525	0.0353243416827232	0.0710241302673532	0.0341880341880342	0.639640516535312	0.0481927710843374
MA0058.4	MAX	5.31236103497833e-13	0.0580357142857143	0.000111725768244007	0.0504731861198738	3.56244915845712e-06	0.0808510638297872	2.1587026911804e-09	0.054592164418754	0.000888076914139713	0.0512820512820513	0.022689203166081	0.0481927710843374
MA0059.2	MAX::MYC	1.14355214782809e-10	0.0675223214285714	0.0072998051031499	0.0536277602523659	1.98264158572778e-05	0.0936170212765957	1.08509118496675e-07	0.0635838150289017	0.0123644428379466	0.0598290598290598	0.150168887389244	0.036144578313253
MA1522.2	MAZ	2.12125398095704e-09	0.0658482142857143	0.998294328702806	0.028391167192429	7.5836619164273e-06	0.0978723404255319	2.26941079831536e-06	0.061014771997431	0.919739198868833	0.0341880341880342	0.999800983172436	0.0120481927710843
MA0029.2	Mecom	0.999997487574497	0.0435267857142857	0.000838988082915091	0.0536277602523659	0.99368675782497	0.0595744680851064	0.999956813034494	0.0411046885035324	0.0122105435203967	0.047008547008547	0.00884627864220283	0.072289156626506
MA0052.5	MEF2A	0.999999999982115	0.0390625	0.00412003780637013	0.0441640378548896	0.999999995463688	0.0170212765957447	0.999999672817467	0.0423892100192678	0.083039737203744	0.0512820512820513	0.00273141956792419	0.0240963855421687
MA0660.1	MEF2B	1	0.03125	0.0152621387975314	0.0473186119873817	0.999999998922605	0.0170212765957447	0.999999999999599	0.0333975594091201	0.138627466713322	0.047008547008547	0.00901758525901633	0.0481927710843374
MA0497.2	MEF2C	0.99999978757679	0.0424107142857143	0.000758635646644581	0.0536277602523659	0.999994797775506	0.0170212765957447	0.999918772839704	0.046242774566474	0.0196396202918722	0.0512820512820513	0.00328178285816551	0.0602409638554217
MA0773.1	MEF2D	1	0.0329241071428571	0.00367231650772308	0.0504731861198738	0.999999999852656	0.0170212765957447	0.999999999942324	0.0353243416827232	0.0650468862734762	0.047008547008547	0.00394703099087057	0.0602409638554217
MA0498.3	MEIS1	0.42390611980846	0.0368303571428571	0.0091730056215798	0.0378548895899054	0.31080816646113	0.051063829787234	0.491636581829444	0.0346820809248555	0.027807259374035	0.0299145299145299	0.0763804594146512	0.0602409638554217
MA1639.2	MEIS1	0.999999999999953	0.0284598214285714	0.119794280955601	0.0473186119873817	0.999904065605638	0.0170212765957447	0.999999999970394	0.0301862556197816	0.348078757807931	0.0427350427350427	0.0516655243704801	0.0602409638554217
MA0774.1	MEIS2	3.74603155476661e-06	0.0535714285714286	0.000239242829518709	0.0630914826498423	0.0652560907789597	0.0680851063829787	1.18866309206744e-05	0.0513808606294155	0.00124152415194652	0.0598290598290598	0.0374132359263751	0.072289156626506
MA1640.2	MEIS2	1	0.0284598214285714	0.0648444457398631	0.0630914826498423	0.999998331130986	0.025531914893617	0.999999999999981	0.0289017341040462	0.27016803489906	0.0598290598290598	0.0281511837251478	0.072289156626506
MA0775.2	MEIS3	0.749672701447255	0.0541294642857143	0.00804505660315511	0.0630914826498423	0.92059661530418	0.0382978723404255	0.571465468792929	0.0565189466923571	0.0261619543673202	0.0641025641025641	0.0695174290555242	0.0602409638554217
MA0661.2	MEOX1	1	0.0212053571428571	0.00348440341617001	0.0473186119873817	0.999815277865129	0.0170212765957447	0.999999999999787	0.0218368657675016	0.0958887358954957	0.0427350427350427	0.00137615774431893	0.0602409638554217
MA0706.2	MEOX2	0.999999999999965	0.0228794642857143	0.000915373950888495	0.0410094637223975	0.999854463601921	0.025531914893617	0.999999999982633	0.0224791265253693	0.0535287238587072	0.0384615384615385	0.000508877734698354	0.0481927710843374
MA0801.1	MGA	0.000100968684050127	0.0535714285714286	0.000146867784710546	0.0536277602523659	0.000276416586606353	0.0808510638297872	0.00450250730518547	0.0494540783558125	0.0263387799002328	0.0341880341880342	0.000108367727011055	0.108433734939759
MA1960.2	MGA::EVX1	0.98545833192897	0.0463169642857143	0.000794432852554347	0.0378548895899054	0.543163887666285	0.0553191489361702	0.989135956751751	0.0449582530507386	0.0172321423216241	0.0427350427350427	0.0044981980265211	0.0240963855421687
MA0620.4	MITF	3.13388290269182e-07	0.0530133928571429	0.00680831502524743	0.0378548895899054	0.00138004123495013	0.0595744680851064	1.46916576576743e-05	0.0520231213872832	0.0375525249395847	0.0341880341880342	0.0318639094361877	0.0481927710843374
MA0621.2	mix-a	1	0.0251116071428571	0.0168214165887233	0.0378548895899054	0.999965458837313	0.0297872340425532	1	0.0244059087989724	0.209012169246062	0.0341880341880342	0.00344225503239882	0.0481927710843374
MA0662.2	MIXL1	1	0.0206473214285714	0.00255898201957121	0.0315457413249211	0.999998545269578	0.0212765957446809	1	0.0205523442517662	0.0645593104201219	0.0256410256410256	0.00209780358259043	0.0481927710843374
MA0663.1	MLX	1.75095641164513e-08	0.0619419642857143	0.000181961027148685	0.056782334384858	3.34292274731342e-05	0.11063829787234	7.17331353256523e-06	0.054592164418754	0.00123073008796454	0.0598290598290598	0.0275268703171657	0.0481927710843374
MA0622.2	Mlxip	1.61607298118173e-53	0.0457589285714286	9.36716254267905e-12	0.0347003154574132	7.08253580612851e-13	0.0680851063829787	4.33655245612749e-43	0.0423892100192678	4.69279424433242e-10	0.0341880341880342	0.00205280486777254	0.036144578313253
MA0664.2	MLXIPL	3.66370654778277e-21	0.0619419642857143	6.73489042968871e-06	0.0347003154574132	3.75807360457688e-06	0.0851063829787234	4.81573755916702e-17	0.0584457289659602	7.52412110286069e-05	0.0341880341880342	0.0147318595271033	0.036144578313253
MA0825.2	MNT	8.69418280673184e-18	0.0546875	2.86346357635208e-06	0.0410094637223975	1.33323564092243e-06	0.0765957446808511	1.54067980902349e-13	0.0513808606294155	2.51131715969531e-05	0.0427350427350427	0.0183015484895812	0.036144578313253
MA0707.3	MNX1	0.299358373083111	0.00613839285714286	0.000176215199503293	0.00946372239747634	0.867436640547287	0.00851063829787234	0.161264785732979	0.00578034682080925	0.00674688327420186	0.0128205128205128	0.00235161624462396	0
MA1523.2	MSANTD3	0.0602254541666594	0.0491071428571429	0.00260247138474276	0.056782334384858	0.0449177506998318	0.0382978723404255	0.157862553436678	0.0507385998715479	0.00807690240233195	0.0512820512820513	0.0724628514745541	0.072289156626506
MA0665.1	MSC	1.21542801547927e-13	0.0658482142857143	8.94397299663882e-12	0.10410094637224	0.000905623145759357	0.0595744680851064	1.46151827814835e-11	0.0667951188182402	1.48871307002234e-10	0.11965811965812	0.00522083834748952	0.0602409638554217
MA1524.3	Msgn1	0.0973754449506102	0.0491071428571429	0.000297603349498847	0.0630914826498423	0.977511581137403	0.0340425531914894	0.0169866992903285	0.0513808606294155	0.0537900994678513	0.0512820512820513	6.1963425398382e-05	0.0963855421686747
MA0666.3	MSX1	0.999999999999985	0.0111607142857143	0.0248724345026739	0.028391167192429	0.999996649838676	0.00425531914893617	0.999999999934086	0.0122029543994862	0.0881857866372148	0.0341880341880342	0.0563928199764198	0.0120481927710843
MA0708.3	MSX2	0.999999999999999	0.015625	0.044519451879367	0.0378548895899054	0.9999886429591	0.00851063829787234	0.999999999997154	0.0166987797045601	0.14989559837882	0.0427350427350427	0.0553900924219825	0.0240963855421687
MA0709.2	Msx3	0.999999904185504	0.0161830357142857	0.000301646743089586	0.0378548895899054	0.999587389619172	0.00425531914893617	0.999991483633438	0.0179833012202954	0.0164338376820811	0.0427350427350427	0.00104664696632537	0.0240963855421687
MA0863.1	MTF1	9.95502760892733e-06	0.06640625	0.0232627103140914	0.0725552050473186	2.03706647553523e-06	0.0765957446808511	0.00341077781679594	0.0648683365446371	0.093532751740941	0.0641025641025641	0.0454206381190388	0.0963855421686747
MA1108.3	MXI1	0.0481484060840255	0.0563616071428571	0.00334205939952149	0.0788643533123028	0.0502745765232153	0.0468085106382979	0.126213343048201	0.0578034682080925	0.0603396868860772	0.0683760683760684	0.00395497256967091	0.108433734939759
MA0100.4	MYB	0.0197622750329982	0.0474330357142857	0.0427005639401681	0.056782334384858	0.0557207097662331	0.0595744680851064	0.055693300622991	0.0456005138086063	0.0778635875165532	0.0555555555555556	0.155321079930201	0.0602409638554217
MA0776.1	MYBL1	0.996576505666554	0.0446428571428571	0.1891595813479	0.0504731861198738	0.990172913639225	0.025531914893617	0.977505462858583	0.0475272960822094	0.251233518939768	0.0555555555555556	0.264021690620168	0.036144578313253
MA0777.1	MYBL2	0.495858039170477	0.0591517857142857	0.0824623378330961	0.0378548895899054	0.966476000020671	0.0468085106382979	0.242466131269478	0.061014771997431	0.0451673893240509	0.047008547008547	0.551057057880975	0.0120481927710843
MA0147.4	MYC	6.57885573117584e-16	0.0502232142857143	0.000744491921638908	0.0410094637223975	9.27607774544104e-07	0.0680851063829787	1.04785398231645e-11	0.0475272960822094	0.00113940198439599	0.0427350427350427	0.133953622409154	0.036144578313253
MA0104.5	MYCN	2.70408307973271e-11	0.0580357142857143	0.00185051238234609	0.0599369085173502	1.43870029296313e-05	0.0851063829787234	3.51714803688398e-08	0.0539499036608863	0.00136272387600214	0.0598290598290598	0.260372333787709	0.0602409638554217
MA1641.2	MYF5	1.8614176402161e-16	0.0691964285714286	1.69120312548188e-10	0.116719242902208	0.000118156080650861	0.0553191489361702	1.27862143715383e-13	0.0712909441233141	5.1584775219492e-09	0.123931623931624	0.00365538876993794	0.0963855421686747
MA0667.1	MYF6	6.29355675644064e-09	0.0552455357142857	1.419452779317e-08	0.082018927444795	0.0198917683962433	0.0468085106382979	5.31509589608396e-08	0.0565189466923571	4.33056016788068e-07	0.0897435897435897	0.00438636997296704	0.0602409638554217
MA0499.3	MYOD1	5.53034182394488e-31	0.0948660714285714	4.80553538287358e-13	0.129337539432177	5.15830065463492e-09	0.127659574468085	2.33027069893894e-24	0.0899165061014772	7.75964913864411e-10	0.128205128205128	6.14373604844944e-05	0.132530120481928
MA0500.3	MYOG	4.12462684723242e-14	0.0770089285714286	5.29667438466513e-07	0.126182965299685	9.70868235636315e-05	0.0723404255319149	2.66750987174536e-11	0.077713551701991	1.63112219764225e-06	0.132478632478632	0.0415836336141599	0.108433734939759
MA0056.3	MZF1	0.0429615012177127	0.0513392857142857	0.85601794025613	0.0347003154574132	0.238532362017002	0.0553191489361702	0.0576873586569012	0.0507385998715479	0.824439182875057	0.0299145299145299	0.682377211072381	0.0481927710843374
MA2339.1	Nanog	0.999488111561159	0.0306919642857143	0.105425803515467	0.0347003154574132	0.952117084551721	0.0212765957446809	0.997946476673714	0.0321130378933847	0.164844874727052	0.0427350427350427	0.199486243692365	0.0120481927710843
MA1109.2	NEUROD1	2.9223808083077e-15	0.0630580357142857	3.54204822886822e-08	0.0694006309148265	0.00756156884646188	0.0638297872340425	5.08450912330214e-14	0.062941554271034	8.04878947079262e-06	0.0811965811965812	0.00046176638736461	0.036144578313253
MA0668.3	Neurod2	2.4878653672834e-13	0.0691964285714286	1.39878334643193e-08	0.082018927444795	0.0168481596287064	0.0851063829787234	2.05927575800119e-12	0.0667951188182402	6.10654004334192e-06	0.0982905982905983	0.000211031144382181	0.036144578313253
MA1993.2	Neurod2	5.26884119231568e-09	0.0831473214285714	0.000194613922271184	0.132492113564669	0.000383665192906277	0.0808510638297872	7.01345910073218e-07	0.0834938985228003	0.00013063362586538	0.141025641025641	0.214971009739205	0.108433734939759
MA0623.2	NEUROG1	0.0135552799522444	0.04296875	0.00648896820536222	0.0536277602523659	0.0742489392260022	0.0382978723404255	0.0348275713416734	0.0436737315350032	0.216029168236342	0.0299145299145299	0.000390602413777992	0.120481927710843
MA1642.2	NEUROG2	1.11048177487133e-10	0.0686383928571429	6.67362332948728e-06	0.0536277602523659	0.0455875072683994	0.0553191489361702	3.73540172817629e-10	0.0706486833654464	0.000502456069975795	0.0555555555555556	0.00136179351808826	0.0481927710843374
MA0669.1	NEUROG2	8.08644914996141e-05	0.0474330357142857	0.000176519853550684	0.0536277602523659	0.142361608479279	0.0382978723404255	0.000136913392621055	0.0488118175979448	0.010038116397296	0.0555555555555556	0.00115488572295122	0.0481927710843374
MA0606.3	Nfat5	0.999999540770017	0.0407366071428571	3.09676103196596e-05	0.0725552050473186	0.999969864863282	0.0212765957446809	0.999911251388631	0.0436737315350032	0.0342518261727213	0.0512820512820513	3.17469861596338e-06	0.132530120481928
MA0624.3	Nfatc1	0.999537040279664	0.0814732142857143	0.00131561385980474	0.126182965299685	0.999541751093026	0.0638297872340425	0.989318657046693	0.0841361592806679	0.0944862073688565	0.111111111111111	0.000215500875750058	0.168674698795181
MA0152.3	Nfatc2	0.342842905286899	0.0574776785714286	2.20299305699569e-09	0.0788643533123028	0.972529732004924	0.0468085106382979	0.125643748227341	0.0590879897238279	0.00018894214570284	0.0598290598290598	5.9240808107431e-08	0.132530120481928
MA0625.3	NFATC3	0.592758386268613	0.0775669642857143	0.0412522491719253	0.0977917981072555	0.963011602633987	0.0680851063829787	0.336283790036551	0.0789980732177264	0.29493061986994	0.102564102564103	0.00792705389012824	0.0843373493975904
MA1525.3	NFATC4	0.005329764132601	0.0630580357142857	9.8371394731127e-05	0.0946372239747634	0.840234438226909	0.0553191489361702	0.000967979057988211	0.0642260757867694	0.0277216539914208	0.0854700854700855	4.67335343961393e-05	0.120481927710843
MA0841.2	NFE2	0.993269725547098	0.0373883928571429	0.2540316064417	0.0504731861198738	0.125192745125492	0.0638297872340425	0.999129805160359	0.0333975594091201	0.378670782259957	0.047008547008547	0.211376947572833	0.0602409638554217
MA0150.3	Nfe2l2	0.796838745442511	0.0474330357142857	0.0301145937222747	0.0378548895899054	0.0825556799036536	0.0723404255319149	0.926412910299694	0.0436737315350032	0.0374819232958118	0.0384615384615385	0.23721959215239	0.036144578313253
MA0670.2	NFIA	1.11384068957245e-07	0.0463169642857143	1.30217103709092e-05	0.0757097791798107	0.00790240956265633	0.0638297872340425	1.87640789549006e-06	0.0436737315350032	0.00102945789132746	0.0726495726495727	0.00116095576991196	0.0843373493975904
MA1643.2	NFIB	1.38677805843366e-09	0.0770089285714286	0.914786018071489	0.0252365930599369	0.0161838721547401	0.0893617021276596	1.39339710799146e-08	0.0751445086705202	0.515746039482041	0.0299145299145299	0.997364490380697	0.0120481927710843
MA1527.2	NFIC	5.72622766303696e-06	0.07421875	0.906019944173678	0.0410094637223975	0.0358133258867191	0.0765957446808511	2.96731324863219e-05	0.0738599871547848	0.383949306531566	0.0512820512820513	0.999641742872331	0.0120481927710843
MA0161.3	NFIC	0.00102989650836441	0.0368303571428571	0.00112515779481544	0.0473186119873817	0.014419638437978	0.0680851063829787	0.00705344684295889	0.0321130378933847	0.0175618731539146	0.0427350427350427	0.00744990105334782	0.0602409638554217
MA0119.1	NFIC::TLX1	0.000143080548415887	0.0608258928571429	0.708334317333509	0.0441640378548896	0.0544294741771326	0.0680851063829787	0.000525619471518326	0.0597302504816956	0.42835615251109	0.0512820512820513	0.91956545165631	0.0240963855421687
MA0025.3	NFIL3	0.999999999999785	0.0345982142857143	0.00635499308288347	0.0441640378548896	0.999993711458992	0.0297872340425532	0.999999999469034	0.0353243416827232	0.136006084438592	0.0427350427350427	0.00169220539460309	0.0481927710843374
MA1528.2	NFIX	3.82752013752052e-05	0.0770089285714286	0.995113885564343	0.0441640378548896	0.0439106730671573	0.0808510638297872	0.000166920386837848	0.0764290301862556	0.899689068268526	0.0512820512820513	0.998693327856599	0.0240963855421687
MA0671.2	NFIX	0.0783667516646855	0.0669642857142857	0.636025091650561	0.0788643533123028	0.0574426586673529	0.0893617021276596	0.182854905696477	0.0635838150289017	0.600319001318054	0.0811965811965812	0.58573007328607	0.072289156626506
MA0105.4	NFKB1	3.52823423604968e-06	0.0697544642857143	0.0577471575781158	0.0788643533123028	0.00024045809994778	0.0978723404255319	0.000292251302385093	0.0655105973025048	0.123604432460822	0.0769230769230769	0.122211687003217	0.0843373493975904
MA0778.2	NFKB2	3.55922754812614e-08	0.0764508928571429	0.120696867350881	0.056782334384858	5.795703908031e-05	0.0936170212765957	1.03211462633828e-05	0.0738599871547848	0.239865733762856	0.0512820512820513	0.129907050944554	0.072289156626506
MA0060.4	NFYA	0.464061535922564	0.0474330357142857	0.0139644990060497	0.0599369085173502	0.385898474748886	0.0553191489361702	0.503197774451908	0.046242774566474	0.0116765381646072	0.0683760683760684	0.306537721293904	0.036144578313253
MA0502.3	NFYB	0.861850933097594	0.0524553571428571	0.910219881620466	0.0378548895899054	0.970845708658469	0.0468085106382979	0.672243452102753	0.0533076429030186	0.750987156675849	0.0384615384615385	0.930810167038243	0.036144578313253
MA1644.2	NFYC	0.865919983672947	0.0301339285714286	0.0178757686504857	0.0315457413249211	0.661506353444485	0.0468085106382979	0.845575828481231	0.0276172125883109	0.0145156180186245	0.0341880341880342	0.324543600194347	0.0240963855421687
MA0048.3	NHLH1	3.07099943511628e-25	0.0703125	1.90542204252323e-08	0.0851735015772871	7.70162504235894e-07	0.0808510638297872	1.86750066668733e-20	0.0687219010918433	5.57535818983826e-07	0.0854700854700855	0.00461538538138275	0.0843373493975904
MA1529.2	NHLH2	5.71655007836885e-19	0.0775669642857143	4.46569643217506e-06	0.0662460567823344	7.5849794071616e-09	0.119148936170213	2.65762097065747e-13	0.0712909441233141	3.76472376356641e-06	0.0726495726495727	0.127434276316397	0.0481927710843374
MA1994.2	Nkx2-1	0.967791280630503	0.0212053571428571	0.00584497589213697	0.0315457413249211	0.978000190368394	0.0127659574468085	0.887063063201375	0.0224791265253693	0.0747757800922203	0.0299145299145299	0.00660123465378881	0.036144578313253
MA1645.2	NKX2-2	0.0196891178100141	0.0563616071428571	0.000198962989330472	0.0725552050473186	0.100443894564115	0.051063829787234	0.0427902017381751	0.0571612074502248	0.00301151518284509	0.0641025641025641	0.00979910184371881	0.0963855421686747
MA0672.2	NKX2-3	0.845225384558858	0.0574776785714286	0.0128180900305383	0.0504731861198738	0.800147011279544	0.0553191489361702	0.77543850999694	0.0578034682080925	0.0543729171924944	0.0427350427350427	0.0453799513932522	0.072289156626506
MA2003.2	NKX2-4	0.486093080978115	0.0541294642857143	0.0124814322330882	0.0536277602523659	0.762868583321436	0.0595744680851064	0.375054535726887	0.0533076429030186	0.129739837661208	0.0512820512820513	0.00724409533648996	0.0602409638554217
MA0063.3	NKX2-5	0.430436622244704	0.0340401785714286	0.00111136455861591	0.0410094637223975	0.491716806313017	0.0297872340425532	0.425293802687285	0.0346820809248555	0.00978122254128493	0.0427350427350427	0.0186556820655795	0.036144578313253
MA0673.2	NKX2-8	0.829621747165478	0.0574776785714286	0.0118715250284319	0.0599369085173502	0.793675772367172	0.0595744680851064	0.757303986718907	0.0571612074502248	0.156241893811839	0.0555555555555556	0.00399118226018644	0.072289156626506
MA0124.3	Nkx3-1	0.926247663314135	0.0424107142857143	0.00642251348344487	0.0410094637223975	0.876569119712151	0.0340425531914894	0.864258472053072	0.0436737315350032	0.01187157037629	0.0512820512820513	0.135686225767726	0.0120481927710843
MA0122.4	Nkx3-2	0.999998546092654	0.0362723214285714	0.000242113107889241	0.0473186119873817	0.999199927774275	0.025531914893617	0.99992913294978	0.037893384714194	0.000523509984426743	0.0598290598290598	0.0897919958807519	0.0120481927710843
MA0674.2	NKX6-1	1	0.0306919642857143	0.0274257935948216	0.0315457413249211	0.999993560078669	0.025531914893617	0.999999999999699	0.031470777135517	0.348576717538576	0.0256410256410256	0.00161181504064937	0.0481927710843374
MA0675.2	NKX6-2	1	0.00837053571428571	0.0190897949361144	0.0220820189274448	0.999999796264318	0.00425531914893617	1	0.00899165061014772	0.246712188848541	0.0213675213675214	0.00261863235163948	0.0240963855421687
MA1530.2	NKX6-3	0.987075690658818	0.0223214285714286	0.00386916766071574	0.0441640378548896	0.995492002337437	0.0170212765957447	0.919246133659925	0.023121387283237	0.0479508160745272	0.0427350427350427	0.00828176261125241	0.0481927710843374
MA0125.2	Nobox	0.999999999987005	0.0189732142857143	0.00372818074153963	0.0441640378548896	0.999862008589823	0.0212765957446809	0.99999999546952	0.0186255619781631	0.0923731966587029	0.047008547008547	0.00172821033300535	0.036144578313253
MA0710.2	NOTO	1	0.0172991071428571	0.00361368537442272	0.028391167192429	0.999999952709587	0.00851063829787234	0.999999999999998	0.0186255619781631	0.165718345747931	0.0213675213675214	0.000283839564665141	0.0481927710843374
MA0626.2	Npas2	5.62006962172092e-07	0.0619419642857143	1.1332350236955e-05	0.0410094637223975	0.0096554785578614	0.0936170212765957	7.81389725072616e-06	0.0571612074502248	0.000533419473630105	0.0384615384615385	0.00252031828277173	0.0481927710843374
MA1995.2	Npas4	0.00964437612459243	0.0758928571428571	0.512843223118034	0.0473186119873817	0.139866475753584	0.0638297872340425	0.0179389651671477	0.077713551701991	0.254976960741686	0.0512820512820513	0.885474736237634	0.036144578313253
MA1531.2	NR1D1	0.00336800782978405	0.05078125	0.905635865268518	0.0347003154574132	0.593554561875528	0.0340425531914894	0.00138109164629155	0.0533076429030186	0.682781757573884	0.0384615384615385	0.963972889708796	0.0240963855421687
MA1532.2	NR1D2	0.0329277793603334	0.0535714285714286	0.298253432838141	0.0378548895899054	0.867531602832925	0.0382978723404255	0.00854916480410401	0.0558766859344894	0.120123333014623	0.047008547008547	0.835716346248156	0.0120481927710843
MA1996.2	Nr1H2	0.162964706646754	0.0758928571428571	0.0160209654552858	0.0883280757097792	0.973892470647484	0.051063829787234	0.038677640992286	0.0796403339755941	0.146919916917632	0.0726495726495727	0.008537998640082	0.132530120481928
MA0115.1	NR1H2::RXRA	0.00583788455668851	0.0552455357142857	0.00155627040315583	0.0504731861198738	0.695713984149929	0.051063829787234	0.00190576002934786	0.0558766859344894	0.00209238457312666	0.0512820512820513	0.160712023584679	0.0481927710843374
MA2337.1	Nr1h3	0.330333884074827	0.0658482142857143	0.96461061002737	0.0504731861198738	0.770169469742959	0.0382978723404255	0.224038047975425	0.0700064226075787	0.940918353107122	0.0555555555555556	0.808052603482491	0.036144578313253
MA0494.2	Nr1h3::Rxra	0.0288042680655085	0.0580357142857143	0.0605967967253021	0.0441640378548896	0.220492114434052	0.0765957446808511	0.0404106848067729	0.0552344251766217	0.0725727117650369	0.0384615384615385	0.26864027120868	0.0602409638554217
MA1110.3	Nr1H4	7.74968551034881e-05	0.07421875	0.000541708314189289	0.0883280757097792	0.643309043956693	0.051063829787234	1.45007911011803e-05	0.077713551701991	0.0222349813357699	0.0726495726495727	0.00148616154966889	0.132530120481928
MA1146.2	NR1H4::RXRA	0.1520953256961	0.0518973214285714	0.292106876229038	0.0410094637223975	0.666952436071421	0.0553191489361702	0.101694308243736	0.0513808606294155	0.363213021306806	0.0427350427350427	0.302824542110819	0.036144578313253
MA1533.2	NR1I2	0.000190263170324076	0.0652901785714286	0.114294484630725	0.0630914826498423	0.000167357323773946	0.0893617021276596	0.00873477687780634	0.0616570327552987	0.548069198597463	0.0512820512820513	0.00757421537646642	0.0963855421686747
MA1534.2	NR1I3	0.63468136299503	0.0407366071428571	0.00682311600476046	0.0662460567823344	0.696902738385482	0.025531914893617	0.564437947130279	0.0430314707771355	0.132536643680825	0.0555555555555556	0.00209961656944801	0.0963855421686747
MA1535.2	NR2C1	2.22574030215009e-05	0.0909598214285714	0.291209183802509	0.082018927444795	0.0569718122250596	0.0851063829787234	8.0263815753947e-05	0.0918432883750803	0.522911762132295	0.0811965811965812	0.121000656979926	0.0843373493975904
MA1536.2	NR2C2	1.56879880715426e-05	0.0764508928571429	0.0352005637082739	0.0757097791798107	0.132226475117763	0.0553191489361702	2.67621060221791e-05	0.0796403339755941	0.174841221338589	0.0683760683760684	0.0254295820303247	0.0963855421686747
MA0504.2	NR2C2	5.2991326851038e-05	0.0530133928571429	0.596201539184498	0.0473186119873817	0.0310588109997457	0.0553191489361702	0.00029028985425481	0.0526653821451509	0.32566938436685	0.0598290598290598	0.896737085014641	0.0120481927710843
MA0676.1	Nr2e1	0.964205297994243	0.0485491071428571	0.0178324083099681	0.0410094637223975	0.993096033877579	0.0297872340425532	0.841397886864134	0.0513808606294155	0.102135855244436	0.0384615384615385	0.0242420569926914	0.0481927710843374
MA0164.2	Nr2e3	1.54663948279704e-06	0.0373883928571429	3.73345050123243e-06	0.0378548895899054	0.898798051002567	0.0127659574468085	2.85358421732905e-08	0.0411046885035324	0.000106584852831692	0.047008547008547	0.00507559471436518	0.0120481927710843
MA0017.3	NR2F1	8.05427566105669e-07	0.0797991071428571	0.298032541683458	0.0662460567823344	0.15621283613957	0.0638297872340425	9.81999726225629e-07	0.0822093770070649	0.396137557212491	0.0555555555555556	0.266027851438419	0.0963855421686747
MA1537.2	NR2F1	0.000151658348915612	0.05859375	0.164574909126019	0.0441640378548896	0.15652966393454	0.0553191489361702	0.000240592349609087	0.0590879897238279	0.100531160808684	0.0512820512820513	0.591033449601992	0.0240963855421687
MA1538.1	NR2F1	0.0010314263468832	0.0546875	0.594240281379252	0.0347003154574132	0.0298277293488385	0.0553191489361702	0.00498689361020668	0.054592164418754	0.535606520067679	0.0341880341880342	0.610647285806213	0.036144578313253
MA1111.2	NR2F2	1.72047465631916e-06	0.05078125	6.53566067572431e-05	0.056782334384858	0.694522741391791	0.0212765957446809	1.35625207757893e-07	0.0552344251766217	0.00650398755731186	0.0427350427350427	0.000549866332182709	0.0963855421686747
MA0677.2	Nr2f6	0.000257071281107057	0.0546875	0.0463041490464991	0.0378548895899054	0.230304479887506	0.0595744680851064	0.00028528568901447	0.0539499036608863	0.029520116417374	0.0427350427350427	0.449752695388514	0.0240963855421687
MA0728.1	Nr2F6	0.0497208220466074	0.0418526785714286	0.565939695234846	0.028391167192429	0.335708862918066	0.0340425531914894	0.0536105111669853	0.0430314707771355	0.714140836863599	0.0213675213675214	0.262084945890338	0.0481927710843374
MA1539.1	NR2F6	9.71756361211337e-05	0.0625	0.462102385279923	0.0347003154574132	0.117832256479399	0.0595744680851064	0.000196352602328489	0.062941554271034	0.387957666189534	0.0384615384615385	0.602915954861241	0.0240963855421687
MA0113.4	NR3C1	0.150577924495129	0.0524553571428571	0.378580801753169	0.0441640378548896	0.33160013960599	0.0382978723404255	0.171445884158851	0.054592164418754	0.361407847833292	0.047008547008547	0.482319640306855	0.036144578313253
MA0727.2	NR3C2	0.109751951543108	0.0524553571428571	0.481054443361067	0.0473186119873817	0.245090858217592	0.0468085106382979	0.145231400756637	0.0533076429030186	0.405762357791995	0.0512820512820513	0.60878025391288	0.036144578313253
MA1112.3	NR4A1	0.293896432044792	0.05859375	0.00358707594055271	0.0504731861198738	0.980212708202911	0.0382978723404255	0.0899816181122913	0.0616570327552987	0.0556612658181649	0.0341880341880342	0.00534222099013726	0.0963855421686747
MA0160.3	NR4A2	0.226284410743012	0.0569196428571429	0.0470048199160315	0.0473186119873817	0.847283895046581	0.0553191489361702	0.115847698895858	0.0571612074502248	0.264198962619727	0.0384615384615385	0.0150726408365362	0.072289156626506
MA1147.2	NR4A2::RXRA	0.0525527066946937	0.0563616071428571	0.593309640980151	0.028391167192429	0.450443600544019	0.0553191489361702	0.0449007536866112	0.0565189466923571	0.479303393705525	0.0341880341880342	0.698722672967363	0.0120481927710843
MA1540.3	NR5A1	0.000398250942347452	0.0580357142857143	0.00331666593480047	0.0662460567823344	0.691604182752751	0.0425531914893617	8.05450276369722e-05	0.0603725112395633	0.0388448553001215	0.0555555555555556	0.00968812009868248	0.0963855421686747
MA0505.3	Nr5A2	0.000173379296841634	0.0608258928571429	0.0502960676085833	0.0599369085173502	0.905844087808512	0.0468085106382979	8.75339216753868e-06	0.062941554271034	0.237241187144312	0.0384615384615385	0.0237069315034182	0.120481927710843
MA1541.2	NR6A1	0.209637845988575	0.05078125	0.010733276503368	0.0630914826498423	0.821505997129951	0.0425531914893617	0.1115421313987	0.0520231213872832	0.0401632346798514	0.0598290598290598	0.0562535419561885	0.072289156626506
MA0506.3	Nrf1	0.023974576129021	0.0552455357142857	0.999988668911017	0.0189274447949527	2.69601781677083e-07	0.0936170212765957	0.499982364783809	0.0494540783558125	0.997819523669763	0.0256410256410256	0.999815562387732	0
MA0842.3	NRL	0.400759752441193	0.0558035714285714	0.308097728248818	0.0536277602523659	0.884074250404181	0.0297872340425532	0.233804947516852	0.0597302504816956	0.287800540810051	0.0598290598290598	0.470490611467247	0.036144578313253
MA0826.1	OLIG1	0.0902733553577227	0.0496651785714286	1.09273685517619e-05	0.056782334384858	0.919214695952281	0.0425531914893617	0.025301236067884	0.0507385998715479	0.010218491444612	0.0555555555555556	1.11913521266658e-05	0.0602409638554217
MA1997.2	Olig2	0.000346213755176655	0.0825892857142857	0.00648834156759604	0.129337539432177	0.00390232369450373	0.0808510638297872	0.00472561522852653	0.0828516377649326	0.00285548780766865	0.136752136752137	0.422408302107392	0.108433734939759
MA0678.1	OLIG2	0.988007031789935	0.0390625	0.00452347035985182	0.0473186119873817	0.999643714317274	0.0212765957446809	0.877538457404137	0.0417469492614001	0.225015146546483	0.0427350427350427	0.000150549252810394	0.0602409638554217
MA0827.1	OLIG3	0.316953228951782	0.04296875	4.27548682810307e-05	0.0599369085173502	0.98714082067132	0.0340425531914894	0.0916453932265586	0.0443159922928709	0.00502890817686102	0.0598290598290598	0.00045920404623193	0.0602409638554217
MA0679.3	ONECUT1	1	0.0267857142857143	0.156283101725139	0.0378548895899054	0.999999878413828	0.0297872340425532	0.999999999999997	0.0263326910725755	0.424506441039983	0.0341880341880342	0.0514671678232265	0.0481927710843374
MA0756.3	ONECUT2	0.999999999999785	0.03515625	0.999274501971695	0.0315457413249211	0.999860683486755	0.0297872340425532	0.999999999901654	0.0359666024405909	0.99477239063765	0.0299145299145299	0.97070292442315	0.036144578313253
MA0757.2	ONECUT3	1	0.0295758928571429	0.0508900404442815	0.0347003154574132	0.999999999083172	0.0170212765957447	0.999999999999934	0.031470777135517	0.290986603460118	0.0341880341880342	0.0132743120631976	0.036144578313253
MA1542.2	OSR1	0.00669773305340274	0.0563616071428571	0.754447753815633	0.0536277602523659	0.0269573207328556	0.0723404255319149	0.0285312904320474	0.0539499036608863	0.827823832079839	0.0555555555555556	0.397039018912106	0.0481927710843374
MA1646.2	OSR2	1.43728910158187e-08	0.0636160714285714	0.0749160967617737	0.0536277602523659	0.000912798882201416	0.0851063829787234	1.07298043141992e-06	0.0603725112395633	0.320238499542844	0.0427350427350427	0.0232298735078436	0.0843373493975904
MA0711.2	OTX1	1	0.0340401785714286	0.845297125342062	0.0441640378548896	0.999999999622904	0.0170212765957447	0.999999999972178	0.0366088631984586	0.846857811285427	0.0427350427350427	0.593047354197022	0.0481927710843374
MA0712.3	OTX2	0.999999612483827	0.0206473214285714	0.208994524192169	0.0315457413249211	0.999999763772163	0.00425531914893617	0.999709862854332	0.023121387283237	0.312835588188443	0.0256410256410256	0.213603011934864	0.0481927710843374
MA1544.2	OVOL1	0.939835632588649	0.046875	0.237513648765603	0.0536277602523659	0.88056216788388	0.0553191489361702	0.885777763240721	0.0456005138086063	0.567130855497311	0.0598290598290598	0.0507757994405384	0.036144578313253
MA1545.2	OVOL2	0.822097092396674	0.0424107142857143	0.999985869146503	0.0157728706624606	0.00875058278325122	0.0765957446808511	0.976072919677408	0.0372511239563263	0.999956482483403	0.0128205128205128	0.942142610026784	0.0240963855421687
MA1961.2	PATZ1	6.72272111186404e-10	0.0814732142857143	0.999986499954638	0.0378548895899054	6.61468266714631e-07	0.140425531914894	2.46280768406229e-06	0.0725754656390495	0.988943869976057	0.047008547008547	0.999998285848751	0.0120481927710843
MA0779.2	PAX1	0.0336343712644753	0.0608258928571429	0.351586755473437	0.056782334384858	0.0130778508008905	0.0680851063829787	0.139098123116137	0.0597302504816956	0.496676658634582	0.0555555555555556	0.22572629928418	0.0602409638554217
MA0067.3	PAX2	0.174664681556832	0.0591517857142857	0.537867520967067	0.0347003154574132	0.0023435013897668	0.0851063829787234	0.558298110990387	0.0552344251766217	0.730410580585124	0.0384615384615385	0.199497026150255	0.0240963855421687
MA1546.2	PAX3	0.450300072708823	0.0446428571428571	0.00115312250184524	0.0504731861198738	0.424128706504657	0.051063829787234	0.472914331650377	0.0436737315350032	0.0484339189012221	0.0512820512820513	0.000987247375984128	0.0481927710843374
MA0780.1	PAX3	0.999999999999999	0.02734375	0.0106257421022642	0.0441640378548896	0.999999994785438	0.0127659574468085	0.999999999902123	0.0295439948619139	0.169445447970332	0.047008547008547	0.00251412722448825	0.036144578313253
MA0068.2	PAX4	0.999999999999943	0.02734375	0.0115726047289761	0.0315457413249211	0.998831931598621	0.025531914893617	0.999999999993749	0.0276172125883109	0.19744356426107	0.0341880341880342	0.00186502292737766	0.0240963855421687
MA0014.4	PAX5	0.000153197172823507	0.0630580357142857	0.998996343914205	0.0378548895899054	0.0010592151669803	0.0851063829787234	0.00393142830538068	0.0597302504816956	0.994953890999066	0.0384615384615385	0.953634190791866	0.036144578313253
MA0069.1	PAX6	0.994207806402749	0.0474330357142857	0.00111230974494066	0.0757097791798107	0.998405408959028	0.0340425531914894	0.944671682564246	0.0494540783558125	0.0261275470499731	0.0769230769230769	0.00351274777154864	0.072289156626506
MA0680.3	Pax7	1	0.0251116071428571	0.0038885958195529	0.0347003154574132	0.999999999995831	0.00425531914893617	0.999999999999862	0.0282594733461785	0.116334909399728	0.0341880341880342	0.000997988249715575	0.036144578313253
MA2094.1	PAX8	0.120451290995086	0.0546875	0.332251097968663	0.0725552050473186	0.021089489507791	0.0595744680851064	0.325461953920835	0.0539499036608863	0.362202313903339	0.0726495726495727	0.385138021230692	0.072289156626506
MA0781.2	PAX9	0.0221254592328522	0.0558035714285714	0.474737796125228	0.0630914826498423	0.00115339637180003	0.0638297872340425	0.175984313321871	0.054592164418754	0.538718917658356	0.0641025641025641	0.374411880258878	0.0602409638554217
MA0070.2	PBX1	0.999999999983899	0.0323660714285714	0.0479171081066403	0.0410094637223975	0.999881805852403	0.0297872340425532	0.999999993991229	0.0327552986512524	0.075803627963848	0.047008547008547	0.18850768849181	0.0240963855421687
MA1113.3	PBX2	1	0.0239955357142857	0.044903953373832	0.056782334384858	0.999997881683161	0.0170212765957447	0.999999999999975	0.0250481695568401	0.276278392505595	0.0512820512820513	0.0118764635960167	0.072289156626506
MA1114.2	PBX3	0.105858505726441	0.0502232142857143	1.79889032127557e-05	0.0725552050473186	0.0997070101957331	0.0595744680851064	0.199539976767748	0.0488118175979448	8.80514157270625e-05	0.0769230769230769	0.0353261914509518	0.0602409638554217
MA0132.3	PDX1	0.999979121738471	0.00279017857142857	0.00034952864664497	0.00315457413249211	0.996939153169994	0.00425531914893617	0.999579055526079	0.00256904303147078	0.0115202123115522	0.00427350427350427	0.00260196046191052	0
MA2323.1	Pgr	0.997774629774826	0.0379464285714286	0.00139426967297289	0.0473186119873817	0.998128989595085	0.0212765957446809	0.974497470906543	0.0404624277456647	0.00661660788615976	0.047008547008547	0.0428375770528592	0.0481927710843374
MA2327.1	PGR	0.150960508460409	0.0385044642857143	0.0117557019839577	0.0252365930599369	0.0815443655745489	0.0595744680851064	0.286293310683327	0.0353243416827232	0.0240999750102038	0.0256410256410256	0.126001627019976	0.0240963855421687
MA0713.1	PHOX2A	0.999999999999972	0.02734375	0.0341128658681017	0.0347003154574132	0.999999986408955	0.0170212765957447	0.999999998891716	0.0289017341040462	0.218492644256162	0.0299145299145299	0.0133299375580892	0.0481927710843374
MA0681.3	PHOX2B	1	0.0290178571428571	0.0102032721588663	0.0378548895899054	0.99999999998273	0.00851063829787234	0.999999999999852	0.0321130378933847	0.200040297052848	0.0256410256410256	0.00136584946702585	0.072289156626506
MA0682.3	PITX1	0.999999971492121	0.0318080357142857	0.28951493176003	0.0378548895899054	0.999992759680452	0.0212765957446809	0.999985854508006	0.0333975594091201	0.215715847996192	0.0384615384615385	0.584481010510413	0.036144578313253
MA1547.2	PITX2	0.999999974996774	0.0407366071428571	0.695399737187856	0.0536277602523659	0.999989867694906	0.025531914893617	0.999988673461667	0.0430314707771355	0.444774222919134	0.0555555555555556	0.893434797942875	0.0481927710843374
MA0714.2	PITX3	0.999999999999825	0.0279017857142857	0.553725637886489	0.0378548895899054	0.999999999499027	0.0170212765957447	0.999999985191329	0.0295439948619139	0.503422732117038	0.0341880341880342	0.58487735069383	0.0481927710843374
MA0782.3	PKNOX1	0.592621601663509	0.0518973214285714	2.17946229054098e-05	0.0473186119873817	0.328416430059203	0.0723404255319149	0.662055622135706	0.0488118175979448	0.000793190455611115	0.047008547008547	0.003414069430187	0.0481927710843374
MA0783.1	PKNOX2	5.8091985370533e-07	0.0686383928571429	5.87299814599264e-06	0.0536277602523659	0.186574599124135	0.0553191489361702	5.54574680319665e-07	0.0706486833654464	0.000574352597725472	0.0512820512820513	0.0009408886842556	0.0602409638554217
MA0163.1	PLAG1	0.000260500170439154	0.0563616071428571	0.997878173366572	0.0378548895899054	0.172765868933001	0.0468085106382979	0.000385123926147111	0.0578034682080925	0.881063644309725	0.0384615384615385	0.999942426806369	0.036144578313253
MA1615.2	Plagl1	5.43572101971773e-10	0.0714285714285714	0.999986706878773	0.0252365930599369	0.325415819924102	0.051063829787234	1.11788774244136e-10	0.0745022479126525	0.989095365663073	0.0299145299145299	0.999998259626253	0.0120481927710843
MA1548.2	PLAGL2	3.44704425757093e-11	0.0892857142857143	0.999699828762443	0.0378548895899054	0.00505355921162697	0.0808510638297872	9.47080719216809e-10	0.0905587668593449	0.959060135574346	0.047008547008547	0.999969114967698	0.0120481927710843
MA0784.3	POU1F1	0.999999962136176	0.0345982142857143	4.30864708992618e-07	0.0536277602523659	0.999998147451219	0.0170212765957447	0.99997265331453	0.0372511239563263	0.000552296833667023	0.047008547008547	2.38213272006352e-05	0.072289156626506
MA0785.2	POU2F1	0.999999997115108	0.0418526785714286	4.51118929510966e-06	0.0725552050473186	0.999999719539954	0.0212765957446809	0.999994041045857	0.0449582530507386	0.0104633591393185	0.0683760683760684	2.29084427201047e-06	0.0843373493975904
MA1962.1	POU2F1::SOX2	0.999999999999999	0.0279017857142857	0.000821799412953445	0.0378548895899054	0.999999981110439	0.0170212765957447	0.999999999937372	0.0295439948619139	0.134448394597144	0.0213675213675214	2.63278695112749e-05	0.0843373493975904
MA0507.3	POU2F2	0.999999522086504	0.0385044642857143	1.15352573709575e-06	0.0599369085173502	0.999998724128955	0.025531914893617	0.999773370208268	0.0404624277456647	0.00398550846400542	0.0512820512820513	2.17551162082125e-06	0.0843373493975904
MA0627.3	POU2F3	0.99999796597583	0.0452008928571429	8.73009153279544e-08	0.0694006309148265	0.999854678561268	0.0340425531914894	0.99981864434557	0.0468850353243417	0.00363806038263045	0.0555555555555556	3.46736992603915e-08	0.108433734939759
MA0786.2	POU3F1	0.999999999995849	0.0334821428571429	1.06765644040405e-06	0.0599369085173502	0.999999985954812	0.0170212765957447	0.999999928380669	0.0359666024405909	0.00523392913108834	0.0512820512820513	1.02177344558976e-06	0.0843373493975904
MA0787.1	POU3F2	0.999999999927577	0.0362723214285714	2.89057846247669e-08	0.0694006309148265	0.9999998141642	0.0212765957446809	0.999999668070466	0.0385356454720617	0.000367843499215921	0.0641025641025641	8.47122612597292e-07	0.0843373493975904
MA0788.1	POU3F3	0.999999999999805	0.03515625	5.99819890785993e-07	0.0725552050473186	0.999999991997019	0.0212765957446809	0.99999999313343	0.0372511239563263	0.00102246393114331	0.0769230769230769	1.26463169735821e-05	0.0602409638554217
MA0789.1	POU3F4	0.999999996886451	0.0357142857142857	2.33128760020139e-07	0.0662460567823344	0.999998360826984	0.0212765957446809	0.999996326059673	0.037893384714194	0.00332631786995771	0.0555555555555556	2.27045717326463e-07	0.0963855421686747
MA0790.2	POU4F1	1	0.0267857142857143	0.00403975857631729	0.0410094637223975	0.999999999974385	0.0170212765957447	0.999999999999995	0.0282594733461785	0.218252660821115	0.0299145299145299	0.000132034911318392	0.072289156626506
MA0683.2	POU4F2	1	0.0295758928571429	0.000203410103164416	0.0536277602523659	0.999999992439826	0.0212765957446809	0.999999999979727	0.0308285163776493	0.071439742756045	0.047008547008547	1.28751516275402e-05	0.072289156626506
MA0791.2	POU4F3	1	0.0290178571428571	0.00477264901157276	0.0473186119873817	0.999999999985576	0.0170212765957447	0.99999999999997	0.0308285163776493	0.27296438833499	0.0341880341880342	7.59902780253939e-05	0.0843373493975904
MA1115.2	POU5F1	0.998239580576298	0.05078125	6.54413712926644e-06	0.0599369085173502	0.998125971870482	0.0340425531914894	0.978817253113776	0.0533076429030186	0.00727864107857001	0.047008547008547	1.02270666241908e-05	0.0963855421686747
MA0142.1	Pou5f1::Sox2	0.999999999378908	0.0318080357142857	0.000379583644860656	0.056782334384858	0.99999910724343	0.00851063829787234	0.999998822349615	0.0353243416827232	0.0218256157038814	0.0512820512820513	0.000853918127210184	0.072289156626506
MA0792.1	POU5F1B	0.999999999214727	0.0401785714285714	6.47537778300973e-06	0.0694006309148265	0.999999800173293	0.0212765957446809	0.999997703150381	0.0430314707771355	0.0137161073053771	0.0598290598290598	2.18961524650546e-06	0.0963855421686747
MA0628.2	POU6F1	0.999999999999879	0.0200892857142857	0.00175432789935579	0.0315457413249211	0.999273689988178	0.0297872340425532	0.99999999998134	0.0186255619781631	0.107839357419792	0.0256410256410256	0.000256483656595878	0.0481927710843374
MA1549.2	POU6F1	1	0.0206473214285714	0.00162056049968319	0.0410094637223975	0.999863975481857	0.0212765957446809	0.999999999999999	0.0205523442517662	0.0646778011502583	0.0299145299145299	0.000904608668927288	0.072289156626506
MA0793.2	POU6F2	0.999999999673975	0.0234375	6.19928892506659e-05	0.0504731861198738	0.999692987503292	0.0212765957446809	0.999999942926329	0.0237636480411047	0.0129296461801417	0.0512820512820513	0.000125370554996619	0.0481927710843374
MA2338.1	Ppara	0.0170574117766261	0.0412946428571429	0.00245774923727502	0.0410094637223975	0.95961812994286	0.025531914893617	0.00186296244137081	0.0436737315350032	0.135531092773446	0.0213675213675214	0.000248116877705846	0.0963855421686747
MA1148.2	PPARA::RXRA	0.0143436218370469	0.0608258928571429	0.0155301278488771	0.0441640378548896	0.3655822528975	0.0638297872340425	0.0132114178260892	0.0603725112395633	0.0887039710561947	0.0341880341880342	0.0254299811326369	0.072289156626506
MA1550.2	PPARD	0.00267367994125114	0.05078125	0.0385742245872777	0.0599369085173502	0.351521562097657	0.051063829787234	0.00222377050753291	0.0507385998715479	0.0265777954532655	0.0598290598290598	0.412808599502048	0.0602409638554217
MA0066.2	PPARG	0.0870339200309412	0.0524553571428571	0.00214205277092812	0.056782334384858	0.200656154835401	0.051063829787234	0.127239349187527	0.0526653821451509	0.0283316554635253	0.047008547008547	0.00865235259992151	0.0843373493975904
MA0065.3	Pparg::Rxra	1.8737304113504e-06	0.0652901785714286	0.0337604703328512	0.0536277602523659	0.262495860855499	0.0638297872340425	1.22140246944278e-06	0.0655105973025048	0.0119164979926105	0.0641025641025641	0.599760722055509	0.0240963855421687
MA0508.4	PRDM1	0.002852211606953	0.0440848214285714	3.60492961896194e-05	0.0504731861198738	0.875459184205018	0.025531914893617	0.000364806422915503	0.0468850353243417	0.000131838202662767	0.0555555555555556	0.0484806991701155	0.036144578313253
MA1998.2	Prdm14	0.603144136868996	0.0474330357142857	0.397638018130356	0.0473186119873817	0.992938245508112	0.0340425531914894	0.265095231268882	0.0494540783558125	0.148985323395042	0.0598290598290598	0.904010461238162	0.0120481927710843
MA1616.2	Prdm15	0.762186143561628	0.04296875	0.488418661224805	0.0441640378548896	0.874931676703746	0.0340425531914894	0.624779280537058	0.0443159922928709	0.440876865571034	0.047008547008547	0.562908837917097	0.036144578313253
MA1647.3	Prdm4	0.265308340085303	0.0563616071428571	0.000232807645863958	0.0536277602523659	0.999208964107634	0.0382978723404255	0.0358776277785232	0.0590879897238279	0.0101242655718444	0.047008547008547	0.00175234631683625	0.072289156626506
MA1999.2	Prdm5	0.330539659998536	0.0530133928571429	0.0729742572014029	0.0504731861198738	0.328940627627987	0.0553191489361702	0.379782452592953	0.0526653821451509	0.105173218205223	0.047008547008547	0.219270686837686	0.0602409638554217
MA1723.2	PRDM9	6.00317488647727e-08	0.0708705357142857	0.246254283217432	0.0694006309148265	0.0377603036785745	0.0595744680851064	2.91905637998216e-07	0.0725754656390495	0.0575298076399359	0.0769230769230769	0.92173751749721	0.0481927710843374
MA0715.1	PROP1	1	0.02734375	0.0256602812118965	0.0315457413249211	0.999999999754904	0.00851063829787234	0.999999999999639	0.0301862556197816	0.348889739046326	0.0299145299145299	0.00136773359530646	0.036144578313253
MA0794.1	PROX1	0.772704344293396	0.0513392857142857	0.637594596031708	0.0347003154574132	0.872991833099909	0.0553191489361702	0.639924992457704	0.0507385998715479	0.949862271827912	0.0256410256410256	0.0297053137497963	0.0602409638554217
MA0716.2	PRRX1	1	0.0223214285714286	0.00334703019834033	0.0410094637223975	0.999995803252571	0.0212765957446809	0.999999999999999	0.0224791265253693	0.061602623288281	0.0384615384615385	0.00378521260276022	0.0481927710843374
MA0075.4	PRRX2	1	0.0133928571428571	0.00427628836486091	0.0347003154574132	0.999968016429896	0	0.999999999999648	0.0154142581888247	0.0982014863962761	0.0427350427350427	0.00191206858721229	0.0120481927710843
MA1620.2	Ptf1A	9.27123815278234e-30	0.08203125	3.01047596443994e-13	0.1198738170347	1.58574748577226e-07	0.0978723404255319	2.67961702389837e-24	0.0796403339755941	2.80683337051735e-11	0.132478632478632	0.00101367763873755	0.0843373493975904
MA1619.2	Ptf1A	2.21703297886282e-20	0.0825892857142857	1.32027785436062e-11	0.129337539432177	1.61586503380913e-05	0.0978723404255319	9.15205238374112e-17	0.0802825947334618	7.98121788103297e-10	0.136752136752137	0.00176007983894523	0.108433734939759
MA1618.2	Ptf1A	3.82803067296895e-11	0.0675223214285714	7.82633952927788e-12	0.10410094637224	0.0253290852692514	0.0851063829787234	2.35450903822185e-10	0.0648683365446371	1.94247686885103e-08	0.106837606837607	3.56580027145811e-05	0.0963855421686747
MA0730.1	RARA	0.000141348126344602	0.0580357142857143	0.190161808440808	0.0473186119873817	0.574031710288663	0.0468085106382979	3.83249339540861e-05	0.0597302504816956	0.038684389725557	0.0641025641025641	0.914819636845863	0
MA0729.1	RARA	0.0528703951263407	0.0530133928571429	0.11412379499972	0.0536277602523659	0.905577644928814	0.051063829787234	0.0132127847958038	0.0533076429030186	0.18032585500116	0.0555555555555556	0.196546374578275	0.0481927710843374
MA0159.1	RARA::RXRA	2.09986170219471e-06	0.0518973214285714	0.0150276261392041	0.0504731861198738	0.112555545595566	0.0382978723404255	3.88645879007675e-06	0.0539499036608863	0.00151911194742675	0.0555555555555556	0.811011148090491	0.036144578313253
MA1149.2	RARA::RXRG	3.62737702164588e-08	0.06640625	0.045658030879301	0.0504731861198738	0.14257373427271	0.0340425531914894	4.10196480498091e-08	0.0712909441233141	0.0136297785879701	0.0555555555555556	0.674884183601796	0.036144578313253
MA0858.1	Rarb	0.0159775524988267	0.0524553571428571	0.058076338078247	0.0536277602523659	0.597051102476741	0.0382978723404255	0.00831329274900356	0.054592164418754	0.0638802786314294	0.0598290598290598	0.29260683539125	0.036144578313253
MA0857.1	Rarb	0.0329777925992702	0.0457589285714286	0.304876377726351	0.028391167192429	0.839026391562016	0.0340425531914894	0.0096530307681022	0.0475272960822094	0.35706427629494	0.0299145299145299	0.337933828420473	0.0240963855421687
MA1552.2	RARB	0.133289282513005	0.0513392857142857	0.482178638920771	0.0504731861198738	0.475328647397814	0.0468085106382979	0.11998975689733	0.0520231213872832	0.778240072796086	0.0427350427350427	0.0924064788961712	0.072289156626506
MA0860.1	Rarg	0.000250886894335601	0.0591517857142857	0.50073379139798	0.0504731861198738	0.165163988063701	0.051063829787234	0.000386156407921164	0.0603725112395633	0.471833926302642	0.0512820512820513	0.534360242296716	0.0481927710843374
MA0859.2	Rarg	0.00263072848914504	0.0463169642857143	0.445887172722096	0.0347003154574132	0.726419755390041	0.0425531914893617	0.000660519996723739	0.0468850353243417	0.56854666318889	0.0299145299145299	0.28077326390655	0.0481927710843374
MA1553.2	RARG	0.0299861475226269	0.0552455357142857	0.116398137628142	0.056782334384858	0.253789177153493	0.0638297872340425	0.038451736830303	0.0539499036608863	0.295209384753548	0.0555555555555556	0.0759257395585224	0.0602409638554217
MA0718.2	RAX	0.999999999999995	0.0223214285714286	0.00142441958860181	0.0441640378548896	0.999995850827316	0.025531914893617	0.999999999979981	0.0218368657675016	0.0666349222764672	0.047008547008547	0.000659763298775289	0.036144578313253
MA0717.2	RAX2	1	0.0245535714285714	0.00186218078276422	0.0441640378548896	0.999998161399854	0.0212765957446809	0.999999999999995	0.0250481695568401	0.058792758510417	0.0427350427350427	0.00147461256709056	0.0481927710843374
MA1116.2	RBPJ	0.999487366975221	0.0697544642857143	0.462249757523286	0.0725552050473186	0.970586047820849	0.0468085106382979	0.997324880988375	0.0732177263969171	0.695912013896355	0.0598290598290598	0.150252737709727	0.108433734939759
MA0101.1	REL	0.00434161376837238	0.05859375	0.0131648923304856	0.0599369085173502	0.0266872701912206	0.0723404255319149	0.0194935337956174	0.0565189466923571	0.134641542679822	0.0512820512820513	0.00730322017637332	0.0843373493975904
MA0107.1	RELA	0.00173550641764755	0.0675223214285714	0.0321129571517697	0.0662460567823344	0.00813503925688491	0.106382978723404	0.0141377699562332	0.0616570327552987	0.124893395177483	0.0555555555555556	0.0450291588350411	0.0963855421686747
MA1117.2	RELB	0.300523444939951	0.0390625	0.258902042414274	0.0252365930599369	0.10130706958311	0.0595744680851064	0.474786717671503	0.0359666024405909	0.423731642107543	0.0256410256410256	0.168710001629929	0.0240963855421687
MA0138.3	REST	0.0240239601628005	0.0552455357142857	0.936222808109164	0.0410094637223975	0.313064587914869	0.0425531914893617	0.0262222137562434	0.0571612074502248	0.704667344461551	0.0512820512820513	0.983464700946588	0.0120481927710843
MA0509.3	RFX1	0.0828465159063058	0.0479910714285714	0.532381885402807	0.0504731861198738	0.000357959207683902	0.0893617021276596	0.460245865543225	0.0417469492614001	0.568679759384121	0.0555555555555556	0.433828548130688	0.036144578313253
MA0600.3	RFX2	0.648594136672357	0.0440848214285714	0.362389323480333	0.0378548895899054	0.0243204148681895	0.0723404255319149	0.886986096202407	0.039820166987797	0.465406113682276	0.0384615384615385	0.2836210721014	0.036144578313253
MA0798.3	RFX3	0.0399712742475614	0.0513392857142857	0.73744068784623	0.0536277602523659	3.38925466858592e-05	0.0893617021276596	0.409436609759398	0.0456005138086063	0.737474953390963	0.0555555555555556	0.555402048855905	0.0481927710843374
MA0799.3	RFX4	0.28252729721686	0.0558035714285714	0.231457533356582	0.0347003154574132	0.677377314327728	0.0468085106382979	0.21184722436342	0.0571612074502248	0.144527806825763	0.0341880341880342	0.631139118335768	0.036144578313253
MA0510.3	RFX5	0.422122126625657	0.0435267857142857	0.447677850544874	0.0410094637223975	0.00551667044785604	0.0851063829787234	0.796243203275911	0.0372511239563263	0.536093418823466	0.0427350427350427	0.330074765741693	0.036144578313253
MA1724.2	Rfx6	0.064133393716551	0.05859375	0.178057711247053	0.056782334384858	0.486645965727191	0.0680851063829787	0.0521430391336121	0.0571612074502248	0.260382600852468	0.0555555555555556	0.224145180875799	0.0602409638554217
MA1554.2	RFX7	0.0164565703638992	0.0580357142857143	0.659408803412727	0.0410094637223975	0.00551046526739176	0.0893617021276596	0.10036502078655	0.0533076429030186	0.432196806796183	0.0512820512820513	0.862829134556692	0.0120481927710843
MA0629.2	Rhox11	0.99823402413102	0.046875	0.000586125621509732	0.0630914826498423	0.742156547064374	0.0553191489361702	0.997948348678267	0.0456005138086063	0.0128356664968711	0.0555555555555556	0.00475008658661383	0.0843373493975904
MA0719.2	RHOXF1	0.999999999999889	0.0345982142857143	0.99967628900238	0.0252365930599369	0.999999999998563	0.00851063829787234	0.999999952125389	0.0385356454720617	0.993357710194812	0.0213675213675214	0.99385121566112	0.036144578313253
MA0071.1	RORA	0.000387361504359697	0.0474330357142857	0.0125333327680975	0.0536277602523659	0.915807933009449	0.0297872340425532	2.1798722004062e-05	0.0500963391136802	0.0538111354327525	0.0427350427350427	0.0446018907600941	0.0843373493975904
MA0072.2	RORA	0.273589803176558	0.04296875	0.0121007002120402	0.0378548895899054	0.983582770906928	0.0212765957446809	0.0762865648372755	0.046242774566474	0.0455299068541074	0.0384615384615385	0.0553143480312853	0.036144578313253
MA1150.2	RORB	0.461280905850674	0.0530133928571429	0.159380787132705	0.0441640378548896	0.999827230144445	0.0340425531914894	0.0838015429796892	0.0558766859344894	0.275406258338892	0.0512820512820513	0.165084649488724	0.0240963855421687
MA1151.2	RORC	0.488441968904356	0.0558035714285714	0.493924885306529	0.0378548895899054	0.999185621619814	0.0382978723404255	0.121247482682812	0.0584457289659602	0.538117061890265	0.0384615384615385	0.410918032570726	0.036144578313253
MA0073.2	RREB1	6.97373726081625e-10	0.0669642857142857	0.0812766662584773	0.0630914826498423	0.000115005696033637	0.0765957446808511	2.16186651960579e-07	0.0655105973025048	0.0869622955114586	0.0641025641025641	0.315841613483549	0.0602409638554217
MA0002.3	Runx1	0.00164786838807589	0.06640625	0.0224905322608818	0.0725552050473186	0.23615790860647	0.0723404255319149	0.00198432188034723	0.0655105973025048	0.00121864625030277	0.0854700854700855	0.919244704706205	0.036144578313253
MA0511.2	RUNX2	0.89834306640798	0.0452008928571429	0.900269885142273	0.0504731861198738	0.240634813747251	0.0382978723404255	0.949817205543767	0.046242774566474	0.457093921471087	0.0641025641025641	0.998108961108826	0.0120481927710843
MA0684.3	RUNX3	0.778983616190551	0.0485491071428571	0.280816221094186	0.0599369085173502	0.905067881205289	0.0425531914893617	0.624618491698151	0.0494540783558125	0.174068306916099	0.0683760683760684	0.667000080389093	0.036144578313253
MA0512.2	Rxra	0.000975665404595519	0.0569196428571429	0.0328438839788884	0.0473186119873817	0.1107507734239	0.0553191489361702	0.00214196366553618	0.0571612074502248	0.0143981877709447	0.0598290598290598	0.535428109483294	0.0120481927710843
MA0074.1	RXRA::VDR	0.605714714837442	0.0496651785714286	0.0762967951782831	0.0410094637223975	0.317555417096108	0.051063829787234	0.679614313278541	0.0494540783558125	0.404577510811625	0.0341880341880342	0.0105723170582012	0.0602409638554217
MA0855.1	RXRB	0.00116515947821185	0.0502232142857143	0.0111022740692593	0.0504731861198738	0.182841405027007	0.0553191489361702	0.00173468826862667	0.0494540783558125	0.0130046009448708	0.0598290598290598	0.223973597766671	0.0240963855421687
MA1555.1	RXRB	0.103490266627803	0.0491071428571429	0.225212551845172	0.0347003154574132	0.563899703114949	0.0468085106382979	0.0776760417260897	0.0494540783558125	0.466844634312206	0.0299145299145299	0.0918662570021344	0.0481927710843374
MA0856.1	RXRG	0.0173786919757868	0.0479910714285714	0.0263296907557742	0.056782334384858	0.456794233772374	0.051063829787234	0.0129778476183561	0.0475272960822094	0.0151380421699171	0.0598290598290598	0.440033093268065	0.0481927710843374
MA1556.1	RXRG	0.0391329287993807	0.0591517857142857	0.428293305593063	0.0504731861198738	0.155124378624327	0.0425531914893617	0.0665463901357627	0.0616570327552987	0.63180162006342	0.0512820512820513	0.178228720474531	0.0481927710843374
MA1963.2	SATB1	1	0.0217633928571429	0.29297547444175	0.0252365930599369	0.99999997413366	0.00851063829787234	1	0.0237636480411047	0.569981071676876	0.0256410256410256	0.0897272719079934	0.0240963855421687
MA0743.3	SCRT1	7.4065648759951e-09	0.0708705357142857	4.25694884998889e-08	0.0946372239747634	0.000856738606002123	0.102127659574468	6.0021219792896e-07	0.0661528580603725	1.39735197198897e-06	0.094017094017094	0.00420820126790333	0.0963855421686747
MA0744.3	SCRT2	2.26618490150858e-08	0.06640625	5.78525203380739e-06	0.0851735015772871	0.00408866070366865	0.0808510638297872	6.36369167787865e-07	0.0642260757867694	3.71275742760214e-05	0.0897435897435897	0.0256418894691854	0.072289156626506
MA0630.2	SHOX	1	0.0172991071428571	0.00353020863818303	0.0315457413249211	0.999998504877592	0.0212765957446809	0.999999999999998	0.0166987797045601	0.0770462311128703	0.0256410256410256	0.00246658148848752	0.0481927710843374
MA0720.2	Shox2	1	0.02734375	0.00343019047015498	0.0504731861198738	0.99999616306817	0.0212765957446809	0.999999999999988	0.0282594733461785	0.087555221263109	0.047008547008547	0.00169602945270775	0.0602409638554217
MA1118.2	SIX1	0.489696665198001	0.0569196428571429	0.0319492227083263	0.0536277602523659	0.914532947003751	0.0468085106382979	0.291347165070774	0.0584457289659602	0.0734982269891084	0.0512820512820513	0.111339324214372	0.0602409638554217
MA1119.2	SIX2	0.887336462163313	0.0479910714285714	0.00168968265565959	0.0662460567823344	0.948926996379869	0.0553191489361702	0.749066990225512	0.0468850353243417	0.00754991591679582	0.0683760683760684	0.0462110515984206	0.0602409638554217
MA0631.2	Six3	0.999882060542174	0.0373883928571429	0.271325357766166	0.0473186119873817	0.989600728096443	0.025531914893617	0.998848964566689	0.0391779062299294	0.145634107982494	0.0512820512820513	0.721112951166286	0.036144578313253
MA2001.2	Six4	0.117651140799937	0.0518973214285714	0.191471800934365	0.0441640378548896	0.928348302716734	0.025531914893617	0.0346917689479408	0.0558766859344894	0.308453439201979	0.0341880341880342	0.185967919061205	0.072289156626506
MA1964.2	SMAD2	0.000978088225354029	0.0770089285714286	0.986410375469858	0.0347003154574132	0.0741085898097435	0.0638297872340425	0.00281932679457871	0.0789980732177264	0.959263011814379	0.0341880341880342	0.912764630800961	0.036144578313253
MA0795.1	SMAD3	0.134309941018912	0.0574776785714286	0.555081731640698	0.0473186119873817	0.950794596270053	0.0425531914893617	0.03617063522363	0.0597302504816956	0.227137883917303	0.0641025641025641	0.945854139465008	0
MA1153.2	Smad4	5.97155047657512e-107	0.102678571428571	2.60447118892574e-12	0.0662460567823344	9.10655740826585e-15	0.0936170212765957	2.9404418516559e-94	0.104046242774566	7.13931478609117e-11	0.0683760683760684	0.00323243404546855	0.0602409638554217
MA1557.1	SMAD5	0.036102854460085	0.0619419642857143	0.613105514211383	0.0441640378548896	0.761662056372808	0.0553191489361702	0.0140563122807662	0.062941554271034	0.201916877722497	0.0598290598290598	0.982694705777552	0
MA1558.2	SNAI1	6.37141719978344e-34	0.125558035714286	1.3221012747651e-07	0.138801261829653	2.4548189053903e-09	0.136170212765957	6.2266710578548e-27	0.123956326268465	7.76544736569006e-07	0.14957264957265	0.0222186684505996	0.108433734939759
MA0745.3	SNAI2	5.46144858852918e-34	0.0970982142857143	2.68518063256132e-11	0.116719242902208	3.80410415380772e-10	0.14468085106383	2.07926419978137e-26	0.0899165061014772	9.05688616357260e-09	0.11965811965812	0.000331392580109825	0.108433734939759
MA1559.2	SNAI3	1.00176711514925e-28	0.101004464285714	1.80437570006545e-08	0.116719242902208	2.47728971067186e-08	0.123404255319149	1.07037530509206e-22	0.0976236351958895	1.69494195072993e-06	0.11965811965812	0.00134813504342327	0.108433734939759
MA1560.2	SOHLH2	3.53998819799459e-13	0.0619419642857143	0.000107213242768005	0.0473186119873817	4.5004056463399e-09	0.102127659574468	3.65050735566245e-08	0.0558766859344894	0.000488025184035431	0.0427350427350427	0.0416788883853712	0.0602409638554217
MA0870.1	Sox1	0.999999923846958	0.0418526785714286	0.114594365459649	0.028391167192429	0.999957156804128	0.025531914893617	0.999982579073414	0.0443159922928709	0.125300528095366	0.0299145299145299	0.324321801170129	0.0240963855421687
MA0442.3	SOX10	0.999999993023288	0.0625	0.0187744664767026	0.0977917981072555	0.988237489633714	0.0680851063829787	0.999999899938267	0.0616570327552987	0.0981861071709208	0.0982905982905983	0.0287472211231055	0.0963855421686747
MA0869.3	Sox11	0.280838347579834	0.05859375	0.000975145125286983	0.0599369085173502	0.683971514360909	0.0638297872340425	0.208310864775385	0.0578034682080925	0.0312745030279586	0.0512820512820513	0.00195871292469241	0.0843373493975904
MA1561.2	SOX12	0.957327506671036	0.0491071428571429	0.297318542840147	0.0347003154574132	0.937578490479041	0.0425531914893617	0.894253417752684	0.0500963391136802	0.428240838476399	0.0341880341880342	0.223020932318671	0.036144578313253
MA1120.2	SOX13	1	0.0334821428571429	0.557141857378833	0.0441640378548896	0.999996233662724	0.025531914893617	0.999999999999656	0.0346820809248555	0.925276733722552	0.0427350427350427	0.0249384066882728	0.0481927710843374
MA1562.2	SOX14	1	0.03125	0.649955807228661	0.028391167192429	0.999999990688044	0.0212765957446809	0.999999999982571	0.0327552986512524	0.833118720942692	0.0299145299145299	0.196985350015385	0.0240963855421687
MA1152.2	SOX15	0.999999918419382	0.0452008928571429	0.00729626630415615	0.0599369085173502	0.999562278485162	0.0425531914893617	0.999992815484456	0.0456005138086063	0.131915964752463	0.047008547008547	0.00243019204295494	0.0963855421686747
MA0078.3	Sox17	0.999999983816659	0.0323660714285714	0.0364782751089518	0.0536277602523659	0.99999966641087	0.00851063829787234	0.999977426831411	0.0359666024405909	0.254376198086606	0.0555555555555556	0.00978102482063008	0.0481927710843374
MA1563.2	SOX18	0.995881410996118	0.0256696428571429	0.0220686471783433	0.0378548895899054	0.985256200690716	0.0170212765957447	0.977001722761983	0.0269749518304432	0.207181233001815	0.0384615384615385	0.00627419552522316	0.036144578313253
MA0143.5	SOX2	0.999999999948343	0.0301339285714286	0.249082087837018	0.0378548895899054	0.999930537612842	0.025531914893617	0.999999977026367	0.0308285163776493	0.727921237929582	0.0384615384615385	0.013745158524823	0.036144578313253
MA0866.1	SOX21	0.999999990369321	0.0385044642857143	0.0970585684620286	0.0473186119873817	0.99999861818488	0.0340425531914894	0.999990180827498	0.0391779062299294	0.261017829844656	0.0555555555555556	0.0709083748457785	0.0240963855421687
MA0514.3	Sox3	0.99999999999937	0.0340401785714286	0.39861222004075	0.0378548895899054	0.999923021071843	0.0297872340425532	0.999999999617683	0.0346820809248555	0.857583355654613	0.0384615384615385	0.0166062537298712	0.036144578313253
MA0867.3	SOX4	0.998381337791938	0.0608258928571429	0.00979281340354957	0.0504731861198738	0.914047888773956	0.0638297872340425	0.995608834702755	0.0603725112395633	0.195593312536843	0.0384615384615385	0.00134795548905163	0.0843373493975904
MA0087.3	Sox5	0.999953614853291	0.03515625	0.284722813561194	0.0315457413249211	0.998896719768205	0.0170212765957447	0.998749023085701	0.037893384714194	0.681088229724332	0.0213675213675214	0.0342257018024465	0.0602409638554217
MA0515.1	Sox6	0.997394857070493	0.0541294642857143	0.0146066955395962	0.0536277602523659	0.998119820843978	0.0468085106382979	0.971176563301851	0.0552344251766217	0.257770392845067	0.047008547008547	0.0012322088357678	0.072289156626506
MA2095.1	Sox7	0.999998463763818	0.0390625	0.0812408148933942	0.0536277602523659	0.999998302944542	0.0212765957446809	0.999479743137594	0.0417469492614001	0.350873350572564	0.0555555555555556	0.0207458392778158	0.0481927710843374
MA0868.3	SOX8	0.999999998493233	0.0357142857142857	0.0630240025336022	0.0378548895899054	0.999923671350442	0.0340425531914894	0.999999546421877	0.0359666024405909	0.364675539278119	0.0341880341880342	0.00993168264493666	0.0481927710843374
MA0077.2	SOX9	1	0.0239955357142857	0.328958553882963	0.0315457413249211	0.99999999922808	0.0127659574468085	0.999999999989884	0.0256904303147078	0.566814827517715	0.0341880341880342	0.126283439194196	0.0240963855421687
MA0079.5	SP1	3.73105054732934e-09	0.0675223214285714	0.999954606363982	0.0347003154574132	0.000393381179073679	0.0765957446808511	5.02736672084327e-07	0.0661528580603725	0.975824096770905	0.047008547008547	0.999998369434854	0
MA0516.3	SP2	1.54558144766373e-09	0.0825892857142857	0.999997311882529	0.0378548895899054	5.47708668766373e-07	0.140425531914894	5.31969189107218e-06	0.0738599871547848	0.998557712472032	0.047008547008547	0.999968465941674	0.0120481927710843
MA0746.3	SP3	3.49177270681775e-17	0.0758928571428571	0.896854294075398	0.0315457413249211	3.88265550540163e-08	0.0936170212765957	4.35952837412388e-12	0.0732177263969171	0.67385805324849	0.0384615384615385	0.958889644965423	0.0120481927710843
MA0685.2	SP4	2.51446693250594e-12	0.0725446428571429	0.999093977394495	0.0347003154574132	0.000125627961708552	0.0808510638297872	1.10527209805249e-09	0.0712909441233141	0.916497187379363	0.047008547008547	0.99997315707316	0
MA1965.2	SP5	0.000616027398441012	0.0909598214285714	0.989091825585949	0.056782334384858	0.052426161570485	0.0851063829787234	0.00223321071267138	0.0918432883750803	0.871900422118827	0.0641025641025641	0.99599303610533	0.036144578313253
MA0747.2	SP8	1.21079105939564e-12	0.0747767857142857	0.892926468691054	0.0473186119873817	0.000107964312692162	0.0765957446808511	6.12237217507178e-10	0.0745022479126525	0.631002073612104	0.0512820512820513	0.972077609686964	0.036144578313253
MA1564.2	SP9	6.51336961070849e-16	0.0753348214285714	0.992176804224768	0.0347003154574132	4.27441033418484e-08	0.102127659574468	5.62265281368449e-11	0.0712909441233141	0.895868528869085	0.0299145299145299	0.996340746241009	0.0481927710843374
MA0686.2	SPDEF	0.404433301106474	0.0518973214285714	0.955592011452205	0.028391167192429	0.966385469362015	0.0297872340425532	0.17273534345555	0.0552344251766217	0.825090735288878	0.0299145299145299	0.960867292231889	0.0240963855421687
MA0080.7	Spi1	0.102829547401254	0.0524553571428571	4.3863507512583e-11	0.0977917981072555	0.791675462929917	0.0468085106382979	0.0478531982079515	0.0533076429030186	3.96049980789793e-10	0.094017094017094	0.00936194783971968	0.108433734939759
MA0081.3	SPIB	0.0328539828874338	0.0513392857142857	7.39189761348229e-14	0.113564668769716	0.399286176801364	0.0553191489361702	0.0299212209099315	0.0507385998715479	1.2515196851487e-12	0.115384615384615	0.00386104486036903	0.108433734939759
MA0687.2	SPIC	0.992307497873329	0.0446428571428571	1.22547129813243e-06	0.0914826498422713	0.932158725341167	0.0297872340425532	0.978069752676264	0.0468850353243417	4.1041436541305e-06	0.102564102564103	0.041347974936605	0.0602409638554217
MA0111.1	Spz1	0.0176496326431121	0.0574776785714286	0.0811158989874714	0.0347003154574132	0.314927024406041	0.0595744680851064	0.0188306422492455	0.0571612074502248	0.0460938825385224	0.0341880341880342	0.536737238420053	0.036144578313253
MA0829.3	SREBF1	2.96739112016378e-06	0.0518973214285714	0.00205663827744396	0.0441640378548896	0.0137218877366309	0.0425531914893617	3.07064165375418e-05	0.0533076429030186	0.00396007796672906	0.0427350427350427	0.118904554917164	0.0481927710843374
MA0595.1	SREBF1	0.0145522522221516	0.0479910714285714	0.0483048253825534	0.056782334384858	0.0380151339352763	0.0468085106382979	0.0493598204300058	0.0481695568400771	0.0397131847142959	0.0641025641025641	0.372949914574779	0.036144578313253
MA0828.3	SREBF2	1.4025404991129e-06	0.0563616071428571	0.00579108909889442	0.0347003154574132	0.00212329048929906	0.051063829787234	4.59742303536906e-05	0.0571612074502248	0.00544551448020004	0.0299145299145299	0.249518458376015	0.0481927710843374
MA0596.1	SREBF2	0.521799952731336	0.0418526785714286	0.0161396833449204	0.0630914826498423	0.359664407984235	0.0425531914893617	0.575774165613888	0.0417469492614001	0.0078863105067705	0.0769230769230769	0.451840770242587	0.0240963855421687
MA0083.3	SRF	0.990854550903368	0.0452008928571429	0.00900491170108512	0.0599369085173502	0.999991455432157	0.025531914893617	0.83328502978328	0.0481695568400771	0.0325439012358805	0.0555555555555556	0.0597704031838289	0.072289156626506
MA0084.2	SRY	0.999999999892332	0.0385044642857143	0.000538209619919831	0.0410094637223975	0.999986294128625	0.025531914893617	0.999999906317312	0.0404624277456647	0.0809324180384812	0.0341880341880342	5.91416007706402e-05	0.0602409638554217
MA0137.4	STAT1	0.79169216400611	0.0546875	0.0680160694624155	0.0599369085173502	0.676979372383891	0.0638297872340425	0.753293734256249	0.0533076429030186	0.182016705656124	0.0641025641025641	0.0797386825276337	0.0481927710843374
MA0517.2	STAT1::STAT2	0.996858422091822	0.0412946428571429	0.000209467297979756	0.0757097791798107	0.995653831028578	0.025531914893617	0.973224563643483	0.0436737315350032	0.000402010100115507	0.0769230769230769	0.0985015927671952	0.072289156626506
MA1623.2	Stat2	0.983170431341596	0.0479910714285714	6.85697378687769e-05	0.0473186119873817	0.998883690531074	0.0382978723404255	0.871586541104391	0.0494540783558125	0.00101194691626791	0.047008547008547	0.0107079953018903	0.0481927710843374
MA0144.3	STAT3	0.965294645541894	0.0558035714285714	0.0154719012878921	0.0410094637223975	0.987990451501312	0.0638297872340425	0.861722533360686	0.054592164418754	0.153322194774009	0.0256410256410256	0.00712772419895064	0.0843373493975904
MA0518.2	Stat4	0.981845738226563	0.0608258928571429	0.000267573428714621	0.0694006309148265	0.838124721567066	0.0680851063829787	0.968176249317818	0.0597302504816956	0.0103236289736278	0.0598290598290598	0.00209851674349944	0.0963855421686747
MA1624.2	Stat5a	0.996215402976466	0.0530133928571429	0.88264585024642	0.0220820189274448	0.976225523822399	0.0553191489361702	0.982021402088404	0.0526653821451509	0.929698260331518	0.0128205128205128	0.436514286645853	0.0481927710843374
MA0519.2	Stat5a::Stat5b	0.0566879105401053	0.0597098214285714	0.0585912492162953	0.0441640378548896	0.529410817993319	0.0425531914893617	0.0416920339324254	0.0622992935131663	0.134776376937121	0.0384615384615385	0.108199323538248	0.0602409638554217
MA1625.2	Stat5b	0.996650958699728	0.0518973214285714	0.519608466282189	0.0504731861198738	0.954881922331017	0.0340425531914894	0.987696865285296	0.054592164418754	0.865875189465134	0.0341880341880342	0.0489067498033006	0.0963855421686747
MA0520.2	Stat6	0.999999808525382	0.0362723214285714	0.0452286914259733	0.0725552050473186	0.999891911964317	0.025531914893617	0.999972873128685	0.037893384714194	0.14967291586792	0.0641025641025641	0.0571419380517573	0.0963855421686747
MA0091.2	TAL1::TCF3	3.95056382262875e-06	0.0524553571428571	6.67963048970687e-08	0.0851735015772871	0.203407045152173	0.0553191489361702	3.85115033345011e-06	0.0520231213872832	2.02078266716266e-06	0.102564102564103	0.00462726689734415	0.036144578313253
MA0108.3	TBP	1	0.0262276785714286	0.143940532507135	0.0220820189274448	0.999999996573463	0.0212765957446809	1	0.0269749518304432	0.583094787120816	0.0170940170940171	0.0104337161648681	0.036144578313253
MA0802.2	TBR1	0.0549009824452351	0.0485491071428571	2.54476283052097e-06	0.0662460567823344	0.0952454421171926	0.0425531914893617	0.113055184340749	0.0494540783558125	0.00187735643008912	0.0512820512820513	3.7043981588501e-05	0.108433734939759
MA0805.1	TBX1	3.56971194844735e-05	0.0518973214285714	0.000302371407906203	0.0536277602523659	0.00606759231354791	0.0723404255319149	0.000511290867494086	0.0488118175979448	0.0222011657994368	0.0341880341880342	0.000561001065280577	0.108433734939759
MA0803.1	TBX15	3.57629415735918e-07	0.0608258928571429	0.00042965577405408	0.0725552050473186	0.000639040222464453	0.0680851063829787	2.49045679399555e-05	0.0597302504816956	0.0171610898116968	0.0598290598290598	0.00170648723880306	0.108433734939759
MA1565.2	TBX18	0.00249659695954467	0.046875	0.000539606077582251	0.0599369085173502	0.0026438412064594	0.051063829787234	0.0282558289335873	0.046242774566474	0.0203008476209523	0.0512820512820513	0.00177413631099958	0.0843373493975904
MA0804.2	TBX19	0.544012096513347	0.0502232142857143	0.000242535303883348	0.0662460567823344	0.594331792232766	0.0382978723404255	0.507125282131481	0.0520231213872832	0.0368872383021481	0.047008547008547	0.000115643173947424	0.120481927710843
MA0688.2	TBX2	0.0018124616624657	0.0513392857142857	1.72718714614447e-06	0.0788643533123028	0.00911879738291502	0.0553191489361702	0.0140392042794883	0.0507385998715479	0.00072467683313916	0.0683760683760684	0.000114995953659192	0.108433734939759
MA0689.1	TBX20	0.461385133676171	0.0457589285714286	2.73791088523854e-06	0.0662460567823344	0.243873837072497	0.0680851063829787	0.564015863228976	0.0423892100192678	0.00185076684807105	0.0598290598290598	4.26337201150949e-05	0.0843373493975904
MA0690.3	TBX21	0.00350129868769915	0.0546875	5.14926094544292e-05	0.056782334384858	0.0399293591827669	0.0425531914893617	0.0133616048292629	0.0565189466923571	0.0131283160428325	0.047008547008547	8.86379486762124e-05	0.0843373493975904
MA1566.3	TBX3	0.00115661866423743	0.0496651785714286	4.33368763071015e-05	0.0662460567823344	0.00598714507725881	0.0553191489361702	0.0112401002580454	0.0488118175979448	0.00962949868959672	0.047008547008547	0.000129997683617857	0.120481927710843
MA0806.1	TBX4	1.16986993727332e-06	0.0518973214285714	3.60442075221765e-06	0.0788643533123028	9.06240002448725e-05	0.0553191489361702	0.000171330972396114	0.0513808606294155	0.000567492586561082	0.0683760683760684	0.000489051668369261	0.108433734939759
MA0807.1	TBX5	2.29076616886682e-08	0.0602678571428571	2.79792963838849e-05	0.0725552050473186	2.26882635309453e-05	0.0851063829787234	1.07841387235811e-05	0.0565189466923571	0.00126534162970468	0.0726495726495727	0.00243554528669651	0.072289156626506
MA1567.3	Tbx6	1.12796000869552e-05	0.0619419642857143	0.000105039446263872	0.0757097791798107	0.00423095852015258	0.051063829787234	0.000215039715939973	0.0635838150289017	0.0108485825028979	0.0683760683760684	0.000433083950574189	0.0963855421686747
MA0009.2	TBXT	0.0855337210788951	0.0569196428571429	0.00143190152737625	0.056782334384858	0.161213567807632	0.051063829787234	0.137797569872666	0.0578034682080925	0.0483067072369295	0.047008547008547	0.00146147868674733	0.0843373493975904
MA0521.3	Tcf12	4.16918905240418e-05	0.0848214285714286	2.57668298363986e-06	0.135646687697161	0.0268278292722058	0.0851063829787234	0.000253114426435618	0.0847784200385356	3.85426256141848e-06	0.145299145299145	0.0817641599535784	0.108433734939759
MA1648.2	TCF12	7.18501682135959e-38	0.0747767857142857	5.46004284289516e-06	0.0788643533123028	6.17230748137971e-10	0.0851063829787234	2.84197762018616e-30	0.0732177263969171	2.54444341356384e-06	0.0811965811965812	0.186769245341057	0.072289156626506
MA0832.2	Tcf21	1.10148740076838e-10	0.0625	2.03890789634064e-09	0.0851735015772871	0.000561091209504391	0.0808510638297872	1.48654829271424e-08	0.0597302504816956	1.75267711720731e-08	0.102564102564103	0.012424111658953	0.036144578313253
MA1568.2	TCF21	2.2649732364441e-05	0.0541294642857143	0.00921138216340896	0.0410094637223975	0.170103141526195	0.0468085106382979	3.02610776104794e-05	0.0552344251766217	0.126341264200055	0.0427350427350427	0.00431571550008915	0.036144578313253
MA0522.4	TCF3	1.00351104044638e-35	0.0731026785714286	6.21017124616622e-06	0.082018927444795	7.95257307742971e-10	0.0808510638297872	2.69337568313514e-28	0.0719332048811818	5.14365881599609e-06	0.0854700854700855	0.13295057476684	0.072289156626506
MA0830.3	TCF4	4.32794615374198e-31	0.0998883928571429	2.1540224290499e-06	0.116719242902208	6.75067572150689e-10	0.114893617021277	7.70918681669262e-24	0.0976236351958895	5.54294022525762e-06	0.123931623931624	0.0533752647477222	0.0963855421686747
MA0769.3	TCF7	0.999998934958825	0.0390625	0.0248742669518518	0.0473186119873817	0.999517936588653	0.0212765957446809	0.999933444748199	0.0417469492614001	0.068437436757506	0.0512820512820513	0.0857100403805052	0.036144578313253
MA1421.1	TCF7L1	0.889644359435474	0.0440848214285714	0.000837267505701415	0.0630914826498423	0.999737406038196	0.0297872340425532	0.518410472391266	0.046242774566474	0.0020412137154383	0.0683760683760684	0.0881510907724779	0.0481927710843374
MA0523.2	TCF7L2	0.999965926991145	0.0396205357142857	0.00178650088366624	0.0662460567823344	0.978533611653967	0.0297872340425532	0.99975050169649	0.0411046885035324	0.0324294362471366	0.0641025641025641	0.00499395498780622	0.072289156626506
MA0632.3	TCFL5	0.00914113409039343	0.0546875	0.904484526537999	0.028391167192429	4.49004986922149e-06	0.11063829787234	0.24537577876307	0.046242774566474	0.882273319926921	0.0341880341880342	0.700935176416159	0.0120481927710843
MA0090.4	TEAD1	0.999610530884798	0.0435267857142857	0.420366055152055	0.028391167192429	0.999622876976801	0.0297872340425532	0.990191709269153	0.0456005138086063	0.761634850893823	0.0256410256410256	0.063830807447875	0.036144578313253
MA1121.2	TEAD2	0.999661713735038	0.0290178571428571	0.570157288441638	0.0189274447949527	0.995080523568694	0.025531914893617	0.99601711879726	0.0295439948619139	0.90951241320434	0.0128205128205128	0.0391421744154963	0.036144578313253
MA0808.1	TEAD3	0.934076975759786	0.0502232142857143	0.351065591247192	0.0378548895899054	0.973774746225801	0.051063829787234	0.808935580656055	0.0500963391136802	0.91819866697062	0.0299145299145299	0.00277081054938476	0.0602409638554217
MA0809.3	TEAD4	0.999816357829153	0.0440848214285714	0.118463839385524	0.0347003154574132	0.999836801526902	0.0425531914893617	0.993248282003657	0.0443159922928709	0.503049174031925	0.0341880341880342	0.0128594751384393	0.036144578313253
MA0843.2	TEF	0.999997121808652	0.0362723214285714	0.257344324471183	0.0252365930599369	0.996215667953397	0.0340425531914894	0.999935995206985	0.0366088631984586	0.621446129356958	0.0256410256410256	0.0415812197053116	0.0240963855421687
MA0810.2	TFAP2A	1.00613943861487e-06	0.0758928571428571	0.999276981789459	0.056782334384858	0.00325829071209761	0.0851063829787234	2.66603275893187e-05	0.0745022479126525	0.852491872079986	0.0641025641025641	0.999999673023595	0.036144578313253
MA0003.5	TFAP2A	0.00014873937092095	0.0558035714285714	0.986464175507475	0.0441640378548896	0.196909139445242	0.0340425531914894	0.000188340949483649	0.0590879897238279	0.693334929183699	0.0512820512820513	0.999920606326601	0.0240963855421687
MA0872.1	TFAP2A	0.00488621811336003	0.0652901785714286	0.997246232684832	0.0504731861198738	0.100466209551777	0.0723404255319149	0.0112312015310144	0.0642260757867694	0.779397631951864	0.0641025641025641	0.999997669479411	0.0120481927710843
MA0811.2	TFAP2B	8.50357799291042e-08	0.07421875	0.998281945717704	0.0662460567823344	0.00702814054553003	0.0723404255319149	1.56822152469935e-06	0.0745022479126525	0.803166184699366	0.0769230769230769	0.999999070609494	0.036144578313253
MA0812.2	TFAP2B	4.87878116788989e-07	0.0736607142857143	0.999523497102451	0.0410094637223975	0.0302681118567896	0.0553191489361702	2.91950931062435e-06	0.0764290301862556	0.92805512188909	0.0512820512820513	0.999991843120982	0.0120481927710843
MA0813.1	TFAP2B	0.00134399558556826	0.0580357142857143	0.996582223910155	0.0410094637223975	0.115376383273365	0.0595744680851064	0.00286711569711601	0.0578034682080925	0.770044230263257	0.0555555555555556	0.999996124032705	0
MA0524.3	TFAP2C	2.27955574935464e-08	0.078125	0.997418119375443	0.0630914826498423	0.00658924786925656	0.0765957446808511	4.57761636350449e-07	0.0783558124598587	0.762870684596079	0.0726495726495727	0.999999049739106	0.036144578313253
MA0814.3	TFAP2C	0.00256955127614405	0.0546875	0.999291046411712	0.0315457413249211	0.275370588936588	0.0340425531914894	0.00274512721463647	0.0578034682080925	0.876536092799091	0.0341880341880342	0.999998848722745	0.0240963855421687
MA0815.1	TFAP2C	0.0041838819551765	0.0608258928571429	0.998266190674214	0.0410094637223975	0.107062852006697	0.0638297872340425	0.00928787913897444	0.0603725112395633	0.805880205298247	0.0512820512820513	0.999998917262822	0.0120481927710843
MA1569.2	TFAP2E	9.64209079988371e-34	0.114397321428571	0.487374852349733	0.0694006309148265	2.90315303924573e-08	0.131914893617021	1.39688675152207e-27	0.111753371868979	0.0252386364239644	0.0897435897435897	0.999942659559316	0.0120481927710843
MA0691.1	TFAP4	1.32904320072375e-16	0.0619419642857143	3.58113293477246e-11	0.107255520504732	4.0152373173984e-05	0.0638297872340425	2.05358896192121e-13	0.0616570327552987	3.27486281223736e-10	0.11965811965812	0.00914976791538965	0.072289156626506
MA1570.1	TFAP4	6.54932303826253e-13	0.0580357142857143	1.9786115810035e-09	0.082018927444795	0.00310152292212898	0.0382978723404255	2.78929276654318e-11	0.061014771997431	3.32244580916776e-07	0.0726495726495727	0.000711238931151557	0.108433734939759
MA1966.2	TFAP4::ETV1	5.04551687344385e-14	0.0786830357142857	0.290800288197551	0.056782334384858	0.000155348282877506	0.0936170212765957	2.32997309219477e-11	0.0764290301862556	0.149867405499322	0.0598290598290598	0.749662740655132	0.0481927710843374
MA1967.2	TFAP4::FLI1	3.36860549563999e-21	0.0758928571428571	5.89169030653088e-06	0.0504731861198738	6.94330988603504e-07	0.0978723404255319	1.47006881214831e-16	0.0725754656390495	1.21695342657377e-05	0.047008547008547	0.0687952293903868	0.0602409638554217
MA1968.2	TFCP2	0.953430963272231	0.0401785714285714	0.110940808815781	0.0504731861198738	0.996874802925575	0.0340425531914894	0.78079913040181	0.0411046885035324	0.164908628402718	0.0555555555555556	0.215782769919021	0.036144578313253
MA0145.2	Tfcp2l1	2.00046329080089e-05	0.0552455357142857	0.37495651851666	0.0662460567823344	0.127480156598054	0.0553191489361702	3.57284518623818e-05	0.0552344251766217	0.197406558994709	0.0683760683760684	0.793183352512344	0.0602409638554217
MA1122.2	TFDP1	0.25025478148884	0.0496651785714286	0.999999999505685	0.00630914826498423	0.0647129305387083	0.0425531914893617	0.449617251879537	0.0507385998715479	0.999999832930201	0.00854700854700855	0.999581617182227	0
MA0831.3	TFE3	6.47344006053054e-10	0.0580357142857143	0.0240559643030331	0.0410094637223975	0.000390945690106943	0.0723404255319149	9.90767891753549e-08	0.0558766859344894	0.06041287511042	0.0341880341880342	0.0983832634760731	0.0602409638554217
MA0692.2	TFEB	4.20561149796126e-12	0.0652901785714286	0.0062159238373013	0.056782334384858	6.3188872936736e-05	0.0851063829787234	2.7515601714727e-09	0.0622992935131663	0.0226598920856982	0.0598290598290598	0.0597080344848624	0.0481927710843374
MA0871.3	TFEC	1.18781947210686e-05	0.0591517857142857	0.0241180406209793	0.0441640378548896	0.00224247284911447	0.0765957446808511	0.000310251016936918	0.0565189466923571	0.0251099155411856	0.047008547008547	0.274278005410855	0.036144578313253
MA0796.1	TGIF1	0.000456969991970305	0.0608258928571429	0.002186634863563	0.0347003154574132	0.346961611953782	0.0553191489361702	0.000329168331305043	0.0616570327552987	0.0353099654737068	0.0299145299145299	0.00589094178714707	0.0481927710843374
MA0797.1	TGIF2	0.000211647276337189	0.05859375	0.000325431435293264	0.0378548895899054	0.40297879444129	0.051063829787234	0.000114549881549875	0.0597302504816956	0.00972878265048316	0.0299145299145299	0.00314775443509514	0.0602409638554217
MA1571.1	TGIF2LX	1.63700721775929e-06	0.0608258928571429	0.000193439527618476	0.056782334384858	0.075622852369912	0.0468085106382979	4.46065242139114e-06	0.062941554271034	0.00208971373606097	0.0555555555555556	0.0154812129674805	0.0602409638554217
MA1572.1	TGIF2LY	6.26026135928663e-06	0.0613839285714286	0.00021420354089133	0.0599369085173502	0.156368582907321	0.0468085106382979	8.56407355652815e-06	0.0635838150289017	0.00267146261504459	0.0555555555555556	0.0127414917438042	0.072289156626506
MA0597.3	THAP1	5.95683081846914e-06	0.07421875	0.999522608678729	0.028391167192429	0.0526478068952241	0.0723404255319149	2.27956844769013e-05	0.0745022479126525	0.960757910854397	0.0341880341880342	0.999876519664963	0.0120481927710843
MA1573.2	Thap11	0.32675245847413	0.0502232142857143	0.656689789463842	0.0315457413249211	0.965153785556765	0.0212765957446809	0.123617358842639	0.054592164418754	0.138490286499352	0.0384615384615385	0.998269530084242	0.0120481927710843
MA1969.2	THRA	5.09884934957352e-06	0.0613839285714286	0.206876578844455	0.0504731861198738	0.0589295393096243	0.0638297872340425	1.77421100577067e-05	0.061014771997431	0.215124285722616	0.0512820512820513	0.378868842383331	0.0481927710843374
MA1576.2	THRB	4.18021757052824e-09	0.0680803571428571	0.129569636042413	0.056782334384858	0.261040977161626	0.0382978723404255	1.60196166440571e-09	0.0725754656390495	0.0895281177385022	0.0598290598290598	0.513387759622378	0.0481927710843374
MA1575.2	THRB	0.000103048771758189	0.0669642857142857	0.716732922297368	0.0441640378548896	0.318760927723243	0.0680851063829787	7.24483805924535e-05	0.0667951188182402	0.266713082640899	0.047008547008547	0.990084411410504	0.036144578313253
MA1574.2	THRB	0.000247432244587865	0.0463169642857143	0.102754804455676	0.0599369085173502	0.12400782800888	0.051063829787234	0.000489254732872774	0.0456005138086063	0.0914722338424759	0.0598290598290598	0.394880900679876	0.0602409638554217
MA1577.2	TLX2	1	0.00948660714285714	0.700821863919645	0	0.999999999763045	0.0127659574468085	1	0.00899165061014772	0.826300102403223	0	0.290395725458118	0
MA0106.3	TP53	0.0114558228105948	0.0524553571428571	0.019398056634281	0.0725552050473186	0.0141917514050651	0.0723404255319149	0.0570800338668681	0.0494540783558125	0.106638766179727	0.0555555555555556	0.0256919768149991	0.120481927710843
MA0525.2	TP63	0.259424293152705	0.0580357142857143	0.00200709352528297	0.056782334384858	0.218082591846184	0.051063829787234	0.346309556304477	0.0590879897238279	0.0290671332396081	0.0598290598290598	0.00743952111513794	0.0481927710843374
MA0861.2	TP73	0.00163596945999165	0.0591517857142857	0.00678551327391733	0.0694006309148265	0.00207050421552604	0.0893617021276596	0.0217495428382732	0.054592164418754	0.0287580874486838	0.0683760683760684	0.0480254234126549	0.072289156626506
MA1970.2	TRPS1	0.999999305676944	0.0407366071428571	0.00359655403516279	0.0473186119873817	0.999515643946935	0.0382978723404255	0.999954300760997	0.0411046885035324	0.108999743704484	0.0427350427350427	0.001029643116308	0.0602409638554217
MA1123.3	TWIST1	4.21191061130591e-12	0.0703125	3.18532232503662e-09	0.0883280757097792	0.0544639653349292	0.0595744680851064	9.93237163983592e-12	0.0719332048811818	2.13620812869849e-07	0.0982905982905983	0.00190687682608907	0.0602409638554217
MA0633.3	Twist2	2.37505698529904e-12	0.08203125	3.21365800712637e-05	0.129337539432177	0.000101277966224497	0.0808510638297872	1.20248453166486e-09	0.0822093770070649	2.65929647019418e-05	0.136752136752137	0.15581002080817	0.108433734939759
MA0721.2	UNCX	1	0.0212053571428571	0.00371783761498377	0.0315457413249211	0.999999225568553	0.0212765957446809	1	0.0211946050096339	0.0799828503551969	0.0256410256410256	0.00247641093862719	0.0481927710843374
MA0093.4	USF1	1.90376296681958e-09	0.0602678571428571	0.00121129097344781	0.0536277602523659	0.000659347393575073	0.0723404255319149	1.97377823016875e-07	0.0584457289659602	0.00706539974313213	0.0555555555555556	0.0329115971549135	0.0481927710843374
MA0526.5	USF2	1.65570381245806e-12	0.0652901785714286	0.0100099839273189	0.0473186119873817	0.000205050523582905	0.0765957446808511	5.39111391034887e-10	0.0635838150289017	0.0139618883190596	0.047008547008547	0.187912420890488	0.0481927710843374
MA0722.2	VAX1	1	0.0223214285714286	0.00475384450250514	0.0378548895899054	0.999999781780006	0.0212765957446809	0.999999999995684	0.0224791265253693	0.158092827173898	0.0341880341880342	0.000589982309759228	0.0481927710843374
MA0723.3	VAX2	1	0.00892857142857143	0.0170749697358392	0.0220820189274448	0.999999975754018	0.0127659574468085	1	0.00834938985228003	0.284412408170672	0.0213675213675214	0.0012092901139055	0.0240963855421687
MA0693.4	Vdr	0.946245613681931	0.0357142857142857	0.000208949147275488	0.0757097791798107	0.6355607689049	0.0382978723404255	0.943406200524992	0.0353243416827232	0.0238314348041815	0.0598290598290598	0.000254222837718588	0.120481927710843
MA0724.1	VENTX	0.999999999928857	0.0223214285714286	0.0547235443325525	0.0189274447949527	0.999999902500669	0.00425531914893617	0.999999597657803	0.0250481695568401	0.146730239928779	0.0213675213675214	0.0828334791436867	0.0120481927710843
MA1578.2	VEZF1	5.64618509633672e-07	0.0686383928571429	0.99321172748182	0.0378548895899054	0.000692727982588085	0.0851063829787234	3.60505203361964e-05	0.0661528580603725	0.913807669065775	0.0384615384615385	0.995160394234583	0.036144578313253
MA0725.2	VSX1	1	0.01953125	0.00320412520770169	0.0347003154574132	0.999998855513804	0.0170212765957447	0.999999999999875	0.0199100834938985	0.0934677909302328	0.0256410256410256	0.00125474601354051	0.0602409638554217
MA0726.2	VSX2	1	0.0200892857142857	0.00351838167033624	0.0410094637223975	0.999995721967227	0.0170212765957447	0.999999999999809	0.0205523442517662	0.083050659175618	0.0341880341880342	0.00203519614616793	0.0602409638554217
MA1627.2	Wt1	9.74808860762206e-10	0.0786830357142857	0.915370195670494	0.0347003154574132	0.00104520748873137	0.0765957446808511	7.83098698862205e-08	0.0789980732177264	0.65274753689414	0.0427350427350427	0.981569281885641	0.0120481927710843
MA0844.2	XBP1	3.70235644582294e-06	0.0591517857142857	9.28961269999084e-05	0.056782334384858	0.000418394060117258	0.0765957446808511	0.00024035015306348	0.0565189466923571	0.000388348819337226	0.0641025641025641	0.045097733058011	0.036144578313253
MA0095.4	Yy1	0.999996447485353	0.0440848214285714	0.27776084460956	0.0410094637223975	0.99999186435545	0.0170212765957447	0.999327405510676	0.0481695568400771	0.609059796219019	0.047008547008547	0.0577269406384039	0.0240963855421687
MA0748.3	YY2	0.98545322657051	0.0418526785714286	0.999999998700733	0.0157728706624606	0.194487324118766	0.0468085106382979	0.996473963175052	0.0411046885035324	0.999999991290824	0.0128205128205128	0.985349986750542	0.0240963855421687
MA0749.2	ZBED1	0.941754046060675	0.05078125	0.978374434869148	0.0378548895899054	0.41109780793252	0.0638297872340425	0.961536178011408	0.0488118175979448	0.988113923975342	0.0384615384615385	0.562053807485139	0.036144578313253
MA1971.2	ZBED2	0.858293883634787	0.0491071428571429	0.334428692423547	0.0473186119873817	0.960680438005542	0.025531914893617	0.683573659826585	0.0526653821451509	0.801512575704801	0.0384615384615385	0.0173321647053694	0.072289156626506
MA2328.1	ZBED4	0.0123738312177111	0.0452008928571429	1	0.00946372239747634	2.97342538200298e-05	0.0680851063829787	0.224380015584754	0.0417469492614001	0.99999999997259	0.0128205128205128	0.999999996791378	0
MA2329.1	ZBTB11	0.00042828585985752	0.0569196428571429	0.514314926325219	0.0441640378548896	0.393824165196646	0.0553191489361702	0.000258450647847452	0.0571612074502248	0.132894562358188	0.0512820512820513	0.982598248955604	0.0240963855421687
MA1649.2	ZBTB12	2.34752150444263e-11	0.0323660714285714	0.0564997219927042	0.028391167192429	0.305802887068466	0.00851063829787234	4.00186330964243e-12	0.0359666024405909	0.0503163629502052	0.0299145299145299	0.356976344696576	0.0240963855421687
MA1650.2	ZBTB14	0.000156920966633236	0.0591517857142857	1	0.00315457413249211	3.20312501353413e-08	0.11063829787234	0.0537063639498807	0.0513808606294155	0.999999999909804	0.00427350427350427	0.999999946325816	0
MA2102.1	ZBTB17	1	0.0323660714285714	0.697416970993255	0.0315457413249211	0.999998134479048	0.025531914893617	0.999999999999526	0.0333975594091201	0.924985725792258	0.0213675213675214	0.0941977230382055	0.0602409638554217
MA0698.2	ZBTB18	1.05577210945949e-10	0.0641741071428571	3.01621501493761e-07	0.0788643533123028	0.0152031732583179	0.0595744680851064	1.0972213136614e-09	0.0648683365446371	1.6531114086816e-05	0.0897435897435897	0.00243717685049287	0.0481927710843374
MA2340.1	Zbtb2	0.00988844498649785	0.0563616071428571	0.933679546940855	0.0473186119873817	0.282479079453979	0.0468085106382979	0.0111765636487649	0.0578034682080925	0.48915991971592	0.0555555555555556	0.999411840323781	0.0240963855421687
MA2330.1	ZBTB24	1.28092602793917e-06	0.0613839285714286	0.993091071014837	0.0536277602523659	0.0229275192739378	0.051063829787234	9.44881622956168e-06	0.062941554271034	0.585730169094442	0.0683760683760684	0.999999838869737	0.0120481927710843
MA1579.2	ZBTB26	0.998723105571359	0.0496651785714286	0.992758903904877	0.0252365930599369	0.999754719945094	0.025531914893617	0.973223729430778	0.0533076429030186	0.95572373550096	0.0256410256410256	0.971644113936501	0.0240963855421687
MA1580.1	ZBTB32	0.713582256201644	0.0513392857142857	0.0117981590727275	0.0536277602523659	0.610665305980749	0.0595744680851064	0.687004820312892	0.0500963391136802	0.0981956734619952	0.0512820512820513	0.0126491760029919	0.0602409638554217
MA0527.2	ZBTB33	0.197643332544917	0.0518973214285714	0.99743506886778	0.0220820189274448	0.00128218626722723	0.0723404255319149	0.626705402265479	0.0488118175979448	0.995881419704524	0.0128205128205128	0.8425031534004	0.0481927710843374
MA1581.2	ZBTB6	0.000855287968742713	0.06640625	0.997574070618573	0.0315457413249211	0.0703876462904565	0.0468085106382979	0.00255563107204469	0.069364161849711	0.923379558954121	0.0384615384615385	0.999391422274388	0.0120481927710843
MA0750.3	ZBTB7A	0.00272083714956206	0.0574776785714286	0.922726288133996	0.0347003154574132	0.509314915569724	0.0553191489361702	0.00139819661546765	0.0578034682080925	0.557279431622922	0.0384615384615385	0.996474159121831	0.0240963855421687
MA0694.2	ZBTB7B	0.00356006694392811	0.0619419642857143	0.998946312476893	0.0315457413249211	0.0109118542124907	0.0851063829787234	0.0233918818838099	0.0584457289659602	0.996505450848399	0.0299145299145299	0.925519546253665	0.036144578313253
MA0695.2	ZBTB7C	4.0203535477771e-05	0.0619419642857143	0.994203948729967	0.028391167192429	0.001388033473026	0.0808510638297872	0.00113008891896883	0.0590879897238279	0.959150286218092	0.0299145299145299	0.977296116929535	0.0240963855421687
MA0103.4	ZEB1	1.35793669828382e-13	0.146763392857143	6.59206799552528e-05	0.145110410094637	9.98030551649676e-06	0.178723404255319	3.4690312367008e-10	0.14193962748876	9.20002401224543e-05	0.153846153846154	0.114991427287093	0.120481927710843
MA1972.1	ZFP14	0.00119468304976397	0.0675223214285714	0.126763403962922	0.0599369085173502	0.184401016908895	0.0936170212765957	0.00176736202276824	0.0635838150289017	0.00503156852792961	0.0769230769230769	0.993301212341056	0.0120481927710843
MA2002.2	Zfp335	0.0532215596177154	0.0736607142857143	0.163428719995759	0.0883280757097792	0.221291332359278	0.0765957446808511	0.0746805911116302	0.0732177263969171	0.101697198762437	0.094017094017094	0.582676041798021	0.072289156626506
MA1651.2	ZFP42	0.977221120765233	0.0418526785714286	0.427221698652104	0.0473186119873817	0.853334091693324	0.0468085106382979	0.958139637287497	0.0411046885035324	0.749680103959287	0.0427350427350427	0.075447875846289	0.0602409638554217
MA1583.2	ZFP57	0.325130708745585	0.0485491071428571	0.999999962543672	0.00946372239747634	0.000910966899010899	0.0638297872340425	0.788932269460589	0.046242774566474	0.999962500435776	0.00854700854700855	0.999951967618567	0.0120481927710843
MA2125.1	Zfp809	0.0209854496430843	0.0535714285714286	0.915456875818262	0.0315457413249211	0.584260234811922	0.0340425531914894	0.0117813963697658	0.0565189466923571	0.743430928671719	0.0299145299145299	0.944562583856783	0.036144578313253
MA2126.1	Zfp961	0.00535753476886733	0.0630580357142857	0.999971537079796	0.0347003154574132	0.00377636699212265	0.0808510638297872	0.0465489551074564	0.0603725112395633	0.997343889151322	0.0384615384615385	0.999365469231382	0.0240963855421687
MA0146.3	Zfx	1.93384162155635e-05	0.0753348214285714	0.999862494384457	0.0536277602523659	0.123979257873178	0.0765957446808511	3.54442882382209e-05	0.0751445086705202	0.929840225236669	0.0683760683760684	0.999999847238255	0.0120481927710843
MA0696.1	ZIC1	8.56877724660302e-08	0.07421875	0.995671626571106	0.0410094637223975	3.10671406581604e-06	0.106382978723404	7.33153774314648e-05	0.069364161849711	0.721167304077609	0.0555555555555556	0.999998173748882	0
MA1628.2	Zic1::Zic2	3.38291589579106e-17	0.0708705357142857	0.67733598081102	0.0504731861198738	4.82851255121383e-06	0.0765957446808511	2.39701375214389e-13	0.0700064226075787	0.241190749457522	0.0555555555555556	0.987305835375385	0.036144578313253
MA1629.2	Zic2	5.43147141285679e-11	0.06640625	0.510324781999056	0.0441640378548896	0.000387121745190627	0.0638297872340425	9.69852529283974e-09	0.0667951188182402	0.0995607963744278	0.0512820512820513	0.992835927219597	0.0240963855421687
MA0697.3	Zic3	7.88333202426997e-26	0.0669642857142857	0.0221050051659839	0.0504731861198738	8.93819415620466e-07	0.0680851063829787	4.47701560798489e-21	0.0667951188182402	0.00159283861769191	0.0555555555555556	0.887062086691248	0.036144578313253
MA0751.2	ZIC4	6.79898046854272e-08	0.0758928571428571	0.989175758860293	0.0473186119873817	2.52352119136897e-05	0.0936170212765957	2.61407025960339e-05	0.0732177263969171	0.656194134747523	0.0641025641025641	0.999988058362762	0
MA1584.2	ZIC5	2.71928064843348e-07	0.0691964285714286	0.994644070244627	0.0504731861198738	1.87295390810609e-06	0.106382978723404	0.000222334589564361	0.0635838150289017	0.718427556190478	0.0641025641025641	0.99999592299539	0.0120481927710843
MA1709.2	ZIM3	0.882710401041864	0.0412946428571429	0.013012323925507	0.0536277602523659	0.997039105025243	0.0212765957446809	0.598691755009436	0.0443159922928709	0.0168059191636971	0.0598290598290598	0.208126810435808	0.036144578313253
MA1585.2	ZKSCAN1	0.874227616458473	0.0440848214285714	0.314260380316402	0.028391167192429	0.982773226923918	0.0468085106382979	0.665849959829527	0.0436737315350032	0.721468675987114	0.0299145299145299	0.03281381359267	0.0240963855421687
MA1973.2	ZKSCAN3	1.29661696220549e-05	0.0625	0.809670212603208	0.0315457413249211	0.137333527920402	0.0553191489361702	2.11124712131472e-05	0.0635838150289017	0.299910686448225	0.0384615384615385	0.99766924716965	0.0120481927710843
MA1652.2	ZKSCAN5	0.0178275648880491	0.0535714285714286	0.0537022057984782	0.0441640378548896	0.901142712060252	0.0340425531914894	0.00323565838159322	0.0565189466923571	0.01685007778066	0.047008547008547	0.677950547053229	0.036144578313253
MA1587.1	ZNF135	0.292074340066627	0.0401785714285714	0.993869227883528	0.0220820189274448	0.855225484372113	0.025531914893617	0.160694520999726	0.0423892100192678	0.986533963873527	0.0213675213675214	0.873540641898747	0.0240963855421687
MA1588.1	ZNF136	0.999695241392922	0.0474330357142857	0.569331594684834	0.0473186119873817	0.672064109711136	0.0553191489361702	0.99976861475923	0.046242774566474	0.849749215328612	0.0384615384615385	0.0914341831859486	0.072289156626506
MA1589.2	ZNF140	0.834437071066508	0.0440848214285714	0.733416081432235	0.0347003154574132	0.354356331320853	0.0553191489361702	0.881844069257279	0.0423892100192678	0.624211913949632	0.0341880341880342	0.744140745055532	0.036144578313253
MA0088.2	ZNF143	0.638082487572588	0.0479910714285714	0.38012919846578	0.0473186119873817	0.540805259457981	0.0425531914893617	0.62960441369421	0.0488118175979448	0.63526902814325	0.0384615384615385	0.122130748211116	0.072289156626506
MA1653.2	ZNF148	2.86602606223046e-12	0.0786830357142857	0.99935680954139	0.0347003154574132	9.42884014979724e-07	0.119148936170213	1.92893772404449e-08	0.0725754656390495	0.923859810845415	0.0384615384615385	0.999984762223077	0.0240963855421687
MA2331.1	ZNF157	0.0434898178106861	0.0546875	0.381215571748645	0.028391167192429	0.229997488976119	0.0382978723404255	0.0596816425083063	0.0571612074502248	0.29087302290191	0.0384615384615385	0.621399769319158	0
MA1654.2	ZNF16	0.0127641672627945	0.0636160714285714	0.463575419482208	0.0473186119873817	0.481202689639463	0.0680851063829787	0.00864894986664006	0.062941554271034	0.202576279523688	0.0555555555555556	0.897542063666523	0.0240963855421687
MA2332.1	ZNF175	0.00028752918013685	0.0697544642857143	1.3834884279083e-06	0.0757097791798107	0.940714260039929	0.0468085106382979	1.13880185701684e-05	0.0732177263969171	6.38969127027508e-08	0.094017094017094	0.4593579530557	0.0240963855421687
MA2120.1	ZNF184	0.998348490490417	0.046875	0.00476594487633805	0.0347003154574132	0.999562921931231	0.025531914893617	0.971363867610793	0.0500963391136802	0.0275039697838874	0.0299145299145299	0.0308880958551712	0.0481927710843374
MA1725.2	ZNF189	0.00178912471678537	0.05859375	0.515849501586331	0.0410094637223975	0.236343052948452	0.0425531914893617	0.00216212505842786	0.061014771997431	0.494498315982504	0.0384615384615385	0.525691795279342	0.0481927710843374
MA1974.2	ZNF211	0.999999999714278	0.0318080357142857	0.375922292084785	0.0410094637223975	0.982856908191134	0.0382978723404255	0.999999997034106	0.0308285163776493	0.7992216768873	0.0341880341880342	0.0281648965058056	0.0602409638554217
MA2121.1	ZNF213	0.000106768170402143	0.0680803571428571	0.999988410768357	0.0315457413249211	0.0198039874557355	0.0808510638297872	0.00074576997584042	0.0661528580603725	0.993923455687461	0.0341880341880342	0.999989302924685	0.0240963855421687
MA1975.2	ZNF214	0.884510137817061	0.0513392857142857	0.667625256345742	0.0410094637223975	0.99967142525616	0.0340425531914894	0.515196004228278	0.0539499036608863	0.598102548620985	0.0512820512820513	0.653599859589245	0.0120481927710843
MA1124.1	ZNF24	0.999999963606881	0.0368303571428571	0.00736710418130864	0.0630914826498423	0.991575205888071	0.0425531914893617	0.999999355020559	0.0359666024405909	0.0902588925788973	0.0641025641025641	0.00652153533477085	0.0602409638554217
MA1710.2	ZNF257	0.000107930707244274	0.0864955357142857	0.909145371557343	0.0315457413249211	0.546774509995257	0.0425531914893617	3.12638996118129e-05	0.0931278098908157	0.800512351449708	0.0427350427350427	0.879024999937632	0
MA0528.3	ZNF263	4.6712790959151e-12	0.0379464285714286	0.00141928216807115	0.0410094637223975	0.00577271686178829	0.0553191489361702	1.15120221548921e-10	0.0353243416827232	0.000192549801819823	0.0512820512820513	0.591647607104075	0.0120481927710843
MA1592.2	ZNF274	0.267496911632218	0.0491071428571429	0.00860314002976603	0.0662460567823344	0.647196181794004	0.0425531914893617	0.206937945031305	0.0500963391136802	0.123074129404351	0.0598290598290598	0.00405043438332044	0.0843373493975904
MA1630.3	ZNF281	7.87486561075858e-12	0.0680803571428571	0.972815536898667	0.0410094637223975	0.00120337994201502	0.0851063829787234	6.89526991720185e-10	0.0655105973025048	0.649242222377007	0.047008547008547	0.999603954101125	0.0240963855421687
MA1154.2	ZNF282	0.118791233429388	0.0524553571428571	0.584735257496583	0.0504731861198738	0.202996629118027	0.0553191489361702	0.170749616659982	0.0520231213872832	0.582050731245633	0.0512820512820513	0.513539633151702	0.0481927710843374
MA1593.2	ZNF317	4.49738144879302e-10	0.0719866071428571	0.0187916735958971	0.0504731861198738	0.00755931117981071	0.0851063829787234	8.67637285925859e-09	0.0700064226075787	0.0616737681989297	0.047008547008547	0.0662347882791396	0.0602409638554217
MA1976.2	ZNF320	1.04631147548914e-08	0.0669642857142857	0.988367865341729	0.0441640378548896	0.000204839665991449	0.0765957446808511	1.85486109553982e-06	0.0655105973025048	0.667542499519905	0.0555555555555556	0.999977916995629	0.0120481927710843
MA1977.2	ZNF324	0.217251409210034	0.0569196428571429	0.0240462102071254	0.0630914826498423	0.271900288304651	0.0765957446808511	0.270901602128109	0.0539499036608863	0.0212147035202084	0.0726495726495727	0.316618607486859	0.036144578313253
MA1726.2	ZNF331	0.000510927561144572	0.0669642857142857	0.886655955547993	0.0410094637223975	0.0791108202151084	0.0808510638297872	0.00142537250118934	0.0648683365446371	0.652849265886362	0.0384615384615385	0.958129526177599	0.0481927710843374
MA1655.2	ZNF341	1.36982500457658e-07	0.0669642857142857	0.392006264779626	0.0410094637223975	0.000619329128657983	0.0851063829787234	1.06279811112065e-05	0.0642260757867694	0.217433260011132	0.0512820512820513	0.782854957469318	0.0120481927710843
MA1711.2	ZNF343	0.0301445525502768	0.05859375	0.653999255601678	0.0473186119873817	0.0259797422414875	0.0765957446808511	0.10495461331055	0.0558766859344894	0.591051017946163	0.047008547008547	0.637737850038892	0.0481927710843374
MA2333.1	ZNF35	1	0.0306919642857143	0.439254377264001	0.0189274447949527	0.999999932298914	0.0340425531914894	0.999999999999999	0.0301862556197816	0.578856540481346	0.0213675213675214	0.256519018273268	0.0120481927710843
MA1978.2	ZNF354A	0.999999999998863	0.03125	1.05040739256598e-05	0.0662460567823344	0.999999999580499	0.0127659574468085	0.999999929858048	0.0340398201669878	0.00226835205287618	0.0683760683760684	0.000228952331591176	0.0602409638554217
MA0130.1	ZNF354C	1.08958767730198e-05	0.0714285714285714	0.153040615082329	0.0473186119873817	0.00150499912255895	0.0808510638297872	0.000347231160066765	0.0700064226075787	0.0765975545146406	0.0555555555555556	0.657033555079483	0.0240963855421687
MA1594.1	ZNF382	0.865938054413415	0.0424107142857143	0.376600606634789	0.0410094637223975	0.998183493745742	0.0297872340425532	0.544014742947611	0.0443159922928709	0.203232782592173	0.0512820512820513	0.784691301899855	0.0120481927710843
MA1125.2	ZNF384	0.99999999890711	0.0452008928571429	0.00963964626310294	0.0599369085173502	0.999999995718009	0.0127659574468085	0.999991559039687	0.0500963391136802	0.321096659805118	0.047008547008547	0.000189661194598848	0.0963855421686747
MA0752.2	ZNF410	0.998286060140917	0.05078125	0.754148006331	0.0252365930599369	0.965904978076588	0.051063829787234	0.992422083855985	0.0507385998715479	0.97158002205495	0.0128205128205128	0.0470095243420358	0.0602409638554217
MA1979.2	ZNF416	2.1436777477446e-08	0.0725446428571429	0.127224732805872	0.0662460567823344	0.541519690541513	0.0382978723404255	1.97348295906978e-09	0.077713551701991	0.0467625968722157	0.0641025641025641	0.733329173920851	0.072289156626506
MA1727.2	ZNF417	0.0468996933210878	0.0535714285714286	0.999290595786694	0.0410094637223975	0.0162711402436709	0.0765957446808511	0.170209862895495	0.0500963391136802	0.97794152439882	0.0555555555555556	0.998163454861825	0
MA1980.1	ZNF418	0.163383159357002	0.0580357142857143	0.00632926048194287	0.0536277602523659	0.863287736875564	0.0680851063829787	0.0713824608927814	0.0565189466923571	0.0486322172761896	0.0427350427350427	0.0181248008102934	0.0843373493975904
MA0116.1	Znf423	8.23277379607531e-05	0.0658482142857143	0.951184786917931	0.028391167192429	0.31661277971413	0.0340425531914894	5.72476290023043e-05	0.0706486833654464	0.546053951426128	0.0341880341880342	0.999513974863397	0.0120481927710843
MA1656.2	ZNF449	0.00095530535190468	0.0591517857142857	0.934412083210124	0.0536277602523659	0.0370493787563777	0.0765957446808511	0.00414079470653215	0.0565189466923571	0.800826378006683	0.0512820512820513	0.93641429809628	0.0602409638554217
MA1712.2	ZNF454	1.34955082980155e-07	0.0725446428571429	0.999999986640036	0.0378548895899054	0.0079010840411082	0.0936170212765957	2.25991268983619e-06	0.069364161849711	0.999273941201459	0.0427350427350427	0.999999999005101	0.0240963855421687
MA1596.1	ZNF460	0.581057811592175	0.0329241071428571	0.999985672203242	0.0220820189274448	0.638319118491683	0.025531914893617	0.529647951220485	0.0340398201669878	0.99797934568399	0.0213675213675214	0.99966111383358	0.0240963855421687
MA2096.1	ZNF524	7.6428842100146e-05	0.0703125	0.99820967472954	0.028391167192429	0.00459053087715804	0.0893617021276596	0.00116624307785651	0.0674373795761079	0.991440219575561	0.0299145299145299	0.950975293656509	0.0240963855421687
MA1597.1	ZNF528	0.127835227523396	0.0569196428571429	0.339745113043667	0.0378548895899054	0.501852395000949	0.0723404255319149	0.109744224970026	0.054592164418754	0.214236339841523	0.0384615384615385	0.695826816408943	0.036144578313253
MA1981.2	ZNF530	1.04368772466511e-10	0.0736607142857143	0.957114678201843	0.0410094637223975	0.000851557581212369	0.0936170212765957	1.06765648063707e-08	0.0706486833654464	0.622943705259773	0.047008547008547	0.998742128687304	0.0240963855421687
MA2334.1	ZNF547	0.723025237713019	0.0518973214285714	0.0482085886380923	0.0504731861198738	0.279836091497104	0.0595744680851064	0.804864753929296	0.0507385998715479	0.204660815656476	0.0427350427350427	0.0319498230061571	0.072289156626506
MA1728.2	ZNF549	1.47894354925833e-05	0.0753348214285714	0.995633938574663	0.0378548895899054	0.00131096935956344	0.0936170212765957	0.00048434862866478	0.0725754656390495	0.933055970738929	0.0384615384615385	0.996121368642928	0.036144578313253
MA2335.1	ZNF558	0.999999867975588	0.0340401785714286	0.00137727027988301	0.056782334384858	0.99999211331951	0.025531914893617	0.999951309639436	0.0353243416827232	0.0298327624207076	0.0341880341880342	0.00383864430952809	0.120481927710843
MA1982.2	ZNF574	6.29237637911607e-07	0.078125	0.996635647703772	0.0473186119873817	0.0984482075982953	0.0638297872340425	1.27574365149583e-06	0.0802825947334618	0.883564552177675	0.0427350427350427	0.999746306373243	0.0602409638554217
MA1983.2	ZNF582	0.616028898170091	0.0446428571428571	0.00409651193740584	0.0536277602523659	0.501656379031429	0.0595744680851064	0.620410144924731	0.0423892100192678	0.0256099128397787	0.0384615384615385	0.0276829201346255	0.0963855421686747
MA1713.2	ZNF610	0.185566673448486	0.0574776785714286	0.999999999999959	0.0189274447949527	8.63795921538636e-05	0.0893617021276596	0.728423637643307	0.0526653821451509	0.999999991375896	0.0213675213675214	0.999999902330544	0.0120481927710843
MA1657.2	ZNF652	0.999842039412017	0.0390625	0.000967616590338696	0.0599369085173502	0.999999776794562	0.0212765957446809	0.978870751113281	0.0417469492614001	0.00144620704413101	0.0726495726495727	0.140136146960028	0.0240963855421687
MA1984.2	ZNF667	0.029460988205827	0.0558035714285714	0.0909229389456419	0.0473186119873817	0.167357927142673	0.0553191489361702	0.0485289456075395	0.0558766859344894	0.145679083379844	0.0555555555555556	0.191450270006847	0.0240963855421687
MA1985.1	ZNF669	0.373074952514839	0.0513392857142857	0.999984130866664	0.0378548895899054	0.0134032317698999	0.0808510638297872	0.707971371813793	0.0468850353243417	0.998162563961539	0.0384615384615385	0.999500003444327	0.036144578313253
MA1714.2	ZNF675	0.944687594066013	0.0491071428571429	0.00920164739127031	0.082018927444795	0.999919917439103	0.0425531914893617	0.631191230068599	0.0500963391136802	0.0154466746564098	0.0854700854700855	0.154588019950813	0.072289156626506
MA2101.1	ZNF677	0.585722760508796	0.0518973214285714	0.000453975397231169	0.0599369085173502	0.977229761664466	0.0468085106382979	0.3025240066655	0.0526653821451509	0.00516321926053231	0.0598290598290598	0.0138143403211023	0.0602409638554217
MA1729.2	ZNF680	0.999871470337669	0.0435267857142857	0.118797238433717	0.0504731861198738	0.999288868892887	0.0340425531914894	0.996619694017093	0.0449582530507386	0.0900794755722371	0.0555555555555556	0.468217676336859	0.036144578313253
MA1599.2	ZNF682	2.57949146737853e-08	0.0703125	0.848270442932957	0.0504731861198738	0.00409350041648883	0.0808510638297872	7.2014501288282e-07	0.0687219010918433	0.399991661980688	0.0512820512820513	0.995492620389529	0.0481927710843374
MA1600.2	ZNF684	0.000406139359210481	0.0619419642857143	0.00260472089465222	0.0725552050473186	0.0139361643451966	0.0680851063829787	0.00309529855324992	0.061014771997431	0.00119249344040571	0.0811965811965812	0.366990205185761	0.0481927710843374
MA1986.2	ZNF692	0.0219431143243739	0.0809151785714286	0.999999835232381	0.0662460567823344	0.348373040489667	0.0553191489361702	0.0218106504611266	0.0847784200385356	0.999355391710588	0.0726495726495727	0.999999159985097	0.0481927710843374
MA1987.2	ZNF701	1.75674252216558e-06	0.06640625	0.0813421782083378	0.0662460567823344	0.222409561169533	0.051063829787234	1.43770118476194e-06	0.0687219010918433	0.00357683909838031	0.0854700854700855	0.982581447261318	0.0120481927710843
MA1715.1	ZNF707	0.00109396487554146	0.0597098214285714	0.982487228890475	0.0252365930599369	0.100495069740357	0.0595744680851064	0.00257167723101852	0.0597302504816956	0.945873745695786	0.0213675213675214	0.918035322962277	0.036144578313253
MA1730.2	ZNF708	5.84568377979786e-08	0.0753348214285714	0.899562846875986	0.0410094637223975	0.0136930905089815	0.0638297872340425	6.66690893182113e-07	0.0770712909441233	0.570099968802496	0.0512820512820513	0.989328755191048	0.0120481927710843
MA0753.3	ZNF740	5.79103204627388e-11	0.0814732142857143	0.894100189142757	0.0536277602523659	0.000809439030256383	0.0638297872340425	6.29054865006285e-09	0.0841361592806679	0.679921362133381	0.0598290598290598	0.952928538332995	0.036144578313253
MA2097.1	ZNF75A	0.0480555077339987	0.0563616071428571	0.000502973071494589	0.056782334384858	0.309315433015318	0.0468085106382979	0.0547926975363003	0.0578034682080925	0.00591908108069734	0.0427350427350427	0.0130465582688339	0.0963855421686747
MA1601.2	ZNF75D	0.0404343335964183	0.0580357142857143	0.0111683291103476	0.0504731861198738	0.667092116251435	0.0595744680851064	0.0207773707959151	0.0578034682080925	0.0887140592418916	0.047008547008547	0.0143211299826031	0.0602409638554217
MA1716.2	ZNF76	0.00205578970622162	0.0636160714285714	0.716505206335179	0.0536277602523659	0.01586767965183	0.0595744680851064	0.0125125363046505	0.0642260757867694	0.734666849839256	0.0555555555555556	0.512833508614754	0.0481927710843374
MA2098.1	ZNF766	0.977782784142026	0.0491071428571429	0.00101609410623176	0.0410094637223975	0.998985952562302	0.0297872340425532	0.842159876528579	0.0520231213872832	0.0128072927578818	0.0384615384615385	0.0108461943150857	0.0481927710843374
MA1731.2	ZNF768	7.72683642871173e-07	0.0714285714285714	0.0289543272430976	0.0757097791798107	0.0180943006691078	0.0638297872340425	6.84894222995754e-06	0.0725754656390495	0.00221764721314171	0.0769230769230769	0.896482172107391	0.072289156626506
MA2099.1	ZNF770	0.00293773481268965	0.0591517857142857	0.999135707448498	0.0441640378548896	0.195220620337806	0.051063829787234	0.00427231685837278	0.0603725112395633	0.923802387630764	0.0555555555555556	0.999963264515656	0.0120481927710843
MA1717.2	ZNF784	0.0950640262497455	0.0446428571428571	0.119290803292365	0.0378548895899054	0.205987691593764	0.0425531914893617	0.136922206626961	0.0449582530507386	0.120081821304086	0.047008547008547	0.357894532981891	0.0120481927710843
MA1718.1	ZNF8	0.999999095525399	0.0362723214285714	0.790654895521915	0.0252365930599369	0.996203755598833	0.0340425531914894	0.999977945574044	0.0366088631984586	0.857614682608333	0.0256410256410256	0.408100913680527	0.0240963855421687
MA1719.2	ZNF816	4.38507634472919e-06	0.0636160714285714	0.474809446580289	0.0504731861198738	0.0277069579866885	0.0595744680851064	2.75885950795094e-05	0.0642260757867694	0.177043875613981	0.0555555555555556	0.934750638295761	0.036144578313253
MA1720.2	ZNF85	0.99999590362025	0.0385044642857143	0.310851557554901	0.0347003154574132	0.898578204831601	0.051063829787234	0.99999076577587	0.0366088631984586	0.428317239371655	0.0427350427350427	0.245387743975922	0.0120481927710843
MA1721.2	ZNF93	1.21715111784496e-05	0.0708705357142857	0.999993847437493	0.028391167192429	4.73095391686704e-06	0.0893617021276596	0.00311186544134433	0.0680796403339756	0.998609333613352	0.0256410256410256	0.999830815007124	0.036144578313253
MA2100.1	ZSCAN16	0.0468870120523741	0.0636160714285714	0.0448404074859048	0.0599369085173502	0.567068536344251	0.0595744680851064	0.0310257324231126	0.0642260757867694	0.154926948822944	0.0555555555555556	0.0524171380687904	0.072289156626506
MA2336.1	ZSCAN21	0.702258560637562	0.0513392857142857	0.00129488682122557	0.0536277602523659	0.723024953108008	0.0553191489361702	0.630380918585788	0.0507385998715479	0.0225887808844837	0.0641025641025641	0.00591114645589473	0.0240963855421687
MA1602.2	ZSCAN29	0.7838013346371	0.0452008928571429	0.973598265411469	0.0252365930599369	0.02382881159329	0.0936170212765957	0.950935264856131	0.037893384714194	0.837540596337606	0.0299145299145299	0.984873449952051	0.0120481927710843
MA1722.2	ZSCAN31	0.956190820954032	0.0424107142857143	0.27468924462444	0.0473186119873817	0.948777557658746	0.051063829787234	0.88491729124366	0.0411046885035324	0.723736902907997	0.047008547008547	0.0201425108582915	0.0481927710843374
MA1155.1	ZSCAN4	0.000273926559936329	0.0641741071428571	0.00424763418547304	0.0504731861198738	0.000410179091315913	0.0851063829787234	0.00877688377499931	0.061014771997431	0.00414005218559914	0.0512820512820513	0.233659300326478	0.0481927710843374
