# Supplementary material for: DNA methylation profiles aid to identify putative genome activation histories along lymphomagenesis
Source: NAR Genom Bioinform. 2026 Jan 10;8(1):lqaf187. doi: 10.1093/nargab/lqaf187 (PMC12789802; doi:10.1093/nargab/lqaf187)
Supplement: lqaf187_Supplemental_Files [file lqaf187_supplemental_files.zip › Supplementary_Table3-GEX_categories.csv]

gene	gene_name	CpG_chromatin_state	mean_vst_NBCB	mean_vst_cMCL	log2FC_cMCLvsNBCB	padj	category
ENSG00000189339	SLC35E2B	active accessible	11.7399904048643	12.1095556834677	0.416841641236708	0.154948216201586	Stable expression
ENSG00000214193	SH3D21	active accessible	5.66049045499931	8.7812622426798	3.54942949128247	3.05060115488163e-09	De novo expression cMCL
ENSG00000144152	FBLN7	active accessible	2.99299024694785	5.40825037025966	NA	NA	Not expressed
ENSG00000115756	HPCAL1	active accessible	8.79378636175388	10.3861715708184	1.6517122428235	2.00794592293013e-05	Upregulated cMCL
ENSG00000196141	SPATS2L	active accessible	4.03053310209674	8.5324948790782	6.11352362703576	3.18353255990084e-09	De novo expression cMCL
ENSG00000145016	RUBCN	active accessible	12.1250661376534	13.5619515798002	1.46314576345585	0.00164674889568605	Upregulated cMCL
ENSG00000173950	XXYLT1	active accessible	6.77179560723027	8.75245235301976	2.17110432901029	0.000127942202225392	Upregulated cMCL
ENSG00000188958	UTS2B	active accessible	4.2835294165529	4.58732887944145	NA	NA	Not expressed
ENSG00000159674	SPON2	active accessible	6.05930325389361	9.94554996854176	4.17120293820489	2.24159991703954e-11	Upregulated cMCL
ENSG00000168936	TMEM129	active accessible	9.19039780706614	8.77314733433801	-0.403679853899907	0.368174427250124	Stable expression
ENSG00000087269	NOP14	active accessible	9.83376759068629	10.1515282308643	0.336387202666537	0.25880429684831	Stable expression
ENSG00000145545	SRD5A1	active accessible	7.08489521547568	9.24582809228829	2.32441944783515	1.02710964320546e-05	Upregulated cMCL
ENSG00000153395	LPCAT1	active accessible	10.5551415887192	11.2540340409793	0.76539933640628	0.0590541116720165	Stable expression
ENSG00000204301	NOTCH4	active accessible	7.00923650735226	7.87043866216157	0.950110545930052	0.131618429907481	Stable expression
ENSG00000135253	KCP	active accessible	4.50860305169879	8.18692629480685	5.54854389673788	7.32890742822429e-07	De novo expression cMCL
ENSG00000157778	PSMG3	active accessible	8.13241216877928	7.84501002053	-0.214362505995263	0.677778666075952	Stable expression
ENSG00000198286	CARD11	active accessible	12.5612807176927	12.3293290882973	-0.212952099896709	0.557816476035133	Stable expression
ENSG00000157110	RBPMS	active accessible	4.23098336700085	4.24343667069822	NA	NA	Not expressed
ENSG00000261150	EPPK1	active accessible	6.51129679712331	8.63032262021939	NA	NA	Not expressed
ENSG00000066827	ZFAT	active accessible	9.86085324506987	10.9050405508155	1.08496414409645	0.000471371721634632	Upregulated cMCL
ENSG00000183779	ZNF703	active accessible	5.73010639896283	7.05653532904659	1.40766389878954	0.259378875143159	Stable expression
ENSG00000165661	QSOX2	active accessible	12.1794000375259	12.6107892756135	0.448213241996919	0.310939732833592	Stable expression
ENSG00000185736	ADARB2	active accessible	4.16106798811621	5.19254144080085	NA	NA	Not expressed
ENSG00000107902	LHPP	active accessible	8.62348236725297	10.466855444924	2.08247202215248	0.00183584289528027	Upregulated cMCL
ENSG00000068383	INPP5A	active accessible	9.7281326527235	9.84093402828425	0.1324439115128	0.830469738428539	Stable expression
ENSG00000151240	DIP2C	active accessible	7.38171182571117	10.4234596882925	3.3866189394844	NA	Stable expression
ENSG00000135108	FBXO21	active accessible	12.4044259009098	11.658017153983	-0.694141435897413	0.0521479747313711	Stable expression
ENSG00000112787	FBRSL1	active accessible	10.1134189165391	10.9986096250345	0.922591588822632	0.0608405838216333	Stable expression
ENSG00000152767	FARP1	active accessible	3.84522709702045	11.3860429306123	8.75519964147083	3.70761131827735e-22	De novo expression cMCL
ENSG00000132965	ALOX5AP	active accessible	8.10389396522699	9.01325738130033	1.01043485143894	0.0341428981099346	Upregulated cMCL
ENSG00000134871	COL4A2	active accessible	2.99299024694785	6.82775677098464	10.1449001309962	1.34208196473383e-07	De novo expression cMCL
ENSG00000203485	INF2	active accessible	9.90719180289264	11.2037963660939	1.24134281828279	0.0275691693409163	Upregulated cMCL
ENSG00000184986	TMEM121	active accessible	5.04711668066629	4.36811616176541	NA	NA	Not expressed
ENSG00000172530	BANP	active accessible	10.3314858326942	10.4624837789819	0.181690064920306	0.647449773524866	Stable expression
ENSG00000135686	KLHL36	active accessible	11.8257859848464	11.5574185121561	-0.232478724381113	0.434988759405859	Stable expression
ENSG00000131149	GSE1	active accessible	11.3644951077345	10.8194898878813	-0.0827544327567156	0.89405382325621	Stable expression
ENSG00000103126	AXIN1	active accessible	11.2292272488697	10.8433442991669	-0.371425592435438	0.347021990703777	Stable expression
ENSG00000074370	ATP2A3	active accessible	13.8706513075205	13.3440074744915	-0.43673065961475	0.41278113203965	Stable expression
ENSG00000159842	ABR	active accessible	12.0670681045056	13.416198361843	1.36596101391389	0.0049514451475459	Upregulated cMCL
ENSG00000197971	MBP	active accessible	11.1049282327245	11.5079128780194	0.349775598552559	0.345011746539247	Stable expression
ENSG00000131196	NFATC1	active accessible	11.3952190238378	11.546440346399	0.175958110339468	0.738749723053886	Stable expression
ENSG00000104969	SGTA	active accessible	10.369251411651	9.53379070247467	-0.822647533545108	0.0600212987543994	Stable expression
ENSG00000104885	DOT1L	active accessible	10.6960918772441	10.4709817566759	-0.231596160647654	0.686872667979344	Stable expression
ENSG00000092758	COL9A3	active accessible	5.98811293902384	9.10773618201036	3.47528149273351	0.000109774385834578	Upregulated cMCL
ENSG00000128266	GNAZ	active accessible	7.17855027409762	9.11702502856597	2.23578359430033	0.00399991601743464	De novo expression cMCL
ENSG00000243156	MICAL3	active accessible	13.1326204994717	12.3610207129337	-0.67057936100831	0.162599224761181	Stable expression
ENSG00000124429	POF1B	active accessible	4.80001112141179	7.24529257391719	NA	NA	Not expressed
ENSG00000153029	MR1	active accessible	10.6305549289569	10.2187007222863	-0.405878412528802	0.203393914869128	Stable expression
ENSG00000116824	CD2	active accessible	3.18830314862531	8.37181568016064	9.70294222093631	3.07163349364791e-09	De novo expression cMCL
ENSG00000152061	RABGAP1L	active accessible	13.1427926866951	12.4462013316068	-0.684784332563799	0.0565741032075672	Stable expression
ENSG00000143344	RGL1	active accessible	5.12334456958846	7.33398531452685	NA	NA	Not expressed
ENSG00000180758	GPR157	active accessible	7.88516141460266	6.35439004055688	-1.16249621045215	0.102796541543362	Stable expression
ENSG00000196581	AJAP1	active accessible	2.99299024694785	4.38653375629427	NA	NA	Not expressed
ENSG00000171735	CAMTA1	active accessible	9.72052967948759	8.37326300377748	-1.37560864251513	1.30994065662186e-06	Downregulated cMCL
ENSG00000028137	TNFRSF1B	active accessible	9.60191407752776	11.7981785643198	2.16740963476391	7.35313582012217e-06	Upregulated cMCL
ENSG00000259823	LYPD8	active accessible	4.26212668900609	3.71375932690589	NA	NA	Not expressed
ENSG00000122188	LAX1	active accessible	7.50481656873415	10.9337861420813	3.53964891133929	1.52598750474359e-19	Upregulated cMCL
ENSG00000115306	SPTBN1	active accessible	14.3155341040135	14.491389688193	0.239787873632778	0.49104541163565	Stable expression
ENSG00000132330	SCLY	active accessible	7.74139110900097	9.00892582164939	1.37365951774151	0.000657363785092443	Upregulated cMCL
ENSG00000151694	ADAM17	active accessible	11.958112920784	12.1145789350402	0.173016383256703	0.723434173649147	Stable expression
ENSG00000115758	ODC1	active accessible	13.8354343618651	12.0216877550659	-1.80122390877673	5.06642403295055e-10	Downregulated cMCL
ENSG00000011566	MAP4K3	active accessible	9.88814867859431	10.2353514932609	0.381487786751739	0.481264050109558	Stable expression
ENSG00000144468	RHBDD1	active accessible	11.7261021650277	11.8683632817961	0.19441807875153	0.521083905657886	Stable expression
ENSG00000176887	SOX11	active accessible	2.99299024694785	12.7198785042673	15.0818043140575	3.06742885573067e-29	De novo expression cMCL
ENSG00000146205	ANO7	active accessible	3.44150342231385	5.47011872917303	NA	NA	Not expressed
ENSG00000130147	SH3BP4	active accessible	7.22983546550358	9.97878056863642	3.37189070960478	NA	Stable expression
ENSG00000032389	EIPR1	active accessible	9.03704685872049	9.46892024802256	0.461368173136953	0.216819180639714	Stable expression
ENSG00000132329	RAMP1	active accessible	3.20050978887102	4.31911271097482	NA	NA	Not expressed
ENSG00000018280	SLC11A1	active accessible	6.92142364663687	10.3277361649906	3.28903735207427	5.34604998048521e-06	Upregulated cMCL
ENSG00000152127	MGAT5	active accessible	13.9291776602146	13.8256783755216	-0.0718849383306821	0.88463558776896	Stable expression
ENSG00000008952	SEC62	active accessible	12.1873706317751	12.5070125089396	0.460237257009145	0.419281199538946	Stable expression
ENSG00000091181	IL5RA	active accessible	3.63825981757213	5.61358139556091	4.68222712339332	0.00180505115831741	De novo expression cMCL
ENSG00000177311	ZBTB38	active accessible	10.0644461773891	11.4863633969465	1.49983338474849	0.0501351073851725	Upregulated cMCL
ENSG00000163590	PPM1L	active accessible	7.93425737297882	10.4577686018545	3.12344052175295	1.26289487613371e-05	De novo expression cMCL
ENSG00000163687	DNASE1L3	active accessible	4.98804974178063	6.41365235646615	2.560475971647	0.0087449211387135	De novo expression cMCL
ENSG00000152601	MBNL1	active accessible	14.9824431951639	14.2863285323101	-0.656244856403526	0.085074795799235	Stable expression
ENSG00000180834	MAP6D1	active accessible	5.85963888477977	5.79710118083148	-0.110875862675627	0.881808258419686	Stable expression
ENSG00000168214	RBPJ	active accessible	11.2104070216023	11.9459291567963	0.763538288120869	0.0899299179850084	Stable expression
ENSG00000159788	RGS12	active accessible	8.57406870541382	11.8451505346776	3.80714133736929	3.80834504027508e-06	Upregulated cMCL
ENSG00000125386	FAM193A	active accessible	10.9532066584251	11.1426904990364	0.235243429283097	0.475635211634751	Stable expression
ENSG00000145247	OCIAD2	active accessible	8.51691875866391	9.0769356735614	0.783432410717858	0.051916316817983	Stable expression
ENSG00000197712	FAM114A1	active accessible	4.11730490199346	7.4928055932365	5.06657587265221	3.50870209512418e-13	De novo expression cMCL
ENSG00000071127	WDR1	active accessible	12.3181605144748	12.9337614518588	0.590649614584653	0.0877135941283452	Stable expression
ENSG00000055163	CYFIP2	active accessible	13.4103971469675	13.7451923949141	0.349584614359106	0.160045757547036	Stable expression
ENSG00000145675	PIK3R1	active accessible	11.8966498638465	11.7566190077246	-0.188894497566422	0.706100173896738	Stable expression
ENSG00000145901	TNIP1	active accessible	12.3867750758458	12.0191455922864	-0.337580605781688	0.461080905135122	Stable expression
ENSG00000145850	TIMD4	active accessible	2.99299024694785	4.42261171533235	NA	NA	Not expressed
ENSG00000065308	TRAM2	active accessible	8.93224445054729	10.659422395035	1.78327074530542	2.23332741267189e-06	Upregulated cMCL
ENSG00000156639	ZFAND3	active accessible	10.1498100683844	10.2496263931159	0.130861979772279	0.742593282113315	Stable expression
ENSG00000175048	ZDHHC14	active accessible	8.9183495200743	7.57650612523093	-1.44792405462869	0.00230102686416198	Downregulated cMCL
ENSG00000026652	AGPAT4	active accessible	9.03874160955266	10.1731591794801	1.16222558630611	0.0306320646460888	Upregulated cMCL
ENSG00000170542	SERPINB9	active accessible	11.399340324075	11.4901921548692	0.0929013422272452	0.879495959774137	Stable expression
ENSG00000112303	VNN2	active accessible	9.37149853532536	9.40800659793571	0.0436282448163057	0.927362104317118	Stable expression
ENSG00000137266	SLC22A23	active accessible	5.26724514737009	7.17436811573512	2.52038664557222	0.0188798773301199	De novo expression cMCL
ENSG00000137343	ATAT1	active accessible	6.49113122092157	8.76057116391352	2.50805934351706	1.46445646478492e-10	De novo expression cMCL
ENSG00000189143	CLDN4	active accessible	3.476890790188	4.40144836148096	NA	NA	Not expressed
ENSG00000182158	CREB3L2	active accessible	10.3496791752652	11.3070613069262	1.2886555327258	0.00704950244181475	Upregulated cMCL
ENSG00000105889	STEAP1B	active accessible	8.65345771638499	3.80496383903428	-7.20807910246858	7.0722269290829e-10	Lost expression cMCL
ENSG00000136271	DDX56	active accessible	10.3942183203506	10.7146474197635	0.351537319069835	0.222367985705356	Stable expression
ENSG00000154978	VOPP1	active accessible	12.0330008618366	12.9532653816834	1.00414565412006	0.00930927725982101	Upregulated cMCL
ENSG00000106012	IQCE	active accessible	7.21753465508147	8.17071086698878	1.11607539147573	0.0209894729894272	Upregulated cMCL
ENSG00000136295	TTYH3	active accessible	8.11535940776881	11.2656972599519	3.22195891991064	9.9388203664252e-09	Upregulated cMCL
ENSG00000146576	C7orf26	active accessible	9.19253376102465	9.16194259023355	-0.0347400062889776	0.937927804655591	Stable expression
ENSG00000165071	TMEM71	active accessible	8.82902344334898	9.41164540179784	0.611864905409143	0.477914316754753	Stable expression
ENSG00000167632	TRAPPC9	active accessible	11.1452325175572	11.7739992892009	0.664483503286124	0.0430006807775107	Stable expression
ENSG00000147813	NAPRT	active accessible	7.41256852053759	9.6665303280552	2.07615155342836	0.000732586733506649	Upregulated cMCL
ENSG00000170873	MTSS1	active accessible	12.9222852013447	13.51544114368	0.667040796576728	0.090166739456025	Stable expression
ENSG00000106976	DNM1	active accessible	4.89282543383889	6.86281762764407	2.73603592924599	0.00136896467570269	De novo expression cMCL
ENSG00000160293	VAV2	active accessible	11.7014411382326	11.4170659859706	-0.265718025382301	0.555683045109127	Stable expression
ENSG00000256966	ENSG00000256966	active accessible	5.54823143807611	5.72460193602008	NA	NA	Not expressed
ENSG00000107771	CCSER2	active accessible	11.1846166485756	11.2669890329234	0.108577944089225	0.810362652218057	Stable expression
ENSG00000107719	PALD1	active accessible	7.28337096101019	8.04110515039114	1.3490236134222	0.0622960369309844	De novo expression cMCL
ENSG00000134452	FBH1	active accessible	11.3556134553032	11.0886224039538	-0.167040647704807	0.717486476547531	Stable expression
ENSG00000107742	SPOCK2	active accessible	14.1964507138598	13.3426006206823	-0.813083659236409	0.266430627007223	Stable expression
ENSG00000122863	CHST3	active accessible	3.4942018862693	4.71135947143084	NA	NA	Not expressed
ENSG00000182208	MOB2	active accessible	9.16487527544938	10.0566623935555	0.931828823271908	0.00670398304459582	Stable expression
ENSG00000166394	CYB5R2	active accessible	4.44602262957588	7.36626950858894	4.19584474063756	0.000232171252939457	De novo expression cMCL
ENSG00000179817	MRGPRX4	active accessible	2.99299024694785	3.46781594566851	NA	NA	Not expressed
ENSG00000135373	EHF	active accessible	2.99299024694785	2.99299024694785	NA	NA	Not expressed
ENSG00000013573	DDX11	active accessible	9.88766294984039	11.1663372249434	1.22387725980831	0.0403722381367272	Upregulated cMCL
ENSG00000196498	NCOR2	active accessible	10.8189380806149	11.6054496102241	0.810443205546952	0.121196230542197	Stable expression
ENSG00000198598	MMP17	active accessible	9.77512342599764	6.7211245311163	-3.34807393845851	2.29054983082032e-05	Downregulated cMCL
ENSG00000090376	IRAK3	active accessible	11.1586100518954	11.2181749256661	0.223124798614091	0.66681364159179	Stable expression
ENSG00000123358	NR4A1	active accessible	10.8844964454464	10.178279817435	-0.775840808786591	0.343950888532448	Stable expression
ENSG00000088992	TESC	active accessible	4.63850509026004	10.3833682631172	7.31464873902101	8.72583016289326e-15	De novo expression cMCL
ENSG00000102572	STK24	active accessible	11.8422884207274	12.1351738916587	0.335014392643	0.221910832533313	Stable expression
ENSG00000185989	RASA3	active accessible	11.1799321027286	11.3146080223739	0.152312928953808	0.744892358211733	Stable expression
ENSG00000134864	GGACT	active accessible	5.59370595939176	6.88180661151399	1.58149734478966	0.00832893652177562	De novo expression cMCL
ENSG00000068650	ATP11A	active accessible	10.6653962065902	11.7106759053361	1.02081351226225	0.00486743331565862	Upregulated cMCL
ENSG00000134905	CARS2	active accessible	11.2278629226489	11.5863479452149	0.397099212026809	0.213979102212309	Stable expression
ENSG00000140009	ESR2	active accessible	8.11486651295733	10.7620840001647	2.67000776432186	6.43250338825111e-05	Upregulated cMCL
ENSG00000126215	XRCC3	active accessible	8.10372979303512	8.58635501754784	0.552836750431232	0.34476348891472	Stable expression
ENSG00000092199	HNRNPC	active accessible	15.205012858786	13.9755865293078	-1.20976186548995	1.23330910600886e-06	Downregulated cMCL
ENSG00000155465	SLC7A7	active accessible	9.97929267811137	11.0006306439704	0.767411390483919	0.234322351315976	Stable expression
ENSG00000078304	PPP2R5C	active accessible	12.8261999842236	12.9185070558177	0.115100801643583	0.68086643033851	Stable expression
ENSG00000179364	PACS2	active accessible	10.228991641975	11.3200497184756	1.11103366767841	0.0105399257269422	Upregulated cMCL
ENSG00000137815	RTF1	active accessible	11.511705272147	10.4336837188686	-1.08309046112161	8.72214310894783e-05	Downregulated cMCL
ENSG00000103994	ZNF106	active accessible	12.4003149305235	12.358867435243	-0.0252534680046908	0.927146527281651	Stable expression
ENSG00000103160	HSDL1	active accessible	9.42489040246285	10.2595940464422	0.922178249852628	0.00990702225850974	Stable expression
ENSG00000205022	PABPN1L	active accessible	4.30452043924838	5.4336167156586	NA	NA	Not expressed
ENSG00000138834	MAPK8IP3	active accessible	13.6315514562575	13.9157603765505	0.197141465109429	0.768290711896452	Stable expression
ENSG00000257108	NHLRC4	active accessible	6.24031481757464	7.0831821552766	0.961857359418008	0.184559514549606	Stable expression
ENSG00000103528	SYT17	active accessible	9.01088461413286	10.2200888970246	1.26837804875043	0.0154234297665381	Upregulated cMCL
ENSG00000153815	CMIP	active accessible	10.2815052374247	10.9085897175069	0.684909248630855	0.141008114379096	Stable expression
ENSG00000167207	NOD2	active accessible	6.23785745799573	9.44049523694012	3.46723135274341	3.58575941222127e-06	De novo expression cMCL
ENSG00000184640	SEPTIN9	active accessible	13.3557926629044	14.2179786219976	0.871023749355431	0.0380462391083283	Stable expression
ENSG00000141551	CSNK1D	active accessible	12.7630150540939	12.3134534742222	-0.518052015679643	0.395597920547326	Stable expression
ENSG00000108823	SGCA	active accessible	4.85818510866009	4.772485513238	NA	NA	Not expressed
ENSG00000125447	GGA3	active accessible	11.6675502851011	11.5754383045276	-0.0727621689480337	0.862686168436531	Stable expression
ENSG00000108479	GALK1	active accessible	6.40998967013779	7.4957300042934	1.27840838063718	0.0453910847739719	Upregulated cMCL
ENSG00000141556	TBCD	active accessible	9.49155518462424	10.7671076140026	1.30468011222756	0.00263213694839527	Upregulated cMCL
ENSG00000133195	SLC39A11	active accessible	8.70876153778217	9.37423016573315	0.72643374803071	0.0863041590063784	Stable expression
ENSG00000187775	DNAH17	active accessible	4.27100796621228	5.95330903710889	NA	NA	Not expressed
ENSG00000108679	LGALS3BP	active accessible	7.66663856885925	9.77493991497654	2.21287077798601	0.000493984579270969	Upregulated cMCL
ENSG00000141564	RPTOR	active accessible	11.2729501668778	11.2648550975554	0.044780601589085	0.932959700261449	Stable expression
ENSG00000072134	EPN2	active accessible	9.32059326074541	9.95926576651109	0.654696595194685	0.208236367155002	Stable expression
ENSG00000173786	CNP	active accessible	8.99934859653169	10.2476363170132	1.31114039157766	0.000528898723457154	Upregulated cMCL
ENSG00000168502	MTCL1	active accessible	8.63386414502385	9.9135853111907	1.61258527419567	NA	Stable expression
ENSG00000175221	MED16	active accessible	9.5066587167208	9.63635288747236	0.142961353842541	0.836582744673412	Stable expression
ENSG00000105171	POP4	active accessible	10.4060878674935	9.32371548265166	-1.12014243377779	0.000336117079216953	Downregulated cMCL
ENSG00000227500	SCAMP4	active accessible	8.88584263329033	9.17760328058606	0.320143871662171	0.547677359066349	Stable expression
ENSG00000196365	LONP1	active accessible	11.134114107971	10.7687738264327	-0.351876549747609	0.423063788779385	Stable expression
ENSG00000189430	NCR1	active accessible	3.38505954388359	6.68982484101742	6.78330714967944	0.00121528123877235	De novo expression cMCL
ENSG00000011451	WIZ	active accessible	9.40586135983404	9.9536481329485	0.535800082426395	0.257665816060445	Stable expression
ENSG00000267001	ENSG00000267001	active accessible	2.99299024694785	2.99299024694785	NA	NA	Not expressed
ENSG00000101216	GMEB2	active accessible	11.662566738428	10.4788785596398	-1.17429139602474	0.0189612606149966	Downregulated cMCL
ENSG00000130584	ZBTB46	active accessible	5.5368866273563	7.80313545153274	2.72230684199259	0.00561776079604255	De novo expression cMCL
ENSG00000205704	SMIM45	active accessible	3.18830314862531	3.23893362818522	NA	NA	Not expressed
ENSG00000100347	SAMM50	active accessible	8.74054706730326	9.63896106751379	0.924483312637868	0.00125913950062232	Stable expression
ENSG00000142676	RPL11	active not accessible	15.572246546797	13.5155963089291	-1.98944504014244	2.33117596995508e-12	Downregulated cMCL
ENSG00000117335	CD46	active not accessible	11.9646607983255	12.8478732546592	0.922886613308423	0.00490460795838681	Stable expression
ENSG00000189339	SLC35E2B	active not accessible	11.7399904048643	12.1095556834677	0.416841641236708	0.154948216201586	Stable expression
ENSG00000008128	CDK11A	active not accessible	10.7316646165723	11.045067018132	0.19336722768419	0.757436401321119	Stable expression
ENSG00000188822	CNR2	active not accessible	12.0146573563005	11.6332066960174	-0.234407639075723	0.697256823735833	Stable expression
ENSG00000149527	PLCH2	active not accessible	8.42630838657604	9.58871127703381	1.69377301530169	0.0294830225689336	Upregulated cMCL
ENSG00000116954	RRAGC	active not accessible	11.0123421495617	10.0402744956815	-0.791748583967466	0.0904281389280812	Stable expression
ENSG00000157216	SSBP3	active not accessible	7.31352424666239	9.50057574813424	2.32590371318228	0.000847171248793437	Upregulated cMCL
ENSG00000162738	VANGL2	active not accessible	4.67273959326551	9.00875698283489	5.42589165706339	4.65825787960894e-10	De novo expression cMCL
ENSG00000158062	UBXN11	active not accessible	9.10326423045006	11.1567144693412	2.13962613021075	4.16289372678265e-12	Upregulated cMCL
ENSG00000117298	ECE1	active not accessible	11.1555220004016	11.4962319607382	0.343997947550956	0.450863714772829	Stable expression
ENSG00000135829	DHX9	active not accessible	14.6303726412781	13.0824361395872	-1.52279823937072	2.79687395423748e-07	Downregulated cMCL
ENSG00000158715	SLC45A3	active not accessible	7.84555021582509	7.27724409899008	0.656905969759225	0.689358106879596	Stable expression
ENSG00000157933	SKI	active not accessible	10.231643835954	9.83477891686492	-0.274046887539311	0.661183377804029	Stable expression
ENSG00000142634	EFHD2	active not accessible	13.9508885436215	11.2358354908768	-2.70195734913968	4.48177677200097e-15	Downregulated cMCL
ENSG00000143772	ITPKB	active not accessible	12.2240246657393	12.0457848269666	-0.194051296846089	0.764610165020157	Stable expression
ENSG00000117419	ERI3	active not accessible	9.0079379605156	9.35578846680273	0.37123131077236	0.354637026479154	Stable expression
ENSG00000188976	NOC2L	active not accessible	10.623100402371	10.6373983593021	0.0348249343040346	0.93384588959855	Stable expression
ENSG00000187942	LDLRAD2	active not accessible	4.18572008294297	7.33853831452743	4.69171399053099	3.59456572969157e-05	De novo expression cMCL
ENSG00000160685	ZBTB7B	active not accessible	10.4709012429175	10.2305987125169	-0.236706238991614	0.522204875686465	Stable expression
ENSG00000115756	HPCAL1	active not accessible	8.79378636175388	10.3861715708184	1.6517122428235	2.00794592293013e-05	Upregulated cMCL
ENSG00000169554	ZEB2	active not accessible	12.852384450186	13.9829026180377	1.22370867023458	0.000949531796348951	Upregulated cMCL
ENSG00000115718	PROC	active not accessible	3.47488942808263	3.33916245515845	NA	NA	Not expressed
ENSG00000119772	DNMT3A	active not accessible	9.67081077814505	12.1962276251513	2.58204851709306	3.81192010335811e-08	Upregulated cMCL
ENSG00000144230	GPR17	active not accessible	3.33560626902244	5.6645813442755	NA	NA	Not expressed
ENSG00000144468	RHBDD1	active not accessible	11.7261021650277	11.8683632817961	0.19441807875153	0.521083905657886	Stable expression
ENSG00000144218	AFF3	active not accessible	14.3691208569288	14.471064922749	0.209994785040591	0.662094701505118	Stable expression
ENSG00000115738	ID2	active not accessible	6.94151475051942	9.75979000067434	2.47377786263312	0.00446761253151358	Upregulated cMCL
ENSG00000134107	BHLHE40	active not accessible	7.84407178793203	10.3320299248228	2.24776679084512	0.00127006075778017	Upregulated cMCL
ENSG00000163958	ZDHHC19	active not accessible	5.73424332525997	3.61656680538172	-4.99362097757448	0.00540431398627937	Lost expression cMCL
ENSG00000221955	SLC12A8	active not accessible	4.44846053007578	5.54133658459273	NA	NA	Not expressed
ENSG00000114315	HES1	active not accessible	6.42829876484205	6.1696394314635	0.0186711668829003	0.985290019836011	Stable expression
ENSG00000072274	TFRC	active not accessible	12.8692485472769	13.1070599523136	0.310011332100326	0.588704088835952	Stable expression
ENSG00000144711	IQSEC1	active not accessible	12.9468403346658	12.8261843461043	-0.107424384863801	0.832541699639509	Stable expression
ENSG00000163520	FBLN2	active not accessible	8.27139937929316	11.1168125483328	2.9412023543323	NA	Stable expression
ENSG00000181847	TIGIT	active not accessible	5.46514566614531	8.69910417064819	3.68373787048216	1.28854503278177e-13	De novo expression cMCL
ENSG00000215375	MYL5	active not accessible	9.56670835733595	9.11720517157951	-0.319091208700837	0.680053199765315	Stable expression
ENSG00000159674	SPON2	active not accessible	6.05930325389361	9.94554996854176	4.17120293820489	2.24159991703954e-11	Upregulated cMCL
ENSG00000127418	FGFRL1	active not accessible	7.96337003203505	8.74422037129951	0.836975330359692	0.288170654691119	Stable expression
ENSG00000159692	CTBP1	active not accessible	11.6590087793054	11.974400675314	0.319995896301853	0.412641616006265	Stable expression
ENSG00000087266	SH3BP2	active not accessible	12.7831610345972	12.3582981087452	-0.416242070908064	0.426560600641451	Stable expression
ENSG00000125089	SH3TC1	active not accessible	12.5918530941292	11.9064535010346	-0.700327645288007	0.0317721092055861	Stable expression
ENSG00000153395	LPCAT1	active not accessible	10.5551415887192	11.2540340409793	0.76539933640628	0.0590541116720165	Stable expression
ENSG00000171604	CXXC5	active not accessible	11.6414631093082	11.3459153909526	-0.284710741182982	0.403358376374027	Stable expression
ENSG00000153015	CWC27	active not accessible	9.12305867552333	9.68958149805812	0.58039056999168	0.197850188145204	Stable expression
ENSG00000112561	TFEB	active not accessible	10.8180001855388	11.0558774840851	0.26822615207997	0.579176438573296	Stable expression
ENSG00000124762	CDKN1A	active not accessible	10.7626125901725	9.83575937290858	-0.986866454558634	0.147697479666099	Stable expression
ENSG00000124782	RREB1	active not accessible	12.7168554092346	12.1484087984581	-0.51975348984411	0.25018632759396	Stable expression
ENSG00000204301	NOTCH4	active not accessible	7.00923650735226	7.87043866216157	0.950110545930052	0.131618429907481	Stable expression
ENSG00000164694	FNDC1	active not accessible	2.99299024694785	3.41499902985744	NA	NA	Not expressed
ENSG00000136295	TTYH3	active not accessible	8.11535940776881	11.2656972599519	3.22195891991064	9.9388203664252e-09	Upregulated cMCL
ENSG00000135253	KCP	active not accessible	4.50860305169879	8.18692629480685	5.54854389673788	7.32890742822429e-07	De novo expression cMCL
ENSG00000106003	LFNG	active not accessible	9.98306626199543	11.181284978441	1.19338330140583	0.0695429004440707	Upregulated cMCL
ENSG00000257923	CUX1	active not accessible	11.6177355276646	12.1215250962047	0.52759341724086	0.0957277606215599	Stable expression
ENSG00000155034	FBXL18	active not accessible	7.38559828625437	8.08827104907814	0.765789876477066	0.153374261078975	Stable expression
ENSG00000164715	LMTK2	active not accessible	10.9358574185639	10.9675106609769	0.0494414662787104	0.924206382829273	Stable expression
ENSG00000164916	FOXK1	active not accessible	12.3401481848004	11.5599923434594	-0.738017072545919	0.0748696630954849	Stable expression
ENSG00000157954	WIPI2	active not accessible	11.6873090310464	11.4824099930437	-0.154508235970233	0.721967333725028	Stable expression
ENSG00000127928	GNGT1	active not accessible	2.99299024694785	2.99299024694785	NA	NA	Not expressed
ENSG00000070882	OSBPL3	active not accessible	9.38132710311286	11.8180396133298	2.48096564374566	6.20718896325321e-11	Upregulated cMCL
ENSG00000198286	CARD11	active not accessible	12.5612807176927	12.3293290882973	-0.212952099896709	0.557816476035133	Stable expression
ENSG00000170027	YWHAG	active not accessible	10.8855490597769	11.5331894835119	0.701203759215435	0.012727535108732	Stable expression
ENSG00000178209	PLEC	active not accessible	14.1197749175009	13.707658326998	-0.360129008256255	0.542903120773398	Stable expression
ENSG00000104324	CPQ	active not accessible	8.46351381710393	9.55552483185725	1.19325524888726	0.0100286042903012	Upregulated cMCL
ENSG00000160932	LY6E	active not accessible	10.5967172187486	10.7103660930576	0.134999148434032	0.839752289971725	Stable expression
ENSG00000184428	TOP1MT	active not accessible	9.03393793484366	10.0476581652062	1.15086128862816	0.0329929784908727	Upregulated cMCL
ENSG00000181790	ADGRB1	active not accessible	6.65267147048123	7.50720352138125	1.27081631704101	0.124212427745684	Stable expression
ENSG00000179632	MAF1	active not accessible	11.9930938010451	11.0626588784772	-0.88727226378494	0.00902904422267148	Stable expression
ENSG00000014164	ZC3H3	active not accessible	9.28652936849674	10.1210707376777	0.873610275792629	0.0396295250430334	Stable expression
ENSG00000160293	VAV2	active not accessible	11.7014411382326	11.4170659859706	-0.265718025382301	0.555683045109127	Stable expression
ENSG00000175764	TTLL11	active not accessible	6.12464242162977	5.62047156375288	NA	NA	Not expressed
ENSG00000160408	ST6GALNAC6	active not accessible	11.590722772521	11.5293458518735	-0.0519565541018232	0.902064623903748	Stable expression
ENSG00000138835	RGS3	active not accessible	7.82779439604387	8.37016250408249	0.650203411546062	0.236711093835926	Stable expression
ENSG00000148334	PTGES2	active not accessible	9.12099037517423	9.65236923928835	0.573737963306905	0.169256772080459	Stable expression
ENSG00000165322	ARHGAP12	active not accessible	11.3559925856913	12.244595610883	1.14353575587247	0.0218216488740607	Upregulated cMCL
ENSG00000185736	ADARB2	active not accessible	4.16106798811621	5.19254144080085	NA	NA	Not expressed
ENSG00000132334	PTPRE	active not accessible	9.95918302290885	11.339490532967	1.38326520620691	0.00627741977575283	Upregulated cMCL
ENSG00000108100	CCNY	active not accessible	12.12170814172	11.1838660779417	-0.94862175131189	0.0018638720451381	Stable expression
ENSG00000148803	FUOM	active not accessible	7.2042855930652	7.32498668934412	0.146103917647741	0.791618441328447	Stable expression
ENSG00000151240	DIP2C	active not accessible	7.38171182571117	10.4234596882925	3.3866189394844	NA	Stable expression
ENSG00000184545	DUSP8	active not accessible	10.1594494891082	9.93871086917056	-0.249152512486436	0.873491295178378	Stable expression
ENSG00000172531	PPP1CA	active not accessible	10.4950837127362	11.2208239139078	0.804947979799363	0.139032136800824	Stable expression
ENSG00000172725	CORO1B	active not accessible	9.48437616030581	10.1551366913543	0.698286032135233	0.175821877327384	Stable expression
ENSG00000110719	TCIRG1	active not accessible	11.4524901880763	11.9981677021121	0.578018360996378	0.0939492468601595	Stable expression
ENSG00000186174	BCL9L	active not accessible	9.67961511850732	9.58125971703377	0.0744302872796408	0.912102990984811	Stable expression
ENSG00000117984	CTSD	active not accessible	9.4443026778376	11.3509104671481	1.93689623955243	8.76805873160656e-05	Upregulated cMCL
ENSG00000182208	MOB2	active not accessible	9.16487527544938	10.0566623935555	0.931828823271908	0.00670398304459582	Stable expression
ENSG00000175514	GPR152	active not accessible	3.38505954388359	3.53815669833422	NA	NA	Not expressed
ENSG00000172508	CARNS1	active not accessible	9.32405074535544	10.8431318465897	1.71000644271293	0.000370495101136024	Upregulated cMCL
ENSG00000084207	GSTP1	active not accessible	10.1478466351543	11.7540947504083	1.66052109396445	5.33330445331211e-05	Upregulated cMCL
ENSG00000168056	LTBP3	active not accessible	7.4155042408763	9.00282427476975	1.76726186586134	2.44852231771279e-05	Upregulated cMCL
ENSG00000215021	PHB2	active not accessible	12.0241028381877	10.8076764137987	-1.10378375829866	0.00217263650369664	Downregulated cMCL
ENSG00000196498	NCOR2	active not accessible	10.8189380806149	11.6054496102241	0.810443205546952	0.121196230542197	Stable expression
ENSG00000166986	MARS1	active not accessible	11.6228143024682	12.0489626890134	0.440601483353471	0.284600748837783	Stable expression
ENSG00000111664	GNB3	active not accessible	2.99299024694785	4.24877195830911	NA	NA	Not expressed
ENSG00000135144	DTX1	active not accessible	10.6855043315772	11.9912025924079	1.44006522105155	0.0516358467557271	Upregulated cMCL
ENSG00000112787	FBRSL1	active not accessible	10.1134189165391	10.9986096250345	0.922591588822632	0.0608405838216333	Stable expression
ENSG00000139174	PRICKLE1	active not accessible	9.07570867853496	9.76317302401803	0.793530366978567	0.194006990309194	Stable expression
ENSG00000110931	CAMKK2	active not accessible	7.95709311429001	10.4023088357596	2.50672963000052	4.61664133220378e-10	Upregulated cMCL
ENSG00000134905	CARS2	active not accessible	11.2278629226489	11.5863479452149	0.397099212026809	0.213979102212309	Stable expression
ENSG00000185989	RASA3	active not accessible	11.1799321027286	11.3146080223739	0.152312928953808	0.744892358211733	Stable expression
ENSG00000153531	ADPRHL1	active not accessible	3.84810094422061	5.1672115910163	NA	NA	Not expressed
ENSG00000102572	STK24	active not accessible	11.8422884207274	12.1351738916587	0.335014392643	0.221910832533313	Stable expression
ENSG00000100605	ITPK1	active not accessible	10.0666246253189	11.0192227973433	0.982144176521686	0.00750325837595947	Stable expression
ENSG00000133985	TTC9	active not accessible	10.0402235446166	8.99681345641023	-1.0657937182828	3.59198819386707e-05	Downregulated cMCL
ENSG00000203485	INF2	active not accessible	9.90719180289264	11.2037963660939	1.24134281828279	0.0275691693409163	Upregulated cMCL
ENSG00000015133	CCDC88C	active not accessible	13.4933872067517	13.2370182758141	-0.199730358479803	0.62973433554127	Stable expression
ENSG00000184986	TMEM121	active not accessible	5.04711668066629	4.36811616176541	NA	NA	Not expressed
ENSG00000184916	JAG2	active not accessible	5.00566781539671	6.22305518968449	1.80470055249784	0.0754470115054714	De novo expression cMCL
ENSG00000166165	CKB	active not accessible	5.01829227314585	7.08820455048442	2.70756467533	0.00129835872659297	De novo expression cMCL
ENSG00000165959	CLMN	active not accessible	11.3554272548731	12.6763701709358	1.3742176532887	0.0267085643736472	Upregulated cMCL
ENSG00000198752	CDC42BPB	active not accessible	10.4800319879216	9.63871508903887	-0.343223675901808	0.612698488216844	Stable expression
ENSG00000154237	LRRK1	active not accessible	10.7768219867711	10.5918564818665	0.195098977193505	0.716683584589806	Stable expression
ENSG00000166710	B2M	active not accessible	16.31745435916	15.7670619565036	-0.527794190418831	0.0782305963795021	Stable expression
ENSG00000157890	MEGF11	active not accessible	3.18830314862531	3.88982472857811	NA	NA	Not expressed
ENSG00000179588	ZFPM1	active not accessible	6.3176511348592	7.61103807075037	1.49023186657058	0.0129650979170043	De novo expression cMCL
ENSG00000048471	SNX29	active not accessible	14.2291914411957	12.7532683355397	-1.45822390218858	1.85815727740276e-06	Downregulated cMCL
ENSG00000205629	LCMT1	active not accessible	7.88999480437377	8.35824346616874	0.492270300246626	0.163357536280405	Stable expression
ENSG00000176715	ACSF3	active not accessible	10.2908790552301	11.9277796022437	1.77843603099448	1.19447704806266e-05	Upregulated cMCL
ENSG00000129993	CBFA2T3	active not accessible	7.83846847173813	9.94338600438934	2.34600287693215	5.00025139774797e-05	Upregulated cMCL
ENSG00000103227	LMF1	active not accessible	8.95845880337316	10.0666052421704	1.14123620752473	0.0101226750129252	Upregulated cMCL
ENSG00000140968	IRF8	active not accessible	13.7264474331753	12.9628069003356	-0.669282646075428	0.180537855656873	Stable expression
ENSG00000161996	WDR90	active not accessible	8.90701922979303	9.29428307798078	0.374466182984105	0.495677660731327	Stable expression
ENSG00000172530	BANP	active not accessible	10.3314858326942	10.4624837789819	0.181690064920306	0.647449773524866	Stable expression
ENSG00000103335	PIEZO1	active not accessible	11.3768367777419	11.3294260452344	0.209943939206803	0.762071975268598	Stable expression
ENSG00000196296	ATP2A1	active not accessible	5.61961827807928	6.19363663443437	0.762930076791015	0.413223361511001	Stable expression
ENSG00000127588	GNG13	active not accessible	2.99299024694785	2.99299024694785	NA	NA	Not expressed
ENSG00000103269	RHBDL1	active not accessible	5.62004521603706	6.05012257181414	0.513058094167617	0.565032888840461	Stable expression
ENSG00000008517	IL32	active not accessible	3.53236266428072	8.7445926167868	8.59883506082766	2.69582337028428e-13	De novo expression cMCL
ENSG00000159723	AGRP	active not accessible	2.99299024694785	3.41499902985744	NA	NA	Not expressed
ENSG00000103275	UBE2I	active not accessible	12.9004285779961	12.4026294579519	-0.601168458831635	0.169551362594407	Stable expression
ENSG00000161999	JMJD8	active not accessible	9.56713948452912	9.15971122640626	-0.412226238744387	0.248901647553224	Stable expression
ENSG00000141371	C17orf64	active not accessible	2.99299024694785	3.51633797840849	NA	NA	Not expressed
ENSG00000141503	MINK1	active not accessible	10.9749027854233	11.5521597474608	0.575354129090078	0.243660300517582	Stable expression
ENSG00000184640	SEPTIN9	active not accessible	13.3557926629044	14.2179786219976	0.871023749355431	0.0380462391083283	Stable expression
ENSG00000169660	HEXD	active not accessible	9.08035506186839	9.85924962108853	0.796059980661187	0.153689042772995	Stable expression
ENSG00000141556	TBCD	active not accessible	9.49155518462424	10.7671076140026	1.30468011222756	0.00263213694839527	Upregulated cMCL
ENSG00000108798	ABI3	active not accessible	5.58881736395488	8.13496607092951	2.96793613004155	1.92575584169297e-07	De novo expression cMCL
ENSG00000129657	SEC14L1	active not accessible	11.9308341306459	11.3849567514204	-0.503824480493786	0.296696204504092	Stable expression
ENSG00000141738	GRB7	active not accessible	4.7509315669163	6.78960605016857	2.82716966949	0.0162220619982317	De novo expression cMCL
ENSG00000167900	TK1	active not accessible	4.46204418487709	6.38083842106936	3.00405965732261	0.000319509477225822	De novo expression cMCL
ENSG00000030582	GRN	active not accessible	9.24053460241244	12.0821697341696	2.96388475541492	3.68612518776675e-10	Upregulated cMCL
ENSG00000108960	MMD	active not accessible	12.8063449434111	9.85912415789453	-2.95078552177193	2.84864895935805e-10	Downregulated cMCL
ENSG00000184922	FMNL1	active not accessible	12.9444072585269	12.5174441952089	-0.448781742281861	0.391502441408049	Stable expression
ENSG00000108262	GIT1	active not accessible	9.53464166964244	10.0250394765026	0.503892034485025	0.267216170567726	Stable expression
ENSG00000173786	CNP	active not accessible	8.99934859653169	10.2476363170132	1.31114039157766	0.000528898723457154	Upregulated cMCL
ENSG00000204237	OXLD1	active not accessible	9.48137347827937	8.98332517880516	-0.483114810433616	0.166102431053866	Stable expression
ENSG00000074755	ZZEF1	active not accessible	12.976771257159	12.9891188368369	0.0672170710891404	0.89405382325621	Stable expression
ENSG00000132510	KDM6B	active not accessible	11.5821128536989	11.1238352928186	-0.388776106447184	0.629145775861055	Stable expression
ENSG00000176845	METRNL	active not accessible	7.96165728769101	10.2033578556996	2.43938034199181	0.00255360892081321	Upregulated cMCL
ENSG00000129667	RHBDF2	active not accessible	11.9703947361157	12.2838639298153	0.426040913079196	0.330206408478019	Stable expression
ENSG00000126353	CCR7	active not accessible	11.9796290216363	12.281976584166	0.323361783558024	0.686486428586708	Stable expression
ENSG00000197971	MBP	active not accessible	11.1049282327245	11.5079128780194	0.349775598552559	0.345011746539247	Stable expression
ENSG00000131196	NFATC1	active not accessible	11.3952190238378	11.546440346399	0.175958110339468	0.738749723053886	Stable expression
ENSG00000126457	PRMT1	active not accessible	10.4045573742661	10.6456377941031	0.264767774312882	0.513318706541526	Stable expression
ENSG00000099622	CIRBP	active not accessible	13.8117324650075	12.8538436386183	-0.911090673390183	0.00404714512183571	Stable expression
ENSG00000125503	PPP1R12C	active not accessible	10.9849617666963	11.4157369027986	0.437292684570179	0.208028944586767	Stable expression
ENSG00000074842	MYDGF	active not accessible	8.35393274097092	8.57893813509151	0.304465303924257	0.536679124054522	Stable expression
ENSG00000130332	LSM7	active not accessible	10.2660486810635	9.09253496907033	-1.10713019970063	0.000828100023764678	Downregulated cMCL
ENSG00000129911	KLF16	active not accessible	9.73611419128036	8.03330171487717	-1.73649673153066	0.000902498511077047	Downregulated cMCL
ENSG00000086544	ITPKC	active not accessible	10.8756867379376	8.64705339778084	-2.23654256981986	6.59992457575295e-15	Downregulated cMCL
ENSG00000180448	ARHGAP45	active not accessible	13.8652067346198	13.0169436753084	-0.786279342048144	0.0552225675937923	Stable expression
ENSG00000130165	ELOF1	active not accessible	8.52033949727292	8.82888073553761	0.356701511376047	0.376161543593733	Stable expression
ENSG00000104894	CD37	active not accessible	14.5739993321944	13.6443369419131	-0.919467896210371	0.0113165535382649	Stable expression
ENSG00000104852	SNRNP70	active not accessible	13.1340196176635	13.5765528746095	0.445648533392404	0.229133081900383	Stable expression
ENSG00000130520	LSM4	active not accessible	9.51203920492342	8.97343988682325	-0.493943054409995	0.214147069253378	Stable expression
ENSG00000269095	ENSG00000269095	active not accessible	2.99299024694785	2.99299024694785	NA	NA	Not expressed
ENSG00000127527	EPS15L1	active not accessible	10.3381905610408	10.9609260894147	0.625420903949361	0.0677528672589483	Stable expression
ENSG00000213638	ADAT3	active not accessible	5.69280458412168	5.69757261510776	-0.234792725861404	0.838661702910484	Stable expression
ENSG00000161860	SYCE2	active not accessible	5.27025566621943	5.15946489586372	-0.106821245487471	0.938414233180411	Stable expression
ENSG00000127663	KDM4B	active not accessible	12.2251096625956	12.0596856208753	-0.154943309684339	0.772274067412842	Stable expression
ENSG00000167470	MIDN	active not accessible	11.0293285316978	10.2640311956975	-0.859822269356012	0.108483782110393	Stable expression
ENSG00000101152	DNAJC5	active not accessible	10.2703709057122	10.8614547490989	0.659277499680414	0.0827012772569977	Stable expression
ENSG00000101460	MAP1LC3A	active not accessible	7.01003257643359	7.65328963924694	1.00192469129658	0.2887338384953	Stable expression
ENSG00000125531	FNDC11	active not accessible	8.61653712779899	6.85845245976604	-1.79594312315811	0.0372323556345164	Downregulated cMCL
ENSG00000130699	TAF4	active not accessible	8.43764210741579	8.78571717119976	0.403582238795638	0.277693823748164	Stable expression
ENSG00000099958	DERL3	active not accessible	9.8191988197541	9.31085431897682	-0.508374501447813	0.29652204857788	Stable expression
ENSG00000075234	TTC38	active not accessible	6.73195186014176	8.41322404043967	1.86648143434345	0.00540388544669642	Upregulated cMCL
ENSG00000100241	SBF1	active not accessible	12.6993959787642	12.6243230860942	-0.0516840902080258	0.921964063536763	Stable expression
ENSG00000015475	BID	active not accessible	7.66517957101367	9.62098214078994	2.0399041807284	2.54079994346057e-09	Upregulated cMCL
ENSG00000099956	SMARCB1	active not accessible	10.0029853668306	10.9051814875759	1.01607631992521	0.0206089827476281	Upregulated cMCL
ENSG00000198089	SFI1	active not accessible	10.903331194817	11.7075394473085	0.820431284401355	0.0183048420721305	Stable expression
ENSG00000243156	MICAL3	active not accessible	13.1326204994717	12.3610207129337	-0.67057936100831	0.162599224761181	Stable expression
ENSG00000177096	PHETA2	active not accessible	4.51719290279373	6.27613813298087	NA	NA	Not expressed
ENSG00000234965	SHISA8	active not accessible	6.21276866009763	6.20351995583766	-0.147095407459933	0.894601342162833	Stable expression
ENSG00000075240	GRAMD4	active not accessible	9.93789509709151	9.9767798780479	0.215585063484006	0.769752199539709	Stable expression
ENSG00000077713	SLC25A43	active not accessible	7.69479652363733	8.35220803803655	0.699570077252598	0.206701225101499	Stable expression
ENSG00000007350	TKTL1	active not accessible	3.53438542530072	4.87966817624188	NA	NA	Not expressed
ENSG00000172534	HCFC1	active not accessible	12.0258625972494	11.7577219446786	-0.254608972942631	0.630692908458769	Stable expression
ENSG00000147133	TAF1	active not accessible	12.3531690161883	12.5871096504032	0.275153473081606	0.488167868841521	Stable expression
ENSG00000147010	SH3KBP1	active not accessible	11.0120232955613	11.2908633630215	0.307589292329613	0.178190734209945	Stable expression
ENSG00000196459	TRAPPC2	active not accessible	10.052920061273	10.0765130942627	0.0993905521054471	0.803596993067797	Stable expression
ENSG00000157514	TSC22D3	active not accessible	17.6130690879437	15.4524112699933	-2.13239910264306	1.60236500584731e-07	Downregulated cMCL
ENSG00000278057	TEX28	active not accessible	2.99299024694785	3.62889843736206	NA	NA	Not expressed
ENSG00000102096	PIM2	active not accessible	14.1379360572566	12.0503479775431	-2.08156339216827	1.82860619408095e-06	Downregulated cMCL
ENSG00000101986	ABCD1	active not accessible	9.00578574804319	8.85934067565396	-0.145964349280723	0.76311463774791	Stable expression
ENSG00000126012	KDM5C	active not accessible	13.5201755806564	12.5918380696058	-1.00377794643085	0.0547957010959779	Downregulated cMCL
ENSG00000102178	UBL4A	active not accessible	7.62677715023024	8.03276150584621	0.420986410333297	0.438643695435069	Stable expression
ENSG00000130764	LRRC47	active not accessible	9.86010851048811	9.85718279090486	-0.014381793322758	0.973702995721139	Stable expression
ENSG00000048707	VPS13D	active not accessible	13.7340258359744	13.5396502812769	-0.109517407946033	0.770383636090542	Stable expression
ENSG00000117560	FASLG	active not accessible	3.18830314862531	5.21789366242519	NA	NA	Not expressed
ENSG00000142583	SLC2A5	active not accessible	9.42443838160056	7.03065529543675	-1.69138036103644	0.0999517938209763	Downregulated cMCL
ENSG00000008130	NADK	active not accessible	10.4405533201034	11.8087103512412	1.38408064796324	7.63789922143167e-05	Upregulated cMCL
ENSG00000153187	HNRNPU	active not accessible	14.89318886671	14.1289883447983	-0.74711639811896	0.0121039073129568	Stable expression
ENSG00000162849	KIF26B	active not accessible	3.33560626902244	7.00286734097007	NA	NA	Not expressed
ENSG00000179397	CATSPERE	active not accessible	6.0341541925548	6.30179043342269	NA	NA	Not expressed
ENSG00000060642	PIGV	active not accessible	8.43482124722506	8.51378248405478	0.119052721336437	0.755494007111178	Stable expression
ENSG00000162576	MXRA8	active not accessible	4.13084565109723	6.0484811906111	NA	NA	Not expressed
ENSG00000116157	GPX7	active not accessible	8.57942127614689	8.76406974438969	0.529926793050369	0.311446663298868	Stable expression
ENSG00000142599	RERE	active not accessible	12.5671904307354	12.6150466763975	0.0418611373657905	0.925892467898249	Stable expression
ENSG00000142959	BEST4	active not accessible	3.70806021345186	5.21267552021131	NA	NA	Not expressed
ENSG00000163545	NUAK2	active not accessible	11.7899533495419	10.9538409302198	-0.849566758664739	0.152026816351975	Stable expression
ENSG00000116731	PRDM2	active not accessible	14.4954538350142	14.5060217804581	0.0346944446095543	0.951800425824147	Stable expression
ENSG00000143418	CERS2	active not accessible	10.7970546081888	10.8638404410617	0.0824893644877548	0.825535130242835	Stable expression
ENSG00000162407	PLPP3	active not accessible	5.46425709112779	8.07871648575584	3.33820907419057	2.53271692286071e-06	De novo expression cMCL
ENSG00000162430	SELENON	active not accessible	8.47386219621986	10.1205075794	1.81502455006061	0.000296059069793796	Upregulated cMCL
ENSG00000189171	S100A13	active not accessible	6.55646403229508	7.74326187175996	1.32932214045981	0.0141163526027991	Upregulated cMCL
ENSG00000180198	RCC1	active not accessible	8.48728424303971	8.51154499976399	0.0445881632375746	0.918347250015313	Stable expression
ENSG00000222009	BTBD19	active not accessible	5.48211972067838	6.50627620987168	1.26013116233372	0.202454606392326	Stable expression
ENSG00000196581	AJAP1	active not accessible	2.99299024694785	4.38653375629427	NA	NA	Not expressed
ENSG00000127603	MACF1	active not accessible	15.5365291473253	14.6171153874418	-0.898164153693758	0.0302977463960063	Stable expression
ENSG00000185483	ROR1	active not accessible	6.46287726755772	10.1204055996544	4.40612370774791	6.94565652768332e-07	De novo expression cMCL
ENSG00000116717	GADD45A	active not accessible	5.70254086004004	7.34350297566433	2.15562700101908	0.00323553422748399	De novo expression cMCL
ENSG00000159023	EPB41	active not accessible	13.0658589116467	13.7361651677761	0.722966357701111	0.0260780086343574	Stable expression
ENSG00000162783	IER5	active not accessible	14.4470319235366	10.7940446670734	-3.58552356141077	5.28574230140682e-14	Downregulated cMCL
ENSG00000224051	CPTP	active not accessible	7.83897201444092	7.69845469450446	-0.177696451932195	0.797282783927284	Stable expression
ENSG00000143641	GALNT2	active not accessible	10.6882132162501	10.6066547429677	-0.0752706457414187	0.850625699185241	Stable expression
ENSG00000189266	PNRC2	active not accessible	13.7801341256508	12.3746498906845	-1.25030463982436	0.00926883288393456	Downregulated cMCL
ENSG00000173641	HSPB7	active not accessible	2.99299024694785	2.99299024694785	NA	NA	Not expressed
ENSG00000204160	ZDHHC18	active not accessible	8.36137754963194	10.1924951529499	1.90595628012641	3.39612166524879e-06	Upregulated cMCL
ENSG00000188610	FAM72B	active not accessible	5.04303525038774	5.65573002855632	NA	NA	Not expressed
ENSG00000116809	ZBTB17	active not accessible	11.138483144234	11.2748131670126	0.19407476811676	0.670130396658173	Stable expression
ENSG00000197530	MIB2	active not accessible	9.77648355903865	9.51576326638648	-0.23872072695748	0.594486622432601	Stable expression
ENSG00000116151	MORN1	active not accessible	8.14497174192859	8.82630985442548	1.00522145757493	0.0760838661454395	Upregulated cMCL
ENSG00000131591	C1orf159	active not accessible	8.12686711558176	8.80715960534997	0.751935291955032	0.127523766931188	Stable expression
ENSG00000160856	FCRL3	active not accessible	12.8861342290514	12.460206483158	-0.434299836069204	0.37988022503038	Stable expression
ENSG00000122218	COPA	active not accessible	12.4838078916783	12.1167828661285	-0.358140136832172	0.242714084814434	Stable expression
ENSG00000235750	KIAA0040	active not accessible	11.649571515373	11.640271576085	-0.00161159712505763	0.997431853345392	Stable expression
ENSG00000130939	UBE4B	active not accessible	10.8955639649396	11.1797888425109	0.316936521497151	0.10686068114423	Stable expression
ENSG00000173846	PLK3	active not accessible	9.34726806036921	10.1090530372462	0.74818853147279	0.191291435300491	Stable expression
ENSG00000270106	TSNAX-DISC1	active not accessible	6.29801488315938	6.89709308474654	NA	NA	Not expressed
ENSG00000162511	LAPTM5	active not accessible	16.0896478075506	14.3191821442656	-1.75383150462642	4.87583818477441e-06	Downregulated cMCL
ENSG00000040487	SLC66A1	active not accessible	7.49654786347551	8.67594015571789	1.28492611177303	0.000995945610129324	Upregulated cMCL
ENSG00000203668	CHML	active not accessible	12.3770619889075	11.6502256661892	-0.672831304632912	0.260869508566588	Stable expression
ENSG00000082512	TRAF5	active not accessible	12.3911313274642	12.9658033128657	0.568189020838018	0.309476650985516	Stable expression
ENSG00000198912	C1orf174	active not accessible	9.36351582080295	9.84126626840299	0.539814401079204	0.164065162702637	Stable expression
ENSG00000162873	KLHDC8A	active not accessible	4.0020982405945	6.04388171263369	NA	NA	Not expressed
ENSG00000064886	CHI3L2	active not accessible	8.27059186095246	9.51810922480481	1.35384727945563	0.214311305675622	Stable expression
ENSG00000182866	LCK	active not accessible	8.17792171063308	10.9048127393755	2.77423069862275	5.54495497257586e-09	Upregulated cMCL
ENSG00000188770	OPTC	active not accessible	2.99299024694785	2.99299024694785	NA	NA	Not expressed
ENSG00000133056	PIK3C2B	active not accessible	12.0808577970542	11.439126388381	-0.616835733128692	0.311204410436512	Stable expression
ENSG00000198830	HMGN2	active not accessible	13.2612602102078	12.832700867156	-0.397611512493575	0.148896919461269	Stable expression
ENSG00000028137	TNFRSF1B	active not accessible	9.60191407752776	11.7981785643198	2.16740963476391	7.35313582012217e-06	Upregulated cMCL
ENSG00000133063	CHIT1	active not accessible	6.35366849569832	8.59547939913306	2.47486785793451	1.05314240692017e-10	De novo expression cMCL
ENSG00000143153	ATP1B1	active not accessible	4.1668556253934	6.89050453923949	4.22077446393469	0.000263075716279636	De novo expression cMCL
ENSG00000157911	PEX10	active not accessible	8.64439165743641	8.79575629529974	0.176813870546755	0.688228953584856	Stable expression
ENSG00000069424	KCNAB2	active not accessible	10.6886518713049	11.4551973570873	0.777885869749379	0.0421017973627276	Stable expression
ENSG00000122176	FMOD	active not accessible	3.18974664220613	7.28665453135272	10.7987061792698	4.91439450948222e-06	De novo expression cMCL
ENSG00000177272	KCNA3	active not accessible	11.3653504034763	10.3798912555892	-0.970245156527321	0.172469880061733	Stable expression
ENSG00000266094	RASSF5	active not accessible	13.3738591529612	11.9022899294804	-1.46041589617707	2.21458869169301e-05	Downregulated cMCL
ENSG00000117215	PLA2G2D	active not accessible	5.20574001646201	8.23424793566551	3.62211688839571	0.006066814872219	De novo expression cMCL
ENSG00000020633	RUNX3	active not accessible	11.4593725704233	10.8650505434277	-0.577143395050579	0.146917396278837	Stable expression
ENSG00000163564	PYHIN1	active not accessible	6.91262766914122	11.6487241485961	4.88570001832911	7.62408689136483e-12	Upregulated cMCL
ENSG00000117318	ID3	active not accessible	10.9610334424928	7.28320373653612	-3.8167064016098	3.18759509465741e-12	Downregulated cMCL
ENSG00000171608	PIK3CD	active not accessible	12.7661441038595	13.020770718631	0.270386931474665	0.587311239929075	Stable expression
ENSG00000160741	CRTC2	active not accessible	11.3444254084372	10.4431134825987	-0.912569895724513	0.0818184464135944	Stable expression
ENSG00000135823	STX6	active not accessible	9.38083181155816	10.1933384379655	0.848176552786668	0.000556822218595388	Stable expression
ENSG00000097021	ACOT7	active not accessible	5.73262572074185	6.22419228776349	0.619489376178431	0.455077270698022	Stable expression
ENSG00000197429	IPP	active not accessible	8.40139876637916	8.83437052718455	0.459094592635956	0.286844360754871	Stable expression
ENSG00000182183	SHISAL2A	active not accessible	8.99277035944586	7.99989588316963	-1.02839420438181	0.00496007694163516	Downregulated cMCL
ENSG00000143384	MCL1	active not accessible	15.6543387655866	14.1776748965145	-1.46520613678529	0.000435324235239649	Downregulated cMCL
ENSG00000170989	S1PR1	active not accessible	11.2352418296121	10.9521596481564	0.313662741420354	0.679738381535334	Stable expression
ENSG00000197520	FAM177B	active not accessible	8.10486110068185	8.9433619273455	1.48972459889099	0.0847650687764898	Upregulated cMCL
ENSG00000132185	FCRLA	active not accessible	11.0548607508789	11.6827443049493	0.693420439405903	0.311113262040337	Stable expression
ENSG00000143437	ARNT	active not accessible	10.6080300641808	11.1371213266647	0.568233121484993	0.0688401145947327	Stable expression
ENSG00000116194	ANGPTL1	active not accessible	3.33560626902244	3.4780712598008	NA	NA	Not expressed
ENSG00000163565	IFI16	active not accessible	11.4989438807918	12.6105337731569	1.14404795792948	0.000371581131248292	Upregulated cMCL
ENSG00000134245	WNT2B	active not accessible	6.21875545015321	8.31030466384955	2.60967676144581	0.00721753197272949	De novo expression cMCL
ENSG00000181817	LSM10	active not accessible	8.66640483526857	7.60301815379694	-1.12049985020572	0.0237733260986638	Downregulated cMCL
ENSG00000183508	TENT5C	active not accessible	14.3355444308552	11.9589190737098	-2.30151573235502	3.85252404526811e-11	Downregulated cMCL
ENSG00000066294	CD84	active not accessible	10.3403637077736	11.9784803536529	1.69303419034695	0.000869303257304808	Upregulated cMCL
ENSG00000173726	TOMM20	active not accessible	12.9200078845535	11.3107215642622	-1.57084871362786	1.04631430288382e-06	Downregulated cMCL
ENSG00000117643	MAN1C1	active not accessible	5.15919365183382	6.63661217448309	2.02041906146284	0.0176674492196165	De novo expression cMCL
ENSG00000196154	S100A4	active not accessible	8.18893612487397	11.5527639123017	3.26479490026225	1.97119955544101e-08	Upregulated cMCL
ENSG00000117592	PRDX6	active not accessible	10.5105343535555	10.5174289814445	0.173557523233729	0.655823400523345	Stable expression
ENSG00000126705	AHDC1	active not accessible	8.32245155850007	10.0058158310173	1.74424822506891	1.54929285596266e-05	Upregulated cMCL
ENSG00000263961	RHEX	active not accessible	5.96080352236035	9.24606809938403	4.31132601026668	6.29339296232922e-10	Upregulated cMCL
ENSG00000160710	ADAR	active not accessible	14.0587704896461	14.0535888293285	0.0119580819800142	0.970893645007781	Stable expression
ENSG00000158195	WASF2	active not accessible	12.4212277349077	12.9891422598141	0.588534156814072	0.0706224311613825	Stable expression
ENSG00000163563	MNDA	active not accessible	7.42528185901359	11.4951366975085	4.2999557502322	4.47433675496356e-11	Upregulated cMCL
ENSG00000162434	JAK1	active not accessible	14.2844696344562	13.513655383849	-0.676975249178518	0.0524170665748375	Stable expression
ENSG00000116191	RALGPS2	active not accessible	14.5904238238514	14.4319386353782	-0.148896441679603	0.772470012043262	Stable expression
ENSG00000122188	LAX1	active not accessible	7.50481656873415	10.9337861420813	3.53964891133929	1.52598750474359e-19	Upregulated cMCL
ENSG00000116213	WRAP73	active not accessible	9.72225032799282	10.1009377519333	0.368738365876474	0.338063080060407	Stable expression
ENSG00000134369	NAV1	active not accessible	8.46584995068833	10.2126538561532	1.88507691753008	0.00027734390879362	Upregulated cMCL
ENSG00000143382	ADAMTSL4	active not accessible	4.24720081103985	7.54168250902724	4.42466273399634	0.00365424951348615	De novo expression cMCL
ENSG00000032389	EIPR1	active not accessible	9.03704685872049	9.46892024802256	0.461368173136953	0.216819180639714	Stable expression
ENSG00000125637	PSD4	active not accessible	13.0827348398509	12.8161679922529	-0.281218222777487	0.412226693481067	Stable expression
ENSG00000169994	MYO7B	active not accessible	6.4353555026597	9.40255482472718	2.29280706723557	0.0629427935027359	De novo expression cMCL
ENSG00000135930	EIF4E2	active not accessible	10.5961966552973	10.4657723245422	-0.12084402868546	0.69305693780736	Stable expression
ENSG00000152291	TGOLN2	active not accessible	13.4339002713956	13.1258786126105	-0.266190692469185	0.426672938211965	Stable expression
ENSG00000119866	BCL11A	active not accessible	11.2924114363712	10.5492796181807	-0.683982145202095	0.138612181843308	Stable expression
ENSG00000138101	DTNB	active not accessible	9.13070384284609	9.4296081346562	0.333614328016693	0.41278113203965	Stable expression
ENSG00000008869	HEATR5B	active not accessible	12.3366712697236	11.577420589877	-0.76356913944524	0.0337027364548757	Stable expression
ENSG00000172845	SP3	active not accessible	14.0935505823126	13.3105273149162	-0.756372943901719	0.0497883308700167	Stable expression
ENSG00000134324	LPIN1	active not accessible	10.3972250611741	11.3522928807755	1.01566989540228	0.0256994872344571	Upregulated cMCL
ENSG00000135925	WNT10A	active not accessible	8.13098076732765	7.87380173214077	-0.356348413903313	0.759797650363909	Stable expression
ENSG00000074054	CLASP1	active not accessible	12.3097571368873	12.3995714565307	0.106183827501149	0.709123209827062	Stable expression
ENSG00000187605	TET3	active not accessible	12.1588292462028	12.1646212572322	0.0190006326950194	0.973925304022471	Stable expression
ENSG00000179833	SERTAD2	active not accessible	12.4439099694446	11.0543865578849	-1.36987460141468	1.69446045685353e-05	Downregulated cMCL
ENSG00000196141	SPATS2L	active not accessible	4.03053310209674	8.5324948790782	6.11352362703576	3.18353255990084e-09	De novo expression cMCL
ENSG00000152127	MGAT5	active not accessible	13.9291776602146	13.8256783755216	-0.0718849383306821	0.88463558776896	Stable expression
ENSG00000115935	WIPF1	active not accessible	12.3298880943887	12.5776838005419	0.271552452424621	0.311869504285132	Stable expression
ENSG00000003402	CFLAR	active not accessible	12.7695325413608	13.4532925254031	0.713040998752138	0.0124651660862609	Stable expression
ENSG00000115306	SPTBN1	active not accessible	14.3155341040135	14.491389688193	0.239787873632778	0.49104541163565	Stable expression
ENSG00000196950	SLC39A10	active not accessible	12.0100616250108	11.4781594804443	-0.514463907365582	0.159588053514884	Stable expression
ENSG00000130147	SH3BP4	active not accessible	7.22983546550358	9.97878056863642	3.37189070960478	NA	Stable expression
ENSG00000072163	LIMS2	active not accessible	5.68856014622629	7.81884254943775	2.55590813823121	0.000249049938977208	De novo expression cMCL
ENSG00000183891	TTC32	active not accessible	9.90052496736031	9.29822406356097	-0.616568554308801	0.180095670941412	Stable expression
ENSG00000134308	YWHAQ	active not accessible	13.2697860099635	11.9100947754002	-1.25407487551119	0.000173806217705845	Downregulated cMCL
ENSG00000135916	ITM2C	active not accessible	9.64981044383275	10.3921551152105	0.986064083856847	0.163774634924689	Stable expression
ENSG00000168427	KLHL30	active not accessible	3.61142940181487	6.01912894641124	NA	NA	Not expressed
ENSG00000204217	BMPR2	active not accessible	10.423815284192	10.4408101549488	0.682405642762462	0.317681982463217	Stable expression
ENSG00000115758	ODC1	active not accessible	13.8354343618651	12.0216877550659	-1.80122390877673	5.06642403295055e-10	Downregulated cMCL
ENSG00000163171	CDC42EP3	active not accessible	8.93599458385228	10.9965517462987	2.16606335935336	7.36990864299751e-05	Upregulated cMCL
ENSG00000065802	ASB1	active not accessible	9.7903239937412	10.2191598046144	0.473140384049156	0.115260681866258	Stable expression
ENSG00000170340	B3GNT2	active not accessible	11.6404616862793	9.51924682747756	-2.01686541632082	7.20156900053031e-07	Downregulated cMCL
ENSG00000068024	HDAC4	active not accessible	8.99857942216397	9.81231382053642	0.933651224047906	0.025450121300561	Stable expression
ENSG00000198130	HIBCH	active not accessible	7.91286344470928	9.57264495001666	1.70109427851864	0.000183418156184292	Upregulated cMCL
ENSG00000084090	STARD7	active not accessible	11.571119102498	11.8193626756802	0.377169032769614	0.365906150456931	Stable expression
ENSG00000163219	ARHGAP25	active not accessible	12.8211354737974	13.2697048193115	0.427906866310341	0.372308853119902	Stable expression
ENSG00000158050	DUSP2	active not accessible	9.85873447625688	9.95687043346347	-0.10256135837635	0.905439688593908	Stable expression
ENSG00000280537	ENSG00000280537	active not accessible	7.29199858152772	6.28411558052631	NA	NA	Not expressed
ENSG00000144130	NT5DC4	active not accessible	3.38505954388359	3.72912726433528	NA	NA	Not expressed
ENSG00000176887	SOX11	active not accessible	2.99299024694785	12.7198785042673	15.0818043140575	3.06742885573067e-29	De novo expression cMCL
ENSG00000071054	MAP4K4	active not accessible	13.6995360681668	13.5630846760427	-0.119593753738389	0.779915415385761	Stable expression
ENSG00000118004	COLEC11	active not accessible	3.46468414994229	5.08537306797529	NA	NA	Not expressed
ENSG00000115590	IL1R2	active not accessible	3.8023866675864	6.4971690188868	5.37187780595563	0.00563734527283798	De novo expression cMCL
ENSG00000068654	POLR1A	active not accessible	10.6832040971495	11.0454624179501	0.385767438490166	0.318303219493505	Stable expression
ENSG00000153093	ACOXL	active not accessible	3.32927077274642	4.3275777905482	NA	NA	Not expressed
ENSG00000204923	FBXO48	active not accessible	7.23697237987678	6.51278201984636	NA	NA	Not expressed
ENSG00000188042	ARL4C	active not accessible	10.946056708911	11.5021594061897	0.588372639054625	0.141037233003092	Stable expression
ENSG00000198586	TLK1	active not accessible	12.1176834412657	12.3450191748241	0.251000594959593	0.597323184384388	Stable expression
ENSG00000071051	NCK2	active not accessible	11.6557697527594	10.1601246787904	-1.53987994734011	1.38663737383073e-05	Downregulated cMCL
ENSG00000144134	RABL2A	active not accessible	8.12042903014727	9.41175566742311	1.40295371052779	0.000143159015662882	Upregulated cMCL
ENSG00000152518	ZFP36L2	active not accessible	11.5640792687594	12.0795107041012	0.454010382772768	0.372808050334007	Stable expression
ENSG00000119801	YPEL5	active not accessible	15.5192813674289	12.4659080247907	-3.03028221427127	2.09510398053059e-12	Downregulated cMCL
ENSG00000058866	DGKG	active not accessible	5.81515703828287	10.7514296156972	5.31117632749996	5.67927566065223e-18	De novo expression cMCL
ENSG00000073849	ST6GAL1	active not accessible	13.6974001516947	14.5824274967966	0.931688937630354	0.0362465575995519	Stable expression
ENSG00000144802	NFKBIZ	active not accessible	13.6827114365519	12.6534782042053	-1.01373656721177	0.144082333961472	Stable expression
ENSG00000131370	SH3BP5	active not accessible	11.6004765510989	12.0948035791814	0.739641614431001	0.240824062509149	Stable expression
ENSG00000004399	PLXND1	active not accessible	5.81854422937852	12.0852106719424	6.91283777208879	5.25183146683541e-30	Upregulated cMCL
ENSG00000181722	ZBTB20	active not accessible	11.1137525706026	12.050475349628	0.98468232208325	0.00290186441729613	Stable expression
ENSG00000173473	SMARCC1	active not accessible	12.3588199005522	12.6540893913373	0.340678932525048	0.180270779674015	Stable expression
ENSG00000239732	TLR9	active not accessible	4.31345293865858	5.52833418185052	NA	NA	Not expressed
ENSG00000016391	CHDH	active not accessible	4.3370127633413	8.54998493044937	6.71558555165271	1.39132146612105e-07	De novo expression cMCL
ENSG00000185112	FAM43A	active not accessible	7.17976276404223	11.0352264354616	4.00794923108591	6.58703465028309e-15	Upregulated cMCL
ENSG00000163513	TGFBR2	active not accessible	13.4727529509503	12.6466203085056	-0.801735074583901	0.0159633042091737	Stable expression
ENSG00000163681	SLMAP	active not accessible	11.9780067398012	11.9240541526582	-0.029787261790711	0.945921612681942	Stable expression
ENSG00000071282	LMCD1	active not accessible	2.99299024694785	7.63347591285592	9.83354065769491	2.98621081141757e-12	De novo expression cMCL
ENSG00000176095	IP6K1	active not accessible	12.1935561947909	10.8800243871539	-1.2909775531348	0.0110156099710157	Downregulated cMCL
ENSG00000173200	PARP15	active not accessible	12.6301647575106	13.7919973852075	1.45585296789296	0.00321524755013149	Upregulated cMCL
ENSG00000144645	OSBPL10	active not accessible	12.3866714893699	13.9490653986072	1.67175185835558	2.05067262148777e-06	Upregulated cMCL
ENSG00000008952	SEC62	active not accessible	12.1873706317751	12.5070125089396	0.460237257009145	0.419281199538946	Stable expression
ENSG00000170266	GLB1	active not accessible	8.90229094335834	9.40748392859306	0.603954469991145	0.155370952498171	Stable expression
ENSG00000114770	ABCC5	active not accessible	9.24061458605167	10.9844951837784	1.77297601040133	1.14690117076628e-05	Upregulated cMCL
ENSG00000159685	CHCHD6	active not accessible	7.24433531881875	7.77349036493435	0.591832043672337	0.29271309117401	Stable expression
ENSG00000163947	ARHGEF3	active not accessible	9.97628286002851	11.0393418553223	1.0413858769671	0.0269560511104592	Upregulated cMCL
ENSG00000145016	RUBCN	active not accessible	12.1250661376534	13.5619515798002	1.46314576345585	0.00164674889568605	Upregulated cMCL
ENSG00000168297	PXK	active not accessible	11.3383741503862	11.3507934287006	0.0410155153014395	0.905372786794368	Stable expression
ENSG00000163602	RYBP	active not accessible	11.354677436569	10.1229775022277	-1.20343233093851	0.00156659333737076	Downregulated cMCL
ENSG00000136603	SKIL	active not accessible	12.9002508897274	12.9657635083555	0.0965379967401981	0.868608964766904	Stable expression
ENSG00000114656	CFAP92	active not accessible	4.48582284027546	3.899322661178	NA	NA	Not expressed
ENSG00000176542	USF3	active not accessible	13.7322861430501	12.2138039189543	-1.48937054495177	0.00036975639685124	Downregulated cMCL
ENSG00000114423	CBLB	active not accessible	11.4740896166936	12.5934346927802	1.19463878014017	0.0161635764912116	Upregulated cMCL
ENSG00000157388	CACNA1D	active not accessible	2.99299024694785	6.4600893969978	NA	NA	Not expressed
ENSG00000131368	MRPS25	active not accessible	10.8476444863814	11.3246830797727	0.480687442449999	0.0628559068645039	Stable expression
ENSG00000168329	CX3CR1	active not accessible	3.75095353235516	9.368063483952	8.18422142734986	1.3666442376992e-15	De novo expression cMCL
ENSG00000163660	CCNL1	active not accessible	16.5023286469288	15.6140666772445	-0.839164030475864	0.201449952446992	Stable expression
ENSG00000173950	XXYLT1	active not accessible	6.77179560723027	8.75245235301976	2.17110432901029	0.000127942202225392	Upregulated cMCL
ENSG00000173366	ENSG00000173366	active not accessible	5.07755888502001	6.69299257180363	NA	NA	Not expressed
ENSG00000182504	CEP97	active not accessible	9.74365870806897	10.1361946342604	0.386607939746263	0.411753366700218	Stable expression
ENSG00000188958	UTS2B	active not accessible	4.2835294165529	4.58732887944145	NA	NA	Not expressed
ENSG00000197385	ZNF860	active not accessible	9.64937899915916	11.2202621511728	1.59731793631666	0.0033870588802799	Upregulated cMCL
ENSG00000113916	BCL6	active not accessible	10.9727609520501	11.8703974223417	0.908034674757605	0.0689316494117097	Stable expression
ENSG00000152492	CCDC50	active not accessible	13.6022942422636	14.3447455717951	0.854364852492842	0.0903821716708404	Stable expression
ENSG00000075785	RAB7A	active not accessible	11.2417581897419	10.8824927138133	-0.272848973341686	0.463152708687303	Stable expression
ENSG00000109323	MANBA	active not accessible	12.0061955295632	11.7409282571762	-0.250188727609179	0.545333321376834	Stable expression
ENSG00000168785	TSPAN5	active not accessible	6.47647459611828	6.3352716120642	NA	NA	Not expressed
ENSG00000123933	MXD4	active not accessible	11.7714713552916	10.9518683432036	-0.836410631264753	0.0674542416308473	Stable expression
ENSG00000065882	TBC1D1	active not accessible	12.706619539938	12.5716473611673	0.0533914908292593	0.918347250015313	Stable expression
ENSG00000152784	PRDM8	active not accessible	9.19575922201225	9.8901656862479	0.732475514131647	0.304418659453403	Stable expression
ENSG00000250317	SMIM20	active not accessible	8.22335411603549	7.5264874067611	-0.724559534242688	0.0536297944147067	Stable expression
ENSG00000170006	TMEM154	active not accessible	12.0984884619706	12.0541281906042	-0.0264597744386102	0.961701746215128	Stable expression
ENSG00000109381	ELF2	active not accessible	12.9043657235376	12.1815563206939	-0.699564814049088	0.0930971115558481	Stable expression
ENSG00000163956	LRPAP1	active not accessible	11.3147973063546	11.328179185485	0.00887288851051518	0.981788777606721	Stable expression
ENSG00000163683	SMIM14	active not accessible	11.0142011975141	11.4614226787801	0.679997868981178	0.259208034620656	Stable expression
ENSG00000163694	RBM47	active not accessible	6.54224715174257	9.7545316364437	3.4717474377145	1.29033323586822e-08	De novo expression cMCL
ENSG00000132405	TBC1D14	active not accessible	11.5380551270753	11.300710199036	-0.240617436631834	0.475600164639859	Stable expression
ENSG00000109436	TBC1D9	active not accessible	12.4629719231501	13.8327570634435	1.30312496189536	0.00253741937174139	Upregulated cMCL
ENSG00000109606	DHX15	active not accessible	14.3730913847324	13.5745875018548	-0.798784158577372	0.0353979822003172	Stable expression
ENSG00000109689	STIM2	active not accessible	13.1439230441795	11.9978979218238	-1.2028195550293	0.00465499585373775	Downregulated cMCL
ENSG00000109667	SLC2A9	active not accessible	4.91214069977518	7.06748410081594	3.02386698637573	0.00211649035417375	De novo expression cMCL
ENSG00000164056	SPRY1	active not accessible	9.63275121482733	5.32529910013188	-4.86730520401855	1.34410543614042e-09	Lost expression cMCL
ENSG00000178222	RNF212	active not accessible	5.50758940275379	6.29466847628647	2.87614021432973	0.0315819165835417	De novo expression cMCL
ENSG00000138823	MTTP	active not accessible	4.40683060157422	3.53815669833422	NA	NA	Not expressed
ENSG00000146005	PSD2	active not accessible	4.86659773620803	5.70014609284568	NA	NA	Not expressed
ENSG00000168916	ZNF608	active not accessible	9.77452457083736	12.2828922035208	2.64254152353632	1.14797381765489e-09	Upregulated cMCL
ENSG00000145779	TNFAIP8	active not accessible	12.4563808886943	11.5059821889479	-0.934288602944539	0.0024729824280003	Stable expression
ENSG00000113504	SLC12A7	active not accessible	8.87221888021097	10.8644868726931	1.94572345278856	0.0065327261044704	Upregulated cMCL
ENSG00000177556	ATOX1	active not accessible	8.60919569347345	9.8112849590427	1.2672034435026	0.000222923460481283	Upregulated cMCL
ENSG00000153113	CAST	active not accessible	12.5711075359979	12.5750960483633	0.0458679136867935	0.919336153326487	Stable expression
ENSG00000178175	ZNF366	active not accessible	3.26736988615945	4.23095794450395	NA	NA	Not expressed
ENSG00000145685	LHFPL2	active not accessible	10.1517570745839	12.2686159550173	2.12852539025765	0.0450230530490351	Upregulated cMCL
ENSG00000113732	ATP6V0E1	active not accessible	10.0532665908355	10.0340406492335	-0.045784242941362	0.915217303239575	Stable expression
ENSG00000043462	LCP2	active not accessible	6.89715714954558	10.3301567279042	3.5509309623987	1.99831616111873e-08	Upregulated cMCL
ENSG00000164366	CCDC127	active not accessible	7.86870036864772	8.21430975008681	0.366572661816147	0.387360560707118	Stable expression
ENSG00000161010	MRNIP	active not accessible	9.79342214945302	11.8162250160882	1.91642646655575	7.11031916861989e-06	Upregulated cMCL
ENSG00000095015	MAP3K1	active not accessible	14.9516436312432	14.4554770432068	-0.488296255777389	0.19340754955887	Stable expression
ENSG00000070614	NDST1	active not accessible	6.66952861668217	9.77405003466822	3.26046086173199	2.86858642294581e-09	De novo expression cMCL
ENSG00000038382	TRIO	active not accessible	14.0841676332139	14.2212026815021	0.166212492260714	0.677909226454894	Stable expression
ENSG00000055163	CYFIP2	active not accessible	13.4103971469675	13.7451923949141	0.349584614359106	0.160045757547036	Stable expression
ENSG00000176788	BASP1	active not accessible	9.53672204716866	8.55891526812366	-0.993986617596638	0.221415061535596	Stable expression
ENSG00000043143	JADE2	active not accessible	12.1071399643189	11.3739496083823	-0.75152024521091	0.0342563470491746	Stable expression
ENSG00000169252	ADRB2	active not accessible	8.58711265022279	9.56863426408604	1.01420050349007	0.0200417474766775	Upregulated cMCL
ENSG00000170571	EMB	active not accessible	13.2635932974155	12.6785842913682	-0.548814290449002	0.223653425584153	Stable expression
ENSG00000113742	CPEB4	active not accessible	11.632585369382	10.6499881634244	-0.969772740444999	0.0170827380200412	Stable expression
ENSG00000146094	DOK3	active not accessible	7.89270903121169	9.96885300198151	2.24078707798734	8.86521107023018e-07	Upregulated cMCL
ENSG00000155506	LARP1	active not accessible	11.7424287081292	11.9027895249442	0.173755403997148	0.547677359066349	Stable expression
ENSG00000135074	ADAM19	active not accessible	14.1044883545399	13.1924771324186	-0.862455914433038	0.0879556957897189	Stable expression
ENSG00000196743	GM2A	active not accessible	10.8106257667276	12.3978855479003	1.70143558026368	0.000128588072535852	Upregulated cMCL
ENSG00000213316	LTC4S	active not accessible	3.18830314862531	3.38295505612468	NA	NA	Not expressed
ENSG00000184349	EFNA5	active not accessible	2.99299024694785	4.35062963840929	NA	NA	Not expressed
ENSG00000153006	SREK1IP1	active not accessible	10.7321089038035	9.7395146063263	-1.02847731330775	0.0277363729811946	Downregulated cMCL
ENSG00000145919	BOD1	active not accessible	9.96027100613566	9.6057884146087	-0.379139801872041	0.252021957930706	Stable expression
ENSG00000197603	CPLANE1	active not accessible	10.7799295203764	11.5540380648975	0.799644663338039	0.172652543474571	Stable expression
ENSG00000072786	STK10	active not accessible	12.7502118441151	13.1811649548959	0.440101546947284	0.120537956380556	Stable expression
ENSG00000120129	DUSP1	active not accessible	16.0396335052503	13.2320098315008	-2.79323183434657	2.23974539888162e-05	Downregulated cMCL
ENSG00000113758	DBN1	active not accessible	4.32025286345318	10.7855227839297	8.01755386880032	6.97382990764019e-37	De novo expression cMCL
ENSG00000113580	NR3C1	active not accessible	13.9690170339172	12.557762479539	-1.38893015806901	1.47054633017236e-06	Downregulated cMCL
ENSG00000196230	TUBB	active not accessible	11.099222608993	12.8709487874526	2.0598155621498	1.1130261333625e-05	Upregulated cMCL
ENSG00000112419	PHACTR2	active not accessible	8.40886114881293	10.1349272650401	1.71620609712945	1.14690117076628e-05	Upregulated cMCL
ENSG00000112667	DNPH1	active not accessible	7.29799413948062	8.00575663030475	0.693004446317808	0.20498887052492	Stable expression
ENSG00000204444	APOM	active not accessible	7.00166494129228	6.77946948645404	-0.288181668816812	0.617156335245946	Stable expression
ENSG00000197283	SYNGAP1	active not accessible	8.84758200921614	9.4089249094699	0.594877867281836	0.134075814860775	Stable expression
ENSG00000170542	SERPINB9	active not accessible	11.399340324075	11.4901921548692	0.0929013422272452	0.879495959774137	Stable expression
ENSG00000204231	RXRB	active not accessible	10.1983309276761	10.2569055132099	0.10343073426873	0.798970542099503	Stable expression
ENSG00000204256	BRD2	active not accessible	14.6394618433355	13.2891531821007	-1.33600455385322	7.50985457619208e-07	Downregulated cMCL
ENSG00000111912	NCOA7	active not accessible	9.25380513774835	11.2922024245965	2.03666033330973	0.000225853465395812	Upregulated cMCL
ENSG00000137411	VARS2	active not accessible	9.60237702707567	10.0376967297842	0.485288505585887	0.131337794507118	Stable expression
ENSG00000227057	WDR46	active not accessible	8.45610158648964	9.35414161701379	0.935967946697011	0.0337809478458808	Stable expression
ENSG00000146072	TNFRSF21	active not accessible	6.72482653223219	8.5236714175905	2.035255527724	0.0050754352182877	De novo expression cMCL
ENSG00000231925	TAPBP	active not accessible	14.3919221852007	13.015710288465	-1.36348046119703	0.000376240814844489	Downregulated cMCL
ENSG00000204538	PSORS1C2	active not accessible	2.99299024694785	3.27039459717112	NA	NA	Not expressed
ENSG00000250264	ENSG00000250264	active not accessible	4.22357128988293	4.23265442314269	NA	NA	Not expressed
ENSG00000112679	DUSP22	active not accessible	11.1781960149204	11.8911258573737	0.729230539859316	0.0498724373989109	Stable expression
ENSG00000234127	TRIM26	active not accessible	11.9477940452726	10.6978139804902	-1.23085387616419	3.24501759204596e-06	Downregulated cMCL
ENSG00000111875	ASF1A	active not accessible	7.33279969003614	8.11280280699356	0.805826422826603	0.214587909699617	Stable expression
ENSG00000242574	HLA-DMB	active not accessible	14.6778439673435	13.7796494032408	-0.882915166369328	0.000478134497973661	Stable expression
ENSG00000112486	CCR6	active not accessible	9.34108771252074	7.24700174058763	-2.06129941126491	0.00297610859462412	Downregulated cMCL
ENSG00000111816	FRK	active not accessible	3.86679826002261	6.71161971307502	NA	NA	Not expressed
ENSG00000065029	ZNF76	active not accessible	10.5957133709212	10.5434026139873	0.0852431825148842	0.848730044671634	Stable expression
ENSG00000010810	FYN	active not accessible	10.6509832157054	11.3471134308643	0.738532531185718	0.0124225941022571	Stable expression
ENSG00000204568	MRPS18B	active not accessible	9.06961397186662	8.55367223700421	-0.493491321445797	0.20370028956845	Stable expression
ENSG00000254870	ATP6V1G2-DDX39B	active not accessible	5.51586564508032	5.19254144080085	NA	NA	Not expressed
ENSG00000096433	ITPR3	active not accessible	12.4140388357888	12.4326014727619	0.104247371029524	0.830056716458015	Stable expression
ENSG00000012660	ELOVL5	active not accessible	12.8930860905473	11.7532098384549	-1.10155099929857	0.00058742616617108	Downregulated cMCL
ENSG00000146232	NFKBIE	active not accessible	12.2376880506157	10.344819255171	-1.86209668617811	0.000100099403789911	Downregulated cMCL
ENSG00000235863	B3GALT4	active not accessible	8.96315964623152	9.25231796907728	0.345571770837041	0.442303403773901	Stable expression
ENSG00000204469	PRRC2A	active not accessible	12.8716219157824	12.8906413827036	0.0367535084745132	0.944238508536926	Stable expression
ENSG00000112182	BACH2	active not accessible	14.3175424524932	12.8716564398431	-1.36271602124364	0.00154653587072403	Downregulated cMCL
ENSG00000137404	NRM	active not accessible	7.19484124225459	7.03430188571238	-0.180831371767966	0.775099206659257	Stable expression
ENSG00000137265	IRF4	active not accessible	11.3868872256238	12.3788125983149	0.984189273002127	0.0177540916032896	Stable expression
ENSG00000112799	LY86	active not accessible	9.81299039951143	8.55708933357752	-1.09753495853926	0.0897538629712111	Downregulated cMCL
ENSG00000137161	CNPY3	active not accessible	11.081221468216	11.1268428613882	0.0639770332358749	0.880529141627156	Stable expression
ENSG00000026950	BTN3A1	active not accessible	11.3671310449952	12.2996075816846	0.955887203536098	0.00381747159039475	Stable expression
ENSG00000024048	UBR2	active not accessible	12.4063004781437	12.7553464529602	0.360165565912539	0.188220876592259	Stable expression
ENSG00000189325	BNIP5	active not accessible	3.75055000509166	4.31911271097482	NA	NA	Not expressed
ENSG00000204371	EHMT2	active not accessible	10.186831900777	10.6771100337342	0.510720785378639	0.117243921564016	Stable expression
ENSG00000204531	POU5F1	active not accessible	3.69105400787357	4.77370172615401	NA	NA	Not expressed
ENSG00000204257	HLA-DMA	active not accessible	13.9516574865801	12.5567306540718	-1.37494026415853	1.24124298620318e-05	Downregulated cMCL
ENSG00000111863	ADTRP	active not accessible	3.44294691589467	9.11399573875272	8.80104938240805	NA	Stable expression
ENSG00000112715	VEGFA	active not accessible	6.66800915618795	8.08636138705259	0.775723303929813	0.429576909233066	Stable expression
ENSG00000153046	CDYL	active not accessible	10.7126696631438	10.4175005505722	-0.284579498303638	0.397934673645823	Stable expression
ENSG00000026297	RNASET2	active not accessible	11.8238562340692	11.3078950733632	-0.515233909614495	0.16538188205632	Stable expression
ENSG00000204564	C6orf136	active not accessible	8.07633005087073	7.86708184434264	-0.209720501271745	0.638162420341873	Stable expression
ENSG00000227507	LTB	active not accessible	11.7813250552212	10.6283668334363	-1.00858159699192	0.208314281742385	Stable expression
ENSG00000204525	HLA-C	active not accessible	14.8937410849525	13.7238337349057	-1.08837625112533	0.0121415306570858	Downregulated cMCL
ENSG00000213719	CLIC1	active not accessible	11.8859869767996	11.5025028115139	-0.368031812555206	0.267980897642955	Stable expression
ENSG00000008083	JARID2	active not accessible	13.1656717073659	12.2159444631273	-0.932921940946548	0.0031114432698979	Stable expression
ENSG00000248993	ENSG00000248993	active not accessible	4.9574583945126	3.62631354581225	NA	NA	Not expressed
ENSG00000277443	MARCKS	active not accessible	12.3590720159888	11.830316618842	-0.495412832569465	0.562913424979775	Stable expression
ENSG00000112624	BICRAL	active not accessible	10.6461348136052	10.4209425134641	-0.222620606869562	0.578012234882685	Stable expression
ENSG00000236104	ZBTB22	active not accessible	10.7308094420168	9.42088281783347	-1.32341258234762	1.92911051707641e-05	Downregulated cMCL
ENSG00000124507	PACSIN1	active not accessible	3.75095353235516	5.9775970365091	NA	NA	Not expressed
ENSG00000153814	JAZF1	active not accessible	10.8860735220847	9.99551969979118	-0.836090198444158	0.090300254688663	Stable expression
ENSG00000164610	RP9	active not accessible	9.81605840694682	8.4331975376029	-1.35134004346981	0.000545524717964165	Downregulated cMCL
ENSG00000136205	TNS3	active not accessible	11.1097436539859	12.2163308431603	1.07114776237898	0.0288949088322109	Upregulated cMCL
ENSG00000106244	PDAP1	active not accessible	9.37227662948831	9.66873922434579	0.352058902631278	0.305119513114096	Stable expression
ENSG00000128585	MKLN1	active not accessible	12.9824995072512	12.9413123636569	-0.0176832801463675	0.971051760859536	Stable expression
ENSG00000085514	PILRA	active not accessible	7.31664692367869	9.41054252737819	2.28542966970444	0.0236919237747889	Upregulated cMCL
ENSG00000189043	NDUFA4	active not accessible	10.7835427032863	10.2435701351158	-0.42785170571557	0.230120596657477	Stable expression
ENSG00000146729	NIPSNAP2	active not accessible	11.0381829273022	10.7050070254671	-0.286195643508187	0.42773798442093	Stable expression
ENSG00000174945	AMZ1	active not accessible	7.54008655643485	7.47433891870421	-0.0748987354570374	0.946497110361349	Stable expression
ENSG00000082014	SMARCD3	active not accessible	5.48770152012102	7.43044927074799	2.70609831338837	0.00240570983148295	De novo expression cMCL
ENSG00000136231	IGF2BP3	active not accessible	5.11006693175986	9.50226426791138	7.24086746668938	2.25366749589071e-06	De novo expression cMCL
ENSG00000106608	URGCP	active not accessible	10.661017558013	9.98087204810838	-0.634948275143929	0.0253363530438778	Stable expression
ENSG00000158457	TSPAN33	active not accessible	11.9272720023773	10.1865049872291	-1.6682955030053	7.86267068673959e-06	Downregulated cMCL
ENSG00000213413	PVRIG	active not accessible	7.72951590777392	8.59842805827405	1.03612366564372	0.0770976684687777	Upregulated cMCL
ENSG00000106617	PRKAG2	active not accessible	9.61088720154777	9.59621850403868	0.0655557980755875	0.872556179498411	Stable expression
ENSG00000005483	KMT2E	active not accessible	14.2225765248067	13.3654376430629	-0.838656382373627	0.0562085524910955	Stable expression
ENSG00000160999	SH2B2	active not accessible	8.44863797246091	8.20317274434731	-0.239970823561299	0.636252388242264	Stable expression
ENSG00000196456	ZNF775	active not accessible	10.5863017986186	9.64494369920159	-0.880156380181037	0.0188103510710445	Stable expression
ENSG00000106415	GLCCI1	active not accessible	9.49971444993244	9.5336680139357	0.293221309791043	0.620033025368118	Stable expression
ENSG00000122515	ZMIZ2	active not accessible	11.6905694945233	12.2398026856384	0.556787345998637	0.208418030954412	Stable expression
ENSG00000180233	ZNRF2	active not accessible	10.3155120132495	10.2164418423096	-0.0633396132405856	0.914224729666292	Stable expression
ENSG00000127951	FGL2	active not accessible	6.78959609958608	12.2012989703709	5.73662741327876	4.08405922919571e-21	De novo expression cMCL
ENSG00000106266	SNX8	active not accessible	10.3204691677372	9.40174790124412	-1.05753984853566	0.071042806890652	Downregulated cMCL
ENSG00000055118	KCNH2	active not accessible	4.27407714320096	9.65558716999355	6.88698259553093	4.63123201093485e-10	De novo expression cMCL
ENSG00000106682	EIF4H	active not accessible	14.2608626412801	12.6775509230338	-1.55081369679408	1.06133920061822e-09	Downregulated cMCL
ENSG00000275896	PRSS2	active not accessible	2.99299024694785	3.61656680538172	NA	NA	Not expressed
ENSG00000011275	RNF216	active not accessible	12.3916234330587	12.541810631102	0.256240943986769	0.501140013029801	Stable expression
ENSG00000049541	RFC2	active not accessible	8.0918081253989	8.34038390036829	0.225514589920591	0.676378488460356	Stable expression
ENSG00000146540	C7orf50	active not accessible	10.6342850736591	9.65846660465952	-0.863611928944481	0.134075814860775	Stable expression
ENSG00000154978	VOPP1	active not accessible	12.0330008618366	12.9532653816834	1.00414565412006	0.00930927725982101	Upregulated cMCL
ENSG00000048052	HDAC9	active not accessible	12.2843198947968	12.9759930321249	0.721723017243892	0.0521772084977677	Stable expression
ENSG00000185055	EFCAB10	active not accessible	4.60090702607628	4.77087958834769	NA	NA	Not expressed
ENSG00000147324	MFHAS1	active not accessible	10.3412687524786	12.7373988223567	2.47182053016626	3.41290549792673e-14	Upregulated cMCL
ENSG00000160957	RECQL4	active not accessible	6.43126960287487	7.45124891249053	1.1806218498218	0.0175896192677964	Upregulated cMCL
ENSG00000168546	GFRA2	active not accessible	3.52339820027552	4.66224018630097	NA	NA	Not expressed
ENSG00000170873	MTSS1	active not accessible	12.9222852013447	13.51544114368	0.667040796576728	0.090166739456025	Stable expression
ENSG00000178764	ZHX2	active not accessible	11.5706168587533	11.2703503511535	-0.296129778351174	0.317217624764813	Stable expression
ENSG00000171044	XKR6	active not accessible	7.3044395121311	7.63621659303382	0.935780715993058	0.187984393081345	Stable expression
ENSG00000008513	ST3GAL1	active not accessible	12.5492126568881	11.8377298011561	-0.668901869237635	0.0786986918219114	Stable expression
ENSG00000147799	ARHGAP39	active not accessible	6.5693478333817	8.11235391107472	1.71053545088684	0.00968952175065379	De novo expression cMCL
ENSG00000123908	AGO2	active not accessible	12.4646002728978	11.8816763237362	-0.56386555808021	0.116741661139062	Stable expression
ENSG00000136573	BLK	active not accessible	12.8321976156435	13.5158160587333	0.821488926021785	0.12970961290871	Stable expression
ENSG00000155087	ODF1	active not accessible	3.14029336734498	3.27039459717112	NA	NA	Not expressed
ENSG00000275342	PRAG1	active not accessible	8.42676632191057	10.2258484691706	1.88985187132375	0.0035233999866999	Upregulated cMCL
ENSG00000008853	RHOBTB2	active not accessible	10.656496899656	9.17744327323549	-1.45168907290144	0.000877122457622205	Downregulated cMCL
ENSG00000104365	IKBKB	active not accessible	11.7269956902048	12.1275048951103	0.431806338353244	0.114370023704367	Stable expression
ENSG00000169499	PLEKHA2	active not accessible	14.0295068266053	13.845118921484	-0.214466443547112	0.67044350057557	Stable expression
ENSG00000047249	ATP6V1H	active not accessible	11.1011793785814	10.0594157789816	-0.991475462803657	0.000518522387279329	Stable expression
ENSG00000137574	TGS1	active not accessible	11.2750739750281	10.6100849381081	-0.621042573439986	0.0802881074575611	Stable expression
ENSG00000105339	DENND3	active not accessible	12.8690885527105	12.103327585437	-0.69371800825613	0.13001378693113	Stable expression
ENSG00000164733	CTSB	active not accessible	9.55183642795937	11.383907484183	1.88481434459537	6.50342999281526e-06	Upregulated cMCL
ENSG00000029534	ANK1	active not accessible	6.57953876938085	7.85193934976386	1.45375568861836	0.0531513958586964	Upregulated cMCL
ENSG00000177182	CLVS1	active not accessible	5.42990360429699	4.07334288535867	NA	NA	Not expressed
ENSG00000155096	AZIN1	active not accessible	13.2056678162913	12.0255542944107	-1.13298707927124	0.00329518605439197	Downregulated cMCL
ENSG00000147813	NAPRT	active not accessible	7.41256852053759	9.6665303280552	2.07615155342836	0.000732586733506649	Upregulated cMCL
ENSG00000155090	KLF10	active not accessible	11.1452299617094	11.1126751077042	-0.138989417343111	0.839752289971725	Stable expression
ENSG00000253958	CLDN23	active not accessible	3.26736988615945	5.78378136951239	NA	NA	Not expressed
ENSG00000178685	PARP10	active not accessible	10.4488778914438	10.6355166969352	0.18329595036582	0.765074874954977	Stable expression
ENSG00000261236	BOP1	active not accessible	8.26678752185128	8.75755494298097	0.543461005449439	0.379615964602016	Stable expression
ENSG00000104529	EEF1D	active not accessible	14.5482014984068	12.8939373583375	-1.64483187971462	1.4309307484508e-08	Downregulated cMCL
ENSG00000185963	BICD2	active not accessible	11.6378487851531	12.2824421561805	0.687398808928762	0.0673345221967117	Stable expression
ENSG00000148154	UGCG	active not accessible	10.9565247984053	11.4692275378726	0.547250523348895	0.256024848136082	Stable expression
ENSG00000198435	NRARP	active not accessible	4.05844265491465	4.43903949647764	NA	NA	Not expressed
ENSG00000167106	FAM102A	active not accessible	10.8284550988899	12.4096315965003	1.59165772059855	0.0145103129801122	Upregulated cMCL
ENSG00000197694	SPTAN1	active not accessible	13.2022110585011	13.7809542294522	0.588747355531948	0.0696723137301966	Stable expression
ENSG00000095397	WHRN	active not accessible	10.5166190021803	11.0155503880699	0.505445115131089	0.370396325589476	Stable expression
ENSG00000165209	STRBP	active not accessible	12.7860153103292	12.4894483284391	-0.267288320448748	0.522498827095108	Stable expression
ENSG00000136840	ST6GALNAC4	active not accessible	10.9332698496407	11.2483745628462	0.372145763628651	0.576093598235747	Stable expression
ENSG00000196092	PAX5	active not accessible	14.832840300303	14.0057274633998	-0.80686296419629	0.0288408077052329	Stable expression
ENSG00000197070	ARRDC1	active not accessible	9.42321712127127	10.4635311720263	1.05309730406268	0.00294336516717139	Upregulated cMCL
ENSG00000204003	ENSG00000204003	active not accessible	6.09673194128669	4.71062949621066	NA	NA	Not expressed
ENSG00000186350	RXRA	active not accessible	7.90978772134909	11.1298898475816	3.32292312045611	2.00285721809679e-12	De novo expression cMCL
ENSG00000106948	AKNA	active not accessible	13.7490880917764	13.5761920123413	-0.0871836521888371	0.846102070576975	Stable expression
ENSG00000148400	NOTCH1	active not accessible	10.9685100532448	11.0547345407394	0.178353092322281	0.795588983484732	Stable expression
ENSG00000175287	PHYHD1	active not accessible	4.11609732928626	8.71366524250833	6.3658622467253	3.83917738353603e-11	De novo expression cMCL
ENSG00000119408	NEK6	active not accessible	8.94182041964124	10.8233087952323	2.0389487492522	3.34725624058824e-06	Upregulated cMCL
ENSG00000256966	ENSG00000256966	active not accessible	5.54823143807611	5.72460193602008	NA	NA	Not expressed
ENSG00000148180	GSN	active not accessible	8.53479587601483	10.0740097264305	1.67982215594405	0.00500978623379508	Upregulated cMCL
ENSG00000157654	PALM2AKAP2	active not accessible	3.45654571061011	4.33583727201314	NA	NA	Not expressed
ENSG00000138316	ADAMTS14	active not accessible	2.99299024694785	5.62619991174229	NA	NA	Not expressed
ENSG00000107554	DNMBP	active not accessible	11.7715718500024	12.9939935366602	1.32434555006646	0.0319839310388403	Upregulated cMCL
ENSG00000138172	CALHM2	active not accessible	4.31404864744422	7.55228557386893	4.59424943755125	3.70257108392281e-08	De novo expression cMCL
ENSG00000108175	ZMIZ1	active not accessible	7.6674225373	9.88423589601037	2.3640671890748	7.14428744072092e-09	De novo expression cMCL
ENSG00000138326	RPS24	active not accessible	14.4993021775448	13.3035851810572	-1.08944278822387	0.00174594549401055	Downregulated cMCL
ENSG00000183049	CAMK1D	active not accessible	12.4726917504345	10.7269711242657	-1.57922233419598	1.0641300337869e-05	Downregulated cMCL
ENSG00000119977	TCTN3	active not accessible	10.1405119475193	8.80899552731744	-1.33585985833747	7.89499492774153e-05	Downregulated cMCL
ENSG00000150593	PDCD4	active not accessible	13.6384145603573	13.7888856328577	0.231897501878647	0.710855426962255	Stable expression
ENSG00000148450	MSRB2	active not accessible	4.49470036754341	7.12814701002222	3.76883282937754	1.34232499205126e-06	De novo expression cMCL
ENSG00000119953	SMNDC1	active not accessible	11.7102884097837	10.5146214085502	-1.17107710028798	0.00207733938163407	Downregulated cMCL
ENSG00000254536	ENSG00000254536	active not accessible	4.50730885245171	3.8991178526339	NA	NA	Not expressed
ENSG00000148841	ITPRIP	active not accessible	12.6733425503301	11.4409191667546	-1.23180941623335	0.00988345328065962	Downregulated cMCL
ENSG00000180644	PRF1	active not accessible	3.72143751822095	11.3913401014198	10.181226400823	3.57625473149236e-16	De novo expression cMCL
ENSG00000178363	CALML3	active not accessible	2.99299024694785	2.99299024694785	NA	NA	Not expressed
ENSG00000068383	INPP5A	active not accessible	9.7281326527235	9.84093402828425	0.1324439115128	0.830469738428539	Stable expression
ENSG00000067082	KLF6	active not accessible	16.9563015711227	14.3760082251874	-2.4152774027891	0.00755444103569565	Downregulated cMCL
ENSG00000169813	HNRNPF	active not accessible	11.9753433631027	11.2953280105573	-0.703650551443544	0.0327978543150826	Stable expression
ENSG00000107742	SPOCK2	active not accessible	14.1964507138598	13.3426006206823	-0.813083659236409	0.266430627007223	Stable expression
ENSG00000177354	C10orf71	active not accessible	2.99299024694785	6.6540398082144	NA	NA	Not expressed
ENSG00000182022	CHST15	active not accessible	10.1352717058017	11.9092119963487	1.82641211864923	0.000901729886435797	Upregulated cMCL
ENSG00000266412	NCOA4	active not accessible	12.2613076221593	12.1931547896468	-0.0843589699766881	0.798451163068913	Stable expression
ENSG00000148908	RGS10	active not accessible	6.78795894582763	8.61491749150541	2.0134158943132	6.05387858856399e-09	Upregulated cMCL
ENSG00000048740	CELF2	active not accessible	13.2702572422809	12.8398920795452	-0.34089937688928	0.358985969668116	Stable expression
ENSG00000189319	FAM53B	active not accessible	14.0888576890624	12.4221925787169	-1.66939001972615	0.000348898110129239	Downregulated cMCL
ENSG00000122359	ANXA11	active not accessible	12.091365119179	12.7244657037945	0.624901563027217	0.0958429231372309	Stable expression
ENSG00000169826	CSGALNACT2	active not accessible	11.5115918836696	10.8624975190717	-0.640094640154266	0.0789232627872521	Stable expression
ENSG00000127884	ECHS1	active not accessible	7.40199447618527	9.18021598670219	1.90120342266254	0.000140660175592119	Upregulated cMCL
ENSG00000138166	DUSP5	active not accessible	11.9765033475584	10.520906914668	-1.43062308856308	0.000373069697530939	Downregulated cMCL
ENSG00000197746	PSAP	active not accessible	13.4328821626859	14.9521630849679	1.51745737302244	0.000127031183534284	Upregulated cMCL
ENSG00000225830	ERCC6	active not accessible	10.5946625152321	10.7129640541595	0.136261605004566	0.769450776398894	Stable expression
ENSG00000186635	ARAP1	active not accessible	11.5603251611821	12.4425459687569	0.91351932210682	0.0166905306234341	Stable expression
ENSG00000137474	MYO7A	active not accessible	3.18830314862531	7.16399069295528	8.39540697416001	4.85015040512399e-08	De novo expression cMCL
ENSG00000173933	RBM4	active not accessible	13.0554163313993	12.2237293677977	-0.798100118290959	0.00457756221844601	Stable expression
ENSG00000160683	CXCR5	active not accessible	12.8981135308985	12.0432679803016	-0.839742191671338	0.199981440665979	Stable expression
ENSG00000068976	PYGM	active not accessible	9.6063883101198	8.18085623740424	-1.46716736549925	0.00665676981166176	Downregulated cMCL
ENSG00000142186	SCYL1	active not accessible	10.3791484344476	10.179986717378	-0.175078836087648	0.661855755752668	Stable expression
ENSG00000054967	RELT	active not accessible	12.5601981046857	11.4189638136722	-1.24986018858527	0.01143234066654	Downregulated cMCL
ENSG00000110446	SLC15A3	active not accessible	10.0500494714251	10.6214104373793	0.558145987657936	0.181773104513083	Stable expression
ENSG00000085063	CD59	active not accessible	10.6420949998768	9.36049862292846	-1.30344328759084	7.95081851704403e-05	Downregulated cMCL
ENSG00000053918	KCNQ1	active not accessible	9.9764414490172	9.95116594450362	0.049936499045257	0.945888047934177	Stable expression
ENSG00000110047	EHD1	active not accessible	10.775861957749	11.8615673717883	1.08043630546066	0.0343801162607624	Upregulated cMCL
ENSG00000213445	SIPA1	active not accessible	12.5624246336173	11.2557343417081	-1.29451027399578	0.000163243726702752	Downregulated cMCL
ENSG00000149177	PTPRJ	active not accessible	11.1615957149998	14.0768585774131	2.89308885698593	5.72501597203159e-10	Upregulated cMCL
ENSG00000168066	SF1	active not accessible	14.5073801690936	13.9073488720406	-0.58710589748775	0.163357536280405	Stable expression
ENSG00000175634	RPS6KB2	active not accessible	11.0061983120844	10.9847950045179	-0.011586531323029	0.980514758728337	Stable expression
ENSG00000162298	SYVN1	active not accessible	10.8815350292188	11.1867994529316	0.321542841523039	0.477758866664849	Stable expression
ENSG00000137478	FCHSD2	active not accessible	13.3660359889536	12.7024564730493	-0.602196491934598	0.0898397437927225	Stable expression
ENSG00000173442	EHBP1L1	active not accessible	12.2554174442308	12.6046771245825	0.36223561076004	0.184603789222799	Stable expression
ENSG00000149091	DGKZ	active not accessible	10.0130243013172	11.3026759356736	1.34614915673195	0.000575195707762216	Upregulated cMCL
ENSG00000173599	PC	active not accessible	6.00107563172769	5.60855148106039	NA	NA	Not expressed
ENSG00000173432	SAA1	active not accessible	2.99299024694785	3.38295505612468	NA	NA	Not expressed
ENSG00000110697	PITPNM1	active not accessible	10.8684050623871	11.0041045030149	0.150946646430896	0.731651762751325	Stable expression
ENSG00000110077	MS4A6A	active not accessible	4.94272109590542	10.0307593819319	5.88927285462256	2.25366749589071e-06	De novo expression cMCL
ENSG00000214753	HNRNPUL2	active not accessible	11.0867309716002	11.0976784179013	0.0558439499271712	0.857885592034139	Stable expression
ENSG00000167323	STIM1	active not accessible	11.8376807245597	10.9638657937921	-0.85600727634612	0.0739963830637964	Stable expression
ENSG00000177042	TMEM80	active not accessible	8.30521604937688	8.22453068050919	-0.0760497572523686	0.906184917718185	Stable expression
ENSG00000110092	CCND1	active not accessible	6.83423178265276	14.776031078129	8.23032166882956	4.51744244063317e-107	Upregulated cMCL
ENSG00000133789	SWAP70	active not accessible	13.6404098921421	13.0597140733602	-0.56208306562714	0.0529318667320384	Stable expression
ENSG00000162337	LRP5	active not accessible	6.18383630901543	9.59802653225066	3.81806094505152	8.47234397012377e-06	De novo expression cMCL
ENSG00000133818	RRAS2	active not accessible	11.9019416363722	11.1620972740337	-0.555476249658566	0.38789977292626	Stable expression
ENSG00000166341	DCHS1	active not accessible	7.60575811905861	11.4653420190615	4.09539401376092	4.08050295722802e-15	De novo expression cMCL
ENSG00000149418	ST14	active not accessible	9.48815425832004	12.5970248874892	3.15711129196427	7.12630257696049e-14	Upregulated cMCL
ENSG00000078902	TOLLIP	active not accessible	9.00350381339767	9.72256574418458	0.728357603789155	0.1058060039251	Stable expression
ENSG00000184384	MAML2	active not accessible	11.3861225548675	10.8011554858991	-0.591366529885602	0.170831042251935	Stable expression
ENSG00000248643	RBM14-RBM4	active not accessible	11.3098533664367	10.4253153050391	-0.879814161822403	0.00537134824082442	Stable expression
ENSG00000137497	NUMA1	active not accessible	13.581669446782	13.9051951364189	0.349626307572767	0.261142033240701	Stable expression
ENSG00000134954	ETS1	active not accessible	13.7252272017541	13.7807911806602	0.141103151478298	0.79089677549609	Stable expression
ENSG00000133805	AMPD3	active not accessible	10.317471054472	10.4283300730591	0.138703857066751	0.801103555734543	Stable expression
ENSG00000126391	FRMD8	active not accessible	10.0752152639271	9.98968140170973	-0.0875336130048912	0.881389704545999	Stable expression
ENSG00000183020	AP2A2	active not accessible	9.92393792601126	10.839583043171	0.919245284478171	0.00551149554675238	Stable expression
ENSG00000173327	MAP3K11	active not accessible	10.9283490884007	10.8386473899153	-0.0725592791276508	0.870082819145966	Stable expression
ENSG00000187726	DNAJB13	active not accessible	3.89453285501712	3.99351679152712	NA	NA	Not expressed
ENSG00000172663	TMEM134	active not accessible	9.75518210839623	9.88200620419939	0.150125114578314	0.727842690261815	Stable expression
ENSG00000085117	CD82	active not accessible	10.3620264309282	10.4520834194909	0.0911721233411551	0.856265667177193	Stable expression
ENSG00000171067	C11orf24	active not accessible	8.94957171717101	9.23786933690266	0.329414001844015	0.431637682189645	Stable expression
ENSG00000171219	CDC42BPG	active not accessible	8.35718839120367	9.2439740979496	0.935224640915603	0.0375256574349478	Stable expression
ENSG00000168067	MAP4K2	active not accessible	11.381989638608	11.408901359299	0.0406704328164659	0.905558521188785	Stable expression
ENSG00000177106	EPS8L2	active not accessible	5.70659899545683	7.6823302797698	2.41992651325371	1.76888347534761e-05	Upregulated cMCL
ENSG00000165915	SLC39A13	active not accessible	9.72245814445983	9.76931428462257	0.0733490988090336	0.873354558840498	Stable expression
ENSG00000189057	FAM111B	active not accessible	9.28441811750003	8.76955631456906	-0.813199689522559	0.328140395933287	Stable expression
ENSG00000110448	CD5	active not accessible	7.90490560322388	10.37984112021	2.56174717486363	0.00110918756496028	Upregulated cMCL
ENSG00000030066	NUP160	active not accessible	11.6256712171571	12.2064488264318	0.607791385976633	0.0601874526283727	Stable expression
ENSG00000173338	KCNK7	active not accessible	5.46548306354934	5.79574550297477	0.43157632214582	0.709722961563392	Stable expression
ENSG00000168062	BATF2	active not accessible	4.06698876003562	4.85880767647172	NA	NA	Not expressed
ENSG00000247595	SPTY2D1OS	active not accessible	3.20050978887102	3.86803606897763	NA	NA	Not expressed
ENSG00000110324	IL10RA	active not accessible	12.3191040394793	14.4126895286286	2.08207263719136	5.11113482105494e-08	Upregulated cMCL
ENSG00000110108	TMEM109	active not accessible	9.26676861573408	9.49163679049905	0.211943132770533	0.65849206801889	Stable expression
ENSG00000139651	ZNF740	active not accessible	11.4163056493606	11.4303766914856	0.0348035092010626	0.932412312480772	Stable expression
ENSG00000089094	KDM2B	active not accessible	12.542649492459	12.0583002855783	-0.462152005330067	0.15456690262129	Stable expression
ENSG00000092841	MYL6	active not accessible	13.3309314136498	13.3812903022171	0.130987114402134	0.706033257904271	Stable expression
ENSG00000139278	GLIPR1	active not accessible	11.3690088457261	11.4713144832379	0.167664437604435	0.776427944903179	Stable expression
ENSG00000166046	TCP11L2	active not accessible	14.0020923571102	12.3800107666023	-1.5134165405673	0.000281884519032954	Downregulated cMCL
ENSG00000088992	TESC	active not accessible	4.63850509026004	10.3833682631172	7.31464873902101	8.72583016289326e-15	De novo expression cMCL
ENSG00000111252	SH2B3	active not accessible	12.2643461244148	11.8806362798994	-0.416859862868438	0.451668736870045	Stable expression
ENSG00000157837	SPPL3	active not accessible	10.4275892349393	10.4745135796107	0.0669233500239294	0.858510080903086	Stable expression
ENSG00000110987	BCL7A	active not accessible	12.5484327809752	10.5576899219208	-1.93855121825182	NA	Stable expression
ENSG00000276045	ORAI1	active not accessible	10.1812403250808	9.05439448091304	-1.1523831420998	0.00396905980702636	Downregulated cMCL
ENSG00000171310	CHST11	active not accessible	10.9633227394084	10.4607996028394	-0.53045968326344	0.343447432501181	Stable expression
ENSG00000255819	KLRC4-KLRK1	active not accessible	5.36559580414926	8.98540289595003	3.29897502301535	0.327080947525237	Stable expression
ENSG00000258102	MAP1LC3B2	active not accessible	4.75767306621263	5.01598740984606	0.647383574733806	0.656386391071906	Stable expression
ENSG00000161791	FMNL3	active not accessible	11.6581065007578	10.6660200186992	-0.837292258374986	0.111936961824694	Stable expression
ENSG00000187510	PLEKHG7	active not accessible	4.5617156706213	7.67399355039306	4.25785505566495	3.69164882820443e-06	De novo expression cMCL
ENSG00000121316	PLBD1	active not accessible	5.10880865980275	10.3106353281115	5.34579529941024	9.14002097444174e-10	De novo expression cMCL
ENSG00000111737	RAB35	active not accessible	9.73728916353527	9.96826412353116	0.279796949192652	0.415150743950052	Stable expression
ENSG00000090615	GOLGA3	active not accessible	12.0973208608723	12.2037934900414	0.147545452527363	0.678403416495725	Stable expression
ENSG00000196510	ANAPC7	active not accessible	9.86986050740248	10.9010360205146	1.06540342523764	1.41288445555386e-05	Upregulated cMCL
ENSG00000111344	RASAL1	active not accessible	4.25481873869723	7.96092878410435	5.72265758567992	2.35324680320968e-11	De novo expression cMCL
ENSG00000122986	HVCN1	active not accessible	12.2041661148802	10.4615159411307	-1.71377245863895	8.74513858008786e-05	Downregulated cMCL
ENSG00000111011	RSRC2	active not accessible	13.9710300509454	13.5497612638043	-0.344020468641849	0.583467942247784	Stable expression
ENSG00000139725	RHOF	active not accessible	11.269844403329	9.72919043624014	-1.52919129250494	0.000191135284194803	Downregulated cMCL
ENSG00000111087	GLI1	active not accessible	6.53297116700476	6.76551046180902	0.294554107817782	0.661334491906402	Stable expression
ENSG00000169884	WNT10B	active not accessible	4.37060873149746	5.63029998345204	NA	NA	Not expressed
ENSG00000111229	ARPC3	active not accessible	12.4892458778945	12.4258224310443	-0.0331528389150583	0.924431066212942	Stable expression
ENSG00000139644	TMBIM6	active not accessible	14.130142796145	12.8325735876846	-1.2409676914864	5.40341557972519e-07	Downregulated cMCL
ENSG00000150977	RILPL2	active not accessible	8.29524502656786	10.3245814866873	2.10760662653959	7.84950612249483e-09	Upregulated cMCL
ENSG00000122971	ACADS	active not accessible	6.5670061334768	7.73147857817829	1.31228034688489	0.0096155736386226	Upregulated cMCL
ENSG00000110876	SELPLG	active not accessible	6.44092522815811	10.2531908738205	4.01995157779302	2.21649832601145e-11	De novo expression cMCL
ENSG00000167552	TUBA1A	active not accessible	14.9464173244955	12.4335077880062	-2.16328343015113	0.00030475280620121	Downregulated cMCL
ENSG00000166598	HSP90B1	active not accessible	13.6323630928703	13.0655153127504	-0.402552817849681	0.469349721669337	Stable expression
ENSG00000183495	EP400	active not accessible	11.6787515787851	12.3304294143468	0.679679335107882	0.133467250490924	Stable expression
ENSG00000170473	PYM1	active not accessible	7.73935976203301	7.62014933627455	-0.101507185373188	0.820125354184101	Stable expression
ENSG00000135404	CD63	active not accessible	9.0030541476918	10.3498393773493	1.38533065031021	1.38909413934538e-05	Upregulated cMCL
ENSG00000110921	MVK	active not accessible	8.10289039539214	7.62703884857879	-0.52953360446655	0.386971459117851	Stable expression
ENSG00000139291	TMEM19	active not accessible	11.4480645963664	9.89351490396855	-1.50930007366001	4.51313286287365e-05	Downregulated cMCL
ENSG00000061936	SFSWAP	active not accessible	12.8618748375738	12.8527489547485	0.00564323522085792	0.987886740574784	Stable expression
ENSG00000110848	CD69	active not accessible	15.4466665203017	12.8396239243202	-2.57871779551178	0.0231154463644628	Downregulated cMCL
ENSG00000165714	BORCS5	active not accessible	10.3364588152224	9.66085706605646	-0.675813252330016	0.111936961824694	Stable expression
ENSG00000061273	HDAC7	active not accessible	11.4583551290693	11.7561806978338	0.29240371873155	0.619459923479796	Stable expression
ENSG00000139722	VPS37B	active not accessible	12.9733115003102	10.1437030133155	-2.4156792253121	4.06537146794412e-05	Downregulated cMCL
ENSG00000133639	BTG1	active not accessible	15.4637753477515	14.9030111978325	-0.543220681236933	0.255423865720346	Stable expression
ENSG00000204842	ATXN2	active not accessible	9.473910619702	10.6485976767006	1.29320137381243	8.02992736270299e-05	Upregulated cMCL
ENSG00000111678	C12orf57	active not accessible	11.8747165326861	9.35313266250553	-2.42342902581599	4.86059498089232e-09	Downregulated cMCL
ENSG00000183283	DAZAP2	active not accessible	14.1860287676677	13.0001328516607	-1.16679622047873	1.35665203158477e-05	Downregulated cMCL
ENSG00000084110	HAL	active not accessible	6.46625475374044	7.76991316811353	1.41770625066956	0.0769488439281762	Upregulated cMCL
ENSG00000089127	OAS1	active not accessible	7.39681360682111	10.5119811191942	3.19930644902836	4.73640741797943e-11	Upregulated cMCL
ENSG00000139146	SINHCAF	active not accessible	12.2638893549892	12.3394501250189	0.169369364674977	0.713709389971663	Stable expression
ENSG00000139044	B4GALNT3	active not accessible	3.33704976260326	5.11927873485067	NA	NA	Not expressed
ENSG00000133121	STARD13	active not accessible	3.77778394811242	4.52057654899096	NA	NA	Not expressed
ENSG00000174405	LIG4	active not accessible	10.2068378854651	8.93359154020901	-1.24218716205539	0.0276177166219139	Downregulated cMCL
ENSG00000150907	FOXO1	active not accessible	13.3319094044449	12.5910483586391	-0.588168736284575	0.131291963814677	Stable expression
ENSG00000126217	MCF2L	active not accessible	8.93637663867206	10.002470048509	1.22714077518849	NA	Stable expression
ENSG00000139793	MBNL2	active not accessible	13.0886938062103	11.3093331552246	-1.56172425516255	0.00264282351970822	Downregulated cMCL
ENSG00000102445	RUBCNL	active not accessible	13.5942031814026	13.7515937648418	0.190943896020161	0.709870413303045	Stable expression
ENSG00000132965	ALOX5AP	active not accessible	8.10389396522699	9.01325738130033	1.01043485143894	0.0341428981099346	Upregulated cMCL
ENSG00000152767	FARP1	active not accessible	3.84522709702045	11.3860429306123	8.75519964147083	3.70761131827735e-22	De novo expression cMCL
ENSG00000032742	IFT88	active not accessible	9.08431590672604	9.25550841252709	0.204174488763105	0.722145299781388	Stable expression
ENSG00000136104	RNASEH2B	active not accessible	11.8160544294264	11.4452582640944	-0.295115341451445	0.366569014774453	Stable expression
ENSG00000132950	ZMYM5	active not accessible	10.8715643074898	9.9299661957302	-0.950451325938724	0.0314284218756392	Stable expression
ENSG00000102763	VWA8	active not accessible	10.2678831338905	10.3225071768651	0.0846920884095963	0.801945542335413	Stable expression
ENSG00000205436	EXOC3L4	active not accessible	2.99299024694785	3.51633797840849	NA	NA	Not expressed
ENSG00000100450	GZMH	active not accessible	3.32686588337755	8.44946834485028	8.04630754219556	0.00243410129377514	De novo expression cMCL
ENSG00000155465	SLC7A7	active not accessible	9.97929267811137	11.0006306439704	0.767411390483919	0.234322351315976	Stable expression
ENSG00000022976	ZNF839	active not accessible	9.92378969053591	9.75484051425387	-0.143584827704726	0.644421646385992	Stable expression
ENSG00000214274	ANG	active not accessible	3.73292671192709	6.17075752287378	4.4374733331022	4.98094700534977e-06	De novo expression cMCL
ENSG00000139890	REM2	active not accessible	8.60299239253869	7.60829574261517	-0.967045520785922	0.0844099647787157	Stable expression
ENSG00000185650	ZFP36L1	active not accessible	11.882589165965	11.1369962364559	-0.463178166035918	0.454856354703741	Stable expression
ENSG00000140153	WDR20	active not accessible	10.9307673799624	10.3087285369	-0.614963146926832	0.0221039311267673	Stable expression
ENSG00000197119	SLC25A29	active not accessible	8.92093949456575	10.6369827348051	1.81938277749582	0.00551149554675238	Upregulated cMCL
ENSG00000182185	RAD51B	active not accessible	9.11459767372885	9.78893516595689	0.717603250136315	0.0210139139057119	Stable expression
ENSG00000142208	AKT1	active not accessible	11.3862981586015	11.818637078642	0.4556892581673	0.175521932732781	Stable expression
ENSG00000182979	MTA1	active not accessible	10.4215465926459	11.0833756950316	0.704324442800258	0.0330758750778054	Stable expression
ENSG00000184990	SIVA1	active not accessible	11.6214974190578	10.927919450521	-0.683760171676182	0.0880861846350114	Stable expression
ENSG00000156030	MIDEAS	active not accessible	12.1378153022034	12.5267604923676	0.414573249451486	0.333063705243708	Stable expression
ENSG00000100612	DHRS7	active not accessible	9.36339665102681	9.7073811747347	0.341834739851467	0.420860172344186	Stable expression
ENSG00000129473	BCL2L2	active not accessible	8.02322393790381	9.74984804528063	1.83593450575263	0.00181501726585231	Upregulated cMCL
ENSG00000229474	PATL2	active not accessible	10.2142504665017	10.3774408017174	0.662451307226171	0.236176423813	Stable expression
ENSG00000157470	FAM81A	active not accessible	6.99205058536703	7.94509007693421	1.01345954635145	0.505748299790279	Stable expression
ENSG00000170776	AKAP13	active not accessible	15.2224322446718	15.0431154479843	-0.0167289333331328	0.972889733638136	Stable expression
ENSG00000172183	ISG20	active not accessible	11.848904351262	12.4475258948967	1.05448039247352	0.0565253008239838	Upregulated cMCL
ENSG00000167202	TBC1D2B	active not accessible	9.04825956252226	10.7869264091803	1.86076426270468	3.39433645654827e-06	Upregulated cMCL
ENSG00000172345	STARD5	active not accessible	9.02859829629134	9.93772627071504	1.01431777384844	0.0150526781337628	Upregulated cMCL
ENSG00000103740	ACSBG1	active not accessible	4.09362503718085	4.05135060981171	NA	NA	Not expressed
ENSG00000128891	CCDC32	active not accessible	11.5947821851278	9.23356397544269	-2.28822217072794	6.80199497256497e-10	Downregulated cMCL
ENSG00000166949	SMAD3	active not accessible	12.3269097880097	12.2950422426652	0.0790901360329675	0.89420030844896	Stable expression
ENSG00000138623	SEMA7A	active not accessible	8.52141752471601	8.34972313136527	0.0312413712617345	0.972889733638136	Stable expression
ENSG00000138621	PPCDC	active not accessible	6.48708840505633	8.90250471204304	2.63125626640754	2.58411239203268e-14	Upregulated cMCL
ENSG00000167173	C15orf39	active not accessible	7.98712597757539	10.1164696608638	2.08040371981633	0.0001934316812605	Upregulated cMCL
ENSG00000140332	TLE3	active not accessible	11.4478463713447	11.8320061137071	0.457200410676989	0.284966827694702	Stable expression
ENSG00000214013	GANC	active not accessible	11.6012521444534	11.8287576947881	0.463649154940177	0.27429493295228	Stable expression
ENSG00000117971	CHRNB4	active not accessible	2.99299024694785	2.99299024694785	NA	NA	Not expressed
ENSG00000137875	BCL2L10	active not accessible	4.9247311884243	3.7841000795716	NA	NA	Not expressed
ENSG00000140368	PSTPIP1	active not accessible	9.50339992702587	10.14394409767	0.732264476620393	0.165732269531518	Stable expression
ENSG00000184277	TM2D3	active not accessible	11.3286481140011	10.7497758587393	-0.486085457164169	0.230278064566451	Stable expression
ENSG00000047346	FAM214A	active not accessible	13.0527414743465	12.8445528245978	-0.232782691723323	0.670130396658173	Stable expression
ENSG00000173575	CHD2	active not accessible	15.2068773723468	14.3882577316871	-0.741872995012472	0.145393570520291	Stable expression
ENSG00000103876	FAH	active not accessible	6.64426476639691	7.50584128732745	0.95171456782923	0.134637097457082	Stable expression
ENSG00000184602	SNN	active not accessible	12.3268679210111	12.0755261086924	-0.243646345214652	0.591877710592869	Stable expression
ENSG00000153815	CMIP	active not accessible	10.2815052374247	10.9085897175069	0.684909248630855	0.141008114379096	Stable expression
ENSG00000099385	BCL7C	active not accessible	9.4052718503175	8.7255189517027	-0.617380441051301	0.150002475916082	Stable expression
ENSG00000205250	E2F4	active not accessible	11.0558280621898	10.7879896759632	-0.235078105040088	0.49953118023001	Stable expression
ENSG00000169682	SPNS1	active not accessible	8.83529461314398	9.28453300241601	0.475021204305016	0.244875010449521	Stable expression
ENSG00000104731	KLHDC4	active not accessible	9.72697523052348	10.7326428247164	0.979401349485104	0.0193717878157897	Stable expression
ENSG00000197943	PLCG2	active not accessible	13.9213641304565	14.260445443696	0.350143872496574	0.295032840712496	Stable expression
ENSG00000205022	PABPN1L	active not accessible	4.30452043924838	5.4336167156586	NA	NA	Not expressed
ENSG00000103489	XYLT1	active not accessible	12.7346756917041	12.7940104546425	0.0915103653561517	0.85953620327619	Stable expression
ENSG00000140650	PMM2	active not accessible	9.58500336238184	10.4515464159254	0.938534551185832	0.00104193577084659	Stable expression
ENSG00000124391	IL17C	active not accessible	4.36770303796482	3.62889843736206	NA	NA	Not expressed
ENSG00000072736	NFATC3	active not accessible	12.8155659300611	11.9127285013147	-0.893432314331523	0.0738294566565221	Stable expression
ENSG00000103126	AXIN1	active not accessible	11.2292272488697	10.8433442991669	-0.371425592435438	0.347021990703777	Stable expression
ENSG00000131149	GSE1	active not accessible	11.3644951077345	10.8194898878813	-0.0827544327567156	0.89405382325621	Stable expression
ENSG00000141084	RANBP10	active not accessible	12.646662818049	10.4360129827405	-2.20261133075247	9.84757642402475e-13	Downregulated cMCL
ENSG00000260272	ENSG00000260272	active not accessible	3.55242579981002	4.18391995857761	NA	NA	Not expressed
ENSG00000135686	KLHL36	active not accessible	11.8257859848464	11.5574185121561	-0.232478724381113	0.434988759405859	Stable expression
ENSG00000103187	COTL1	active not accessible	10.9402625972672	12.3920278168066	1.41507918734335	0.00176943112837594	Upregulated cMCL
ENSG00000167962	ZNF598	active not accessible	9.93832522526952	9.83268639364015	-0.0900958096345041	0.837925921737941	Stable expression
ENSG00000102934	PLLP	active not accessible	4.3516706031387	3.71375932690589	NA	NA	Not expressed
ENSG00000038532	CLEC16A	active not accessible	11.2894795936679	11.2154295273908	-0.00597670422057779	0.989352130291107	Stable expression
ENSG00000153066	TXNDC11	active not accessible	11.7252423038767	10.5407392815977	-1.17548543084409	9.15786008631384e-05	Downregulated cMCL
ENSG00000167978	SRRM2	active not accessible	15.0154197968201	14.8500511627189	-0.180425197987447	0.70626880080545	Stable expression
ENSG00000167522	ANKRD11	active not accessible	13.3989951775682	13.3469296836427	-0.0197304344264201	0.974733371296594	Stable expression
ENSG00000103528	SYT17	active not accessible	9.01088461413286	10.2200888970246	1.26837804875043	0.0154234297665381	Upregulated cMCL
ENSG00000085644	ZNF213	active not accessible	6.29028577024364	6.82352420263522	0.684352832346595	0.395083853342346	Stable expression
ENSG00000103249	CLCN7	active not accessible	12.0457073299814	11.9023571399808	-0.144010775411342	0.822167808091371	Stable expression
ENSG00000154102	C16orf74	active not accessible	9.42514813340632	9.40280261329407	-0.0025593829716691	0.996834631217881	Stable expression
ENSG00000166548	TK2	active not accessible	7.76131484980033	9.05187478353138	1.44466414817691	0.0195296271254991	Upregulated cMCL
ENSG00000140950	MEAK7	active not accessible	7.27287712872197	8.48306646309555	1.35716231550084	0.00469449759137552	Upregulated cMCL
ENSG00000140750	ARHGAP17	active not accessible	11.401744997133	11.9152151595474	0.534878206030934	0.4471707652	Stable expression
ENSG00000174990	CA5A	active not accessible	2.99299024694785	3.38295505612468	NA	NA	Not expressed
ENSG00000183044	ABAT	active not accessible	8.33363893657684	9.32816687857797	1.03148165998522	0.0062870743556857	Upregulated cMCL
ENSG00000103257	SLC7A5	active not accessible	9.67316803522509	9.35566399033359	-0.362181758589344	0.56770434095493	Stable expression
ENSG00000167969	ECI1	active not accessible	7.96630728777849	8.50751345625573	0.574079993829428	0.255381244454608	Stable expression
ENSG00000187555	USP7	active not accessible	14.3112226281655	13.257367335385	-1.04523973158515	0.0129081585645849	Downregulated cMCL
ENSG00000125166	GOT2	active not accessible	8.43378614593083	9.03532501400771	0.637991377508421	0.144366851278117	Stable expression
ENSG00000124067	SLC12A4	active not accessible	8.65787888551124	9.46492801539415	0.851996958470387	0.146910794225332	Stable expression
ENSG00000140859	KIFC3	active not accessible	3.75127042939961	8.15877029758991	7.470941391121	4.43661710060982e-09	De novo expression cMCL
ENSG00000197006	METTL9	active not accessible	11.437869378	11.0118675624802	-0.431821950672855	0.109997836910993	Stable expression
ENSG00000174231	PRPF8	active not accessible	13.8840999501558	13.5040990203549	-0.362201063713109	0.494503401729556	Stable expression
ENSG00000132386	SERPINF1	active not accessible	5.27179362046497	10.2014932695948	5.58513000976559	7.31317929007059e-20	De novo expression cMCL
ENSG00000184185	KCNJ12	active not accessible	2.99299024694785	4.20057721379228	NA	NA	Not expressed
ENSG00000167889	MGAT5B	active not accessible	3.96944587100007	4.53889693021688	NA	NA	Not expressed
ENSG00000180891	CUEDC1	active not accessible	3.69507550498713	6.9824653609154	5.32123619758576	1.00321066327942e-06	De novo expression cMCL
ENSG00000266086	ENSG00000266086	active not accessible	7.36878176076782	7.19233145808592	-0.232908770441343	0.793201861762447	Stable expression
ENSG00000167083	GNGT2	active not accessible	5.27069382316021	6.20985711567535	1.31257156658356	0.0228918781822906	De novo expression cMCL
ENSG00000157637	SLC38A10	active not accessible	10.7530980649083	11.2359603019421	0.511977000059795	0.387429549199679	Stable expression
ENSG00000141564	RPTOR	active not accessible	11.2729501668778	11.2648550975554	0.044780601589085	0.932959700261449	Stable expression
ENSG00000154016	GRAP	active not accessible	10.4380416731883	10.6035877963582	0.222146660148843	0.710160935891548	Stable expression
ENSG00000083454	P2RX5	active not accessible	12.81949443981	12.4797284155128	-0.336104502518925	0.494419309903267	Stable expression
ENSG00000074356	NCBP3	active not accessible	11.3024021258872	11.8252317097155	0.546813780869014	0.0704446692131543	Stable expression
ENSG00000034152	MAP2K3	active not accessible	9.9441713630684	10.5248266651788	0.609647939460577	0.140189253850622	Stable expression
ENSG00000007314	SCN4A	active not accessible	7.11410621876	7.19403317313361	NA	NA	Not expressed
ENSG00000108823	SGCA	active not accessible	4.85818510866009	4.772485513238	NA	NA	Not expressed
ENSG00000005379	TSPOAP1	active not accessible	9.95182008848207	11.2361414823862	1.3009494842343	0.0246536379886304	Upregulated cMCL
ENSG00000078687	TNRC6C	active not accessible	10.7883067144477	10.8053010527825	0.239057084866179	0.792139744527252	Stable expression
ENSG00000167895	TMC8	active not accessible	12.6904851514217	12.1354510790479	-0.46740957211564	0.239158178953426	Stable expression
ENSG00000161682	FAM171A2	active not accessible	2.99299024694785	4.29138372782505	NA	NA	Not expressed
ENSG00000175866	BAIAP2	active not accessible	6.21042967990407	5.95207170036892	-0.359936031729758	0.697256823735833	Stable expression
ENSG00000184060	ADAP2	active not accessible	8.00705712983951	8.49164362685202	0.578895351087439	0.140985042423482	Stable expression
ENSG00000273706	LHX1	active not accessible	2.99299024694785	2.99299024694785	NA	NA	Not expressed
ENSG00000072818	ACAP1	active not accessible	12.1422671707647	12.0651785357447	0.00676098561936431	0.98852420160541	Stable expression
ENSG00000141510	TP53	active not accessible	9.44269836795294	9.91542616945596	0.48181085272155	0.268025626532432	Stable expression
ENSG00000261371	PECAM1	active not accessible	11.3929709065597	12.2060094545192	0.809830319638569	0.0681938917447858	Stable expression
ENSG00000006062	MAP3K14	active not accessible	11.9767032772938	10.8728056233694	-1.04103418223876	0.00808873691052653	Downregulated cMCL
ENSG00000186868	MAPT	active not accessible	3.60324688469453	5.70224025298554	NA	NA	Not expressed
ENSG00000068097	HEATR6	active not accessible	9.91145650931644	9.94499217175775	-0.0805222410290359	0.932412312480772	Stable expression
ENSG00000184361	SPATA32	active not accessible	3.98735055841195	3.46781594566851	NA	NA	Not expressed
ENSG00000108557	RAI1	active not accessible	9.57558128018601	10.9595527723714	1.44016996226625	0.00505018404951681	Upregulated cMCL
ENSG00000141052	MYOCD	active not accessible	2.99299024694785	4.66393810651754	NA	NA	Not expressed
ENSG00000275832	ARHGAP23	active not accessible	3.85999562311854	6.69389433682759	4.87269906433035	0.000368246429704706	De novo expression cMCL
ENSG00000175931	UBE2O	active not accessible	11.2191780746294	10.857957084613	-0.281968147532028	0.485615560720085	Stable expression
ENSG00000159842	ABR	active not accessible	12.0670681045056	13.416198361843	1.36596101391389	0.0049514451475459	Upregulated cMCL
ENSG00000120071	KANSL1	active not accessible	12.8002641838234	13.2126369935959	0.427709967743786	0.19926176701472	Stable expression
ENSG00000178607	ERN1	active not accessible	8.82282901342109	9.95628901887346	1.17783090704042	0.00402218142732743	Upregulated cMCL
ENSG00000129673	AANAT	active not accessible	3.89505162045653	3.71375932690589	NA	NA	Not expressed
ENSG00000131242	RAB11FIP4	active not accessible	12.8615084459675	11.8654087619786	-1.00156453192082	0.00177840721627786	Downregulated cMCL
ENSG00000072310	SREBF1	active not accessible	10.6358400781648	10.0002870666805	-0.645519574005376	0.406372401947111	Stable expression
ENSG00000186532	SMYD4	active not accessible	8.67073291670637	9.47592225764271	0.912258583653785	0.00959780043993957	Stable expression
ENSG00000132481	TRIM47	active not accessible	4.56090044958786	5.55045615476804	NA	NA	Not expressed
ENSG00000108312	UBTF	active not accessible	12.1177683971255	11.6656561392561	-0.454439371672241	0.139323286872461	Stable expression
ENSG00000159314	ARHGAP27	active not accessible	11.4523161895361	11.5417985685064	0.115565423438432	0.752227781171609	Stable expression
ENSG00000069188	SDK2	active not accessible	11.1182170759378	10.5923214722917	-0.0566226743130021	0.976882764639685	Stable expression
ENSG00000262526	ENSG00000262526	active not accessible	2.99299024694785	2.99299024694785	NA	NA	Not expressed
ENSG00000074370	ATP2A3	active not accessible	13.8706513075205	13.3440074744915	-0.43673065961475	0.41278113203965	Stable expression
ENSG00000108839	ALOX12	active not accessible	3.26736988615945	5.3242306795747	NA	NA	Not expressed
ENSG00000170190	SLC16A5	active not accessible	5.87089706398406	8.24777139658566	2.69514707996193	1.14770097863737e-06	De novo expression cMCL
ENSG00000029725	RABEP1	active not accessible	12.5955733846393	11.9280399594274	-0.715082312596743	0.0705163449870553	Stable expression
ENSG00000167107	ACSF2	active not accessible	8.21818573833083	10.2391131944291	2.10620663243858	6.01122194753112e-07	Upregulated cMCL
ENSG00000126368	NR1D1	active not accessible	5.27059035399735	7.18622145885284	2.33763856523398	0.00139797382962058	De novo expression cMCL
ENSG00000167543	TP53I13	active not accessible	10.3167866412213	10.6509652068598	0.356622123729723	0.388749766125398	Stable expression
ENSG00000198920	KIAA0753	active not accessible	10.0659293240556	9.84505512174175	-0.203415238867324	0.617050147674095	Stable expression
ENSG00000131759	RARA	active not accessible	11.8012478340108	10.1203080966862	-1.64815643570563	0.000234945260685902	Downregulated cMCL
ENSG00000153944	MSI2	active not accessible	12.8704522055815	13.8757655271179	1.09261812195503	0.0155856399687624	Upregulated cMCL
ENSG00000196544	BORCS6	active not accessible	7.29795015114394	6.96424218076344	-0.372657921855507	0.422301660290508	Stable expression
ENSG00000125447	GGA3	active not accessible	11.6675502851011	11.5754383045276	-0.0727621689480337	0.862686168436531	Stable expression
ENSG00000002834	LASP1	active not accessible	11.2938330870591	12.1295102560071	0.841186561674353	0.0195353581958016	Stable expression
ENSG00000108828	VAT1	active not accessible	9.39771223218004	10.176520424998	0.949668329802198	0.0786558514545391	Stable expression
ENSG00000132517	SLC52A1	active not accessible	2.99299024694785	7.73720034985921	10.0275268823522	1.80469646103878e-06	De novo expression cMCL
ENSG00000007312	CD79B	active not accessible	12.4347458245627	12.2873174920256	-0.0718987995118714	0.909396835169106	Stable expression
ENSG00000132478	UNK	active not accessible	10.4495019137165	10.9805792058172	0.554615009512708	0.0201672809878547	Stable expression
ENSG00000132475	H3-3B	active not accessible	16.0805478288455	14.9084488749264	-1.13241209781691	0.0137778526698694	Downregulated cMCL
ENSG00000142494	SLC47A1	active not accessible	3.14029336734498	5.11715323777331	NA	NA	Not expressed
ENSG00000141469	SLC14A1	active not accessible	6.67746326456196	8.586080549534	2.09230515026134	1.37179868703313e-08	De novo expression cMCL
ENSG00000130856	ZNF236	active not accessible	11.1505328277099	11.4628131694778	0.333714163110856	0.20193870511522	Stable expression
ENSG00000074657	ZNF532	active not accessible	11.9445482253233	13.5531641239682	1.63487683853802	1.32762924162657e-09	Upregulated cMCL
ENSG00000134508	CABLES1	active not accessible	4.43925424218462	9.25223841570405	7.23052050564807	NA	Stable expression
ENSG00000104885	DOT1L	active not accessible	10.6960918772441	10.4709817566759	-0.231596160647654	0.686872667979344	Stable expression
ENSG00000130475	FCHO1	active not accessible	10.9723508233953	11.2827067531439	0.330702134506514	0.456615164550312	Stable expression
ENSG00000116017	ARID3A	active not accessible	7.66878219645075	9.03207526207538	1.4692640351305	1.14734440846664e-07	Upregulated cMCL
ENSG00000131116	ZNF428	active not accessible	7.83398162964592	7.73489042277165	0.148964895488356	0.816332684745998	Stable expression
ENSG00000141867	BRD4	active not accessible	11.1562891347317	11.7025993746474	0.533538157426249	0.280738915926936	Stable expression
ENSG00000267467	APOC4	active not accessible	2.99299024694785	2.99299024694785	NA	NA	Not expressed
ENSG00000198723	TEX45	active not accessible	6.54113406136999	5.08522776415083	-1.71311947068724	0.276041082518338	Stable expression
ENSG00000179271	GADD45GIP1	active not accessible	8.64177675473209	8.26952322370257	-0.302303921380029	0.487793981321724	Stable expression
ENSG00000063244	U2AF2	active not accessible	12.2685855449752	11.6892504754639	-0.554385302691895	0.0573498212096594	Stable expression
ENSG00000125755	SYMPK	active not accessible	12.0210206067292	12.1638921675793	0.127161705626813	0.817706467505486	Stable expression
ENSG00000131042	LILRB2	active not accessible	5.46472483866724	10.2029757192877	4.97772213336954	6.66031164150193e-14	De novo expression cMCL
ENSG00000178078	STAP2	active not accessible	4.06923936782361	5.16237951800567	NA	NA	Not expressed
ENSG00000104921	FCER2	active not accessible	13.1617919184	8.00470212688519	-5.22033184168053	6.79584250326235e-23	Downregulated cMCL
ENSG00000126456	IRF3	active not accessible	10.4931469614999	11.0782700614174	0.612719696522453	0.107415804443061	Stable expression
ENSG00000105369	CD79A	active not accessible	13.9779801502364	12.5931374667062	-1.31895649696284	0.000199867225371922	Downregulated cMCL
ENSG00000171425	ZNF581	active not accessible	10.3140094911602	8.57327894375104	-1.77359907785625	0.00020621821939641	Downregulated cMCL
ENSG00000104812	GYS1	active not accessible	8.36265127015601	9.64667788560558	1.34038263758374	0.00194340460040281	Upregulated cMCL
ENSG00000099875	MKNK2	active not accessible	14.5183223711162	12.6845645524599	-1.78977737292691	2.43232943272378e-06	Downregulated cMCL
ENSG00000076928	ARHGEF1	active not accessible	13.3925799696664	13.292842695087	-0.0544477309205848	0.901774731326222	Stable expression
ENSG00000104859	CLASRP	active not accessible	11.2454001056481	11.6776005881184	0.465315594733016	0.125774179180062	Stable expression
ENSG00000063127	SLC6A16	active not accessible	8.73051230922337	9.82633481652844	1.53860528583349	0.00362104010077717	Upregulated cMCL
ENSG00000099821	POLRMT	active not accessible	10.0029543149593	10.2513434801014	0.303345557323421	0.523905767177147	Stable expression
ENSG00000099331	MYO9B	active not accessible	13.2265038856153	13.0594097938888	-0.133129969892097	0.793201861762447	Stable expression
ENSG00000167460	TPM4	active not accessible	12.0081804837655	12.2051845413413	0.217618263079493	0.489862836527199	Stable expression
ENSG00000105278	ZFR2	active not accessible	4.35257287463189	3.33916245515845	NA	NA	Not expressed
ENSG00000095066	HOOK2	active not accessible	7.47886487408782	8.53491700298726	1.19020276455967	0.00173575085884963	Upregulated cMCL
ENSG00000012061	ERCC1	active not accessible	10.8021688564586	10.8259434412262	0.0414769432249374	0.907809540342593	Stable expression
ENSG00000131408	NR1H2	active not accessible	12.0997005245399	11.0418473540759	-1.04756531866	0.00173999792825888	Downregulated cMCL
ENSG00000105738	SIPA1L3	active not accessible	13.0073504367909	11.9980503879699	-1.00522286744978	0.0194192080706257	Downregulated cMCL
ENSG00000125731	SH2D3A	active not accessible	9.89614800125337	10.3517359328101	0.469726345862735	0.156609688497376	Stable expression
ENSG00000104833	TUBB4A	active not accessible	3.86679826002261	6.54590534896806	4.04739387206082	0.00104193577084659	De novo expression cMCL
ENSG00000176531	PHLDB3	active not accessible	8.19290711622319	8.37239853815359	0.184601478353574	0.785045030237541	Stable expression
ENSG00000064932	SBNO2	active not accessible	10.5718127416419	10.8757388219427	0.317639822435384	0.51046149232032	Stable expression
ENSG00000181896	ZNF101	active not accessible	11.8108994086664	13.1329233890908	1.33838441177493	0.00116081400323165	Upregulated cMCL
ENSG00000170684	ZNF296	active not accessible	4.97433877568805	5.75994917405462	NA	NA	Not expressed
ENSG00000079432	CIC	active not accessible	11.9231158768486	11.747905318269	-0.170545575845593	0.773272329620499	Stable expression
ENSG00000167670	CHAF1A	active not accessible	9.34330598339114	9.63812134091212	0.323077344205609	0.396263744742781	Stable expression
ENSG00000213339	QTRT1	active not accessible	9.44398460505394	10.2223290763599	0.813659318721349	0.0132493008055813	Stable expression
ENSG00000188039	NWD1	active not accessible	4.84574416984944	4.99833056759446	NA	NA	Not expressed
ENSG00000131400	NAPSA	active not accessible	5.31693496959819	5.73338877708458	0.507951682439027	0.631949745949828	Stable expression
ENSG00000105698	USF2	active not accessible	11.5497556915711	11.2386932843025	-0.303276679188935	0.397170204763317	Stable expression
ENSG00000176533	GNG7	active not accessible	11.2470259242793	9.21453272480739	-0.392921115577915	0.672095766044289	Stable expression
ENSG00000123815	COQ8B	active not accessible	9.78702195728687	9.34341727329087	-0.428338758535455	0.392444493681538	Stable expression
ENSG00000269026	ENSG00000269026	active not accessible	3.476890790188	3.23893362818522	NA	NA	Not expressed
ENSG00000167613	LAIR1	active not accessible	11.0009896670525	10.076943702646	-0.826501402187929	0.259332458746365	Stable expression
ENSG00000257103	LSM14A	active not accessible	12.9596008720441	11.7757201211982	-1.11501214130408	0.00127453407483955	Downregulated cMCL
ENSG00000012124	CD22	active not accessible	14.1724428294567	13.2546395312032	-0.550988556934845	0.295719018551861	Stable expression
ENSG00000099308	MAST3	active not accessible	10.9462682810349	10.4820127942004	-0.35551800927586	0.423568113134313	Stable expression
ENSG00000126266	FFAR1	active not accessible	10.9642948080582	9.00310852608607	-0.932420901043176	0.42590880420832	Stable expression
ENSG00000128626	MRPS12	active not accessible	7.79294608133521	7.47876964257603	-0.329784252569208	0.555942070920926	Stable expression
ENSG00000104897	SF3A2	active not accessible	9.92169326375606	9.62635324278459	-0.319626956929207	0.576599112479293	Stable expression
ENSG00000105327	BBC3	active not accessible	9.09809113870721	8.38819454864426	-0.732883341712485	0.445598255362068	Stable expression
ENSG00000090372	STRN4	active not accessible	12.1789458892079	11.0643000410005	-1.12202454658513	0.00341215457684257	Downregulated cMCL
ENSG00000224916	APOC4-APOC2	active not accessible	2.99299024694785	2.99299024694785	NA	NA	Not expressed
ENSG00000124225	PMEPA1	active not accessible	8.92476845332968	7.62601223329655	-0.839853981466781	0.332183890863746	Stable expression
ENSG00000171700	RGS19	active not accessible	8.87133834070903	9.28080988660983	0.458983389153028	0.431990643416623	Stable expression
ENSG00000171940	ZNF217	active not accessible	12.3388744090521	12.088275730203	-0.235111505674304	0.443834946016554	Stable expression
ENSG00000149639	SOGA1	active not accessible	10.9757103595142	11.2694819243563	0.304165131523225	0.564763436402088	Stable expression
ENSG00000197818	SLC9A8	active not accessible	11.6944402593504	10.9124760221127	-0.775178539927515	0.0966946653719958	Stable expression
ENSG00000171703	TCEA2	active not accessible	8.16336868040601	8.86681276268149	0.768131405981613	0.150449192501752	Stable expression
ENSG00000101265	RASSF2	active not accessible	12.3687963272332	12.6799774444934	0.369820175576525	0.307056727147745	Stable expression
ENSG00000124243	BCAS4	active not accessible	11.2097687715457	11.799598134758	0.702924418946353	0.0862686373722006	Stable expression
ENSG00000078814	MYH7B	active not accessible	4.88749460636818	5.27152317859142	NA	NA	Not expressed
ENSG00000124181	PLCG1	active not accessible	10.4858413811976	12.6246431509458	2.14437880773879	2.16103284765555e-06	Upregulated cMCL
ENSG00000132819	RBM38	active not accessible	13.5215564693278	12.8927818502032	-0.649194039357145	0.212014421927372	Stable expression
ENSG00000259399	TGIF2-RAB5IF	active not accessible	6.89440113829883	6.72516065988666	-0.0838064435433039	0.937513708753884	Stable expression
ENSG00000196421	C20orf204	active not accessible	7.96127213505333	7.73184931597718	-0.352816507630894	0.711250900568465	Stable expression
ENSG00000080845	DLGAP4	active not accessible	10.2669708459137	10.8322123254104	0.487059726106064	0.291341559022035	Stable expression
ENSG00000177732	SOX12	active not accessible	7.90381976685539	8.71086207977021	0.918834259860513	0.0880632737121674	Stable expression
ENSG00000088367	EPB41L1	active not accessible	3.61198727033942	8.00538003678679	7.6851892314067	4.06336358731697e-07	De novo expression cMCL
ENSG00000130589	HELZ2	active not accessible	12.4211743594038	11.9925683468253	-0.329766406275884	0.614021826944755	Stable expression
ENSG00000125508	SRMS	active not accessible	3.82605174882521	4.82722709557032	NA	NA	Not expressed
ENSG00000101160	CTSZ	active not accessible	11.2232070307242	11.7951143640949	0.578245124894509	0.102724268644734	Stable expression
ENSG00000125779	PANK2	active not accessible	10.9620966879033	10.2781933924565	-0.671293439035652	0.00735591839025051	Stable expression
ENSG00000124196	GTSF1L	active not accessible	3.20050978887102	4.6978478465238	NA	NA	Not expressed
ENSG00000141959	PFKL	active not accessible	12.3581811845751	12.7812748474615	0.404710169198926	0.36139754316403	Stable expression
ENSG00000159200	RCAN1	active not accessible	6.62034363161455	7.12835469512169	0.555687069587623	0.540706590696725	Stable expression
ENSG00000160216	AGPAT3	active not accessible	9.80909437847778	10.8899606297134	1.16869917284975	0.00877032358717141	Upregulated cMCL
ENSG00000160214	RRP1	active not accessible	8.6561632571928	8.94402265556373	0.345030852571943	0.477688762298836	Stable expression
ENSG00000173638	SLC19A1	active not accessible	6.31479393981297	8.01584817460877	2.01268564683371	0.00148967230333937	De novo expression cMCL
ENSG00000160226	CFAP410	active not accessible	10.7658591624211	10.0744370825058	-0.592599324908021	0.354646178576152	Stable expression
ENSG00000157601	MX1	active not accessible	10.9046087252022	11.791140037813	1.82063516477295	0.047109182068742	Upregulated cMCL
ENSG00000160285	LSS	active not accessible	9.55684846358848	11.0285906828043	1.48994307904986	2.01211458196225e-05	Upregulated cMCL
ENSG00000156239	N6AMT1	active not accessible	6.30663179470268	8.60502932892001	2.68156833884616	9.3362978809601e-07	De novo expression cMCL
ENSG00000100038	TOP3B	active not accessible	10.4649075265042	10.9084377684323	0.470022267492715	0.111567021455821	Stable expression
ENSG00000196576	PLXNB2	active not accessible	7.03962542677549	11.687034975435	4.66131219739578	3.5598290731568e-21	De novo expression cMCL
ENSG00000159958	TNFRSF13C	active not accessible	13.9465892076823	13.7741990296785	-0.168767539546935	0.770379586374064	Stable expression
ENSG00000182541	LIMK2	active not accessible	8.31196181995835	9.94665081063795	1.70085591441959	6.44998346965487e-05	Upregulated cMCL
ENSG00000100354	TNRC6B	active not accessible	14.0281462249037	14.20967255215	0.215008617604778	0.444489664965556	Stable expression
ENSG00000188263	IL17REL	active not accessible	3.52458367442388	7.2777571361657	8.19144240616424	9.83544575594825e-08	De novo expression cMCL
ENSG00000099942	CRKL	active not accessible	12.0984731712086	11.2445268298261	-0.864985609758856	0.0043217198766344	Stable expression
ENSG00000185340	GAS2L1	active not accessible	3.62621404559332	6.12015497187992	NA	NA	Not expressed
ENSG00000100290	BIK	active not accessible	3.52612461654348	5.63047390319447	4.72183679778705	6.94496014922086e-06	De novo expression cMCL
ENSG00000186951	PPARA	active not accessible	9.64134752446518	9.63092134763816	0.0207446362629978	0.958165770127779	Stable expression
ENSG00000159307	SCUBE1	active not accessible	2.99299024694785	4.35599712965179	NA	NA	Not expressed
ENSG00000100280	AP1B1	active not accessible	12.4210649685785	12.4066682879991	0.000795848696328869	0.998670712179665	Stable expression
ENSG00000243811	APOBEC3D	active not accessible	9.20955485725829	8.76645571047689	-0.211534873868144	0.738633623639983	Stable expression
ENSG00000100027	YPEL1	active not accessible	9.79537000016241	10.5456452417945	0.789708413549239	0.0382414782029254	Stable expression
ENSG00000025708	TYMP	active not accessible	8.06834224753642	10.8112694513582	3.0657090641849	5.88475695119248e-06	Upregulated cMCL
ENSG00000128159	TUBGCP6	active not accessible	12.6874214227384	12.8332825610703	0.199172730803681	0.60770296551473	Stable expression
ENSG00000128340	RAC2	active not accessible	10.6432263233393	10.8089325661043	0.16915960355461	0.69305693780736	Stable expression
ENSG00000198355	PIM3	active not accessible	12.0454281973814	11.0799172087092	-0.993609951936511	0.0796863221858913	Stable expression
ENSG00000100218	RSPH14	active not accessible	4.66312132058951	4.91170090005048	NA	NA	Not expressed
ENSG00000138964	PARVG	active not accessible	12.5101933207837	12.3715095709657	-0.111990597776546	0.773272329620499	Stable expression
ENSG00000128271	ADORA2A	active not accessible	9.67731386660964	9.40704816950241	-0.245512794994901	0.598524518424222	Stable expression
ENSG00000100425	BRD1	active not accessible	11.9043557379599	12.0257914362806	0.152902106799309	0.703941559088193	Stable expression
ENSG00000183569	SERHL2	active not accessible	6.17748259354701	6.92814501408231	1.00536126560499	0.30281703215056	Stable expression
ENSG00000241360	PDXP	active not accessible	6.85817922586132	7.01313882459763	0.126976658563128	0.886481842094223	Stable expression
ENSG00000100393	EP300	active not accessible	13.5704850641656	13.268985053979	-0.275763725854328	0.541043926801663	Stable expression
ENSG00000100253	MIOX	active not accessible	2.99299024694785	6.7797369409377	8.97658358190666	7.37091175501681e-08	De novo expression cMCL
ENSG00000128342	LIF	active not accessible	3.52458367442388	3.69240338008071	NA	NA	Not expressed
ENSG00000278195	SSTR3	active not accessible	5.14460863977567	6.09681902731964	NA	NA	Not expressed
ENSG00000100162	CENPM	active not accessible	7.97095049222443	8.22038619716885	0.324006018509986	0.641300026950386	Stable expression
ENSG00000099953	MMP11	active not accessible	7.43929280027033	9.23076305586781	1.86066309834772	0.000296059069793796	Upregulated cMCL
ENSG00000133216	EPHB2	inactive_NBC-het	3.32686588337755	6.14710405669554	NA	NA	Not expressed
ENSG00000067606	PRKCZ	inactive_NBC-het	8.7317129142399	8.89260958343564	0.193314252795958	0.645604761926368	Stable expression
ENSG00000264343	NOTCH2NLA	inactive_NBC-het	11.6999455210395	13.08273379409	1.55544724844846	1.89541894648651e-05	Upregulated cMCL
ENSG00000174137	FAM53A	inactive_NBC-het	6.19943497123074	4.91075994270549	NA	NA	Not expressed
ENSG00000120875	DUSP4	inactive_NBC-het	6.00302128549772	7.38205312372951	1.34395556495118	0.376161543593733	Stable expression
ENSG00000149516	MS4A3	inactive_NBC-het	2.99299024694785	6.40528132044207	8.51621559611541	0.00289358410644778	De novo expression cMCL
ENSG00000175513	TSGA10IP	inactive_NBC-het	2.99299024694785	2.99299024694785	NA	NA	Not expressed
ENSG00000170421	KRT8	inactive_NBC-het	4.52731551485333	4.14201445627609	NA	NA	Not expressed
ENSG00000068650	ATP11A	inactive_NBC-het	10.6653962065902	11.7106759053361	1.02081351226225	0.00486743331565862	Upregulated cMCL
ENSG00000213648	SULT1A4	inactive_NBC-het	5.38647848819187	7.54873799278541	2.34728630061481	0.0595884050364978	De novo expression cMCL
ENSG00000172232	AZU1	inactive_NBC-het	5.98985210266374	8.38937283101667	2.65876665522796	0.00787654510825031	De novo expression cMCL
ENSG00000160221	GATD3	inactive_NBC-het	7.92823861141397	7.24662308040454	-0.900951950085732	0.390610776693456	Stable expression
ENSG00000278558	TMEM191B	inactive_NBC-het	4.05740537751188	4.49715312456453	NA	NA	Not expressed
ENSG00000147010	SH3KBP1	inactive_NBC-het	11.0120232955613	11.2908633630215	0.307589292329613	0.178190734209945	Stable expression
ENSG00000044446	PHKA2	inactive_NBC-het	10.5299539678112	11.0894551264156	0.60863503958724	0.0272340394680022	Stable expression
ENSG00000008086	CDKL5	inactive_NBC-het	9.26610531703438	8.36691509445007	-0.909930275997273	0.0391744846238081	Stable expression
ENSG00000005302	MSL3	inactive_NBC-het	11.6080941322321	11.3758532036262	-0.223040375409712	0.431814023096831	Stable expression
ENSG00000143753	DEGS1	inactive_NBC-het	12.30409112118	9.59653594121845	-2.71681565598829	1.14643177708563e-14	Downregulated cMCL
ENSG00000253304	TMEM200B	inactive_NBC-het	3.39582269054848	2.99299024694785	NA	NA	Not expressed
ENSG00000162510	MATN1	inactive_NBC-het	8.9877163278324	8.36374333550828	-0.243324210352941	0.785310311967471	Stable expression
ENSG00000157978	LDLRAP1	inactive_NBC-het	7.76409886123555	8.65513783414301	0.946753716306617	0.0535423278098362	Stable expression
ENSG00000116830	TTF2	inactive_NBC-het	9.36772382276552	10.1192677911625	0.784978860647634	0.00647748668234707	Stable expression
ENSG00000173406	DAB1	inactive_NBC-het	3.60365041195803	3.899322661178	NA	NA	Not expressed
ENSG00000116833	NR5A2	inactive_NBC-het	2.99299024694785	2.99299024694785	NA	NA	Not expressed
ENSG00000143768	LEFTY2	inactive_NBC-het	2.99299024694785	3.38295505612468	NA	NA	Not expressed
ENSG00000187634	SAMD11	inactive_NBC-het	2.99299024694785	3.23893362818522	NA	NA	Not expressed
ENSG00000158485	CD1B	inactive_NBC-het	2.99299024694785	3.72912726433528	NA	NA	Not expressed
ENSG00000162738	VANGL2	inactive_NBC-het	4.67273959326551	9.00875698283489	5.42589165706339	4.65825787960894e-10	De novo expression cMCL
ENSG00000142920	AZIN2	inactive_NBC-het	4.9624716026222	5.13862101914083	NA	NA	Not expressed
ENSG00000162687	KCNT2	inactive_NBC-het	2.99299024694785	3.23893362818522	NA	NA	Not expressed
ENSG00000177535	OR2B11	inactive_NBC-het	2.99299024694785	2.99299024694785	NA	NA	Not expressed
ENSG00000090273	NUDC	inactive_NBC-het	10.7658198976828	9.89270975254594	-0.852689334848753	0.0034534696918825	Stable expression
ENSG00000117020	AKT3	inactive_NBC-het	11.5505176577718	11.2383262356584	0.0313023058950534	0.960382799648796	Stable expression
ENSG00000198625	MDM4	inactive_NBC-het	15.3470883069243	14.691638250673	-0.659851529985839	0.168337761503485	Stable expression
ENSG00000162897	FCAMR	inactive_NBC-het	2.99299024694785	2.99299024694785	NA	NA	Not expressed
ENSG00000188257	PLA2G2A	inactive_NBC-het	2.99299024694785	2.99299024694785	NA	NA	Not expressed
ENSG00000054523	KIF1B	inactive_NBC-het	9.37093894587507	10.2989521683205	1.13024536065031	0.0108277499604082	Upregulated cMCL
ENSG00000143842	SOX13	inactive_NBC-het	2.99299024694785	5.68219219292959	NA	NA	Not expressed
ENSG00000213047	DENND1B	inactive_NBC-het	10.4099223060077	9.62823785627827	-0.734333522154569	0.140985042423482	Stable expression
ENSG00000215912	TTC34	inactive_NBC-het	6.30615714121206	6.2896333417095	NA	NA	Not expressed
ENSG00000198570	RD3	inactive_NBC-het	2.99299024694785	2.99299024694785	NA	NA	Not expressed
ENSG00000116991	SIPA1L2	inactive_NBC-het	4.12980720616212	7.50879603062608	5.06118755979668	8.13958729848955e-08	De novo expression cMCL
ENSG00000173369	C1QB	inactive_NBC-het	2.99299024694785	5.14875662581225	NA	NA	Not expressed
ENSG00000136732	GYPC	inactive_NBC-het	10.3738415580074	9.85699159061981	-0.361093670299518	0.678273296461821	Stable expression
ENSG00000196872	CRACDL	inactive_NBC-het	2.99299024694785	4.08420533109715	NA	NA	Not expressed
ENSG00000163040	CCDC74A	inactive_NBC-het	4.88124061208337	4.13846029279357	NA	NA	Not expressed
ENSG00000143882	ATP6V1C2	inactive_NBC-het	4.88975024364182	4.69447411419527	NA	NA	Not expressed
ENSG00000068024	HDAC4	inactive_NBC-het	8.99857942216397	9.81231382053642	0.933651224047906	0.025450121300561	Stable expression
ENSG00000115592	PRKAG3	inactive_NBC-het	3.14029336734498	2.99299024694785	NA	NA	Not expressed
ENSG00000079308	TNS1	inactive_NBC-het	4.95512667184867	6.17347520942432	NA	NA	Not expressed
ENSG00000115808	STRN	inactive_NBC-het	11.2716399910977	11.3404981782919	0.0831389361494473	0.822076719957638	Stable expression
ENSG00000144134	RABL2A	inactive_NBC-het	8.12042903014727	9.41175566742311	1.40295371052779	0.000143159015662882	Upregulated cMCL
ENSG00000144366	GULP1	inactive_NBC-het	2.99299024694785	2.99299024694785	NA	NA	Not expressed
ENSG00000176887	SOX11	inactive_NBC-het	2.99299024694785	12.7198785042673	15.0818043140575	3.06742885573067e-29	De novo expression cMCL
ENSG00000162878	PKDCC	inactive_NBC-het	3.20050978887102	3.27039459717112	NA	NA	Not expressed
ENSG00000158092	NCK1	inactive_NBC-het	10.2926435613574	10.0629638871068	-0.21394420548728	0.624862788960144	Stable expression
ENSG00000168386	FILIP1L	inactive_NBC-het	4.40887882031756	4.84082642161299	NA	NA	Not expressed
ENSG00000114124	GRK7	inactive_NBC-het	6.09769538101535	5.41563914267256	NA	NA	Not expressed
ENSG00000061938	TNK2	inactive_NBC-het	11.7567181284453	12.174082260068	0.491068660381042	0.283453562571302	Stable expression
ENSG00000091527	CDV3	inactive_NBC-het	13.6880897226437	13.9346201442989	0.365222844823401	0.371790673851878	Stable expression
ENSG00000169855	ROBO1	inactive_NBC-het	4.42908521596759	4.89885265352032	NA	NA	Not expressed
ENSG00000004399	PLXND1	inactive_NBC-het	5.81854422937852	12.0852106719424	6.91283777208879	5.25183146683541e-30	Upregulated cMCL
ENSG00000163527	STT3B	inactive_NBC-het	12.4966599583321	12.5302549066554	0.0828323241044975	0.843976542001421	Stable expression
ENSG00000187098	MITF	inactive_NBC-het	3.66314640917612	6.58165032696819	NA	NA	Not expressed
ENSG00000243989	ACY1	inactive_NBC-het	6.64958772415829	7.1829835498407	0.653347135128769	0.282535498422874	Stable expression
ENSG00000132155	RAF1	inactive_NBC-het	12.6846793869887	12.678631611749	0.0190549310273972	0.956290838122431	Stable expression
ENSG00000206538	VGLL3	inactive_NBC-het	2.99299024694785	2.99299024694785	NA	NA	Not expressed
ENSG00000163820	FYCO1	inactive_NBC-het	10.9378943618017	11.0764627439988	0.141330821171556	0.717486476547531	Stable expression
ENSG00000196353	CPNE4	inactive_NBC-het	2.99299024694785	3.27039459717112	NA	NA	Not expressed
ENSG00000168811	IL12A	inactive_NBC-het	8.60516240019631	7.48890702420377	-1.09879134546216	0.0828307987815666	Downregulated cMCL
ENSG00000170142	UBE2E1	inactive_NBC-het	10.1996796815512	10.5802348590597	0.412693330727397	0.348169956585584	Stable expression
ENSG00000182580	EPHB3	inactive_NBC-het	3.53236266428072	5.00301086807355	NA	NA	Not expressed
ENSG00000163576	EFHB	inactive_NBC-het	4.78788010760926	4.72125067425301	NA	NA	Not expressed
ENSG00000171199	OPRPN	inactive_NBC-het	2.99299024694785	2.99299024694785	NA	NA	Not expressed
ENSG00000127419	TMEM175	inactive_NBC-het	10.2870007837731	10.2602297926191	0.0152839008865229	0.975582839302777	Stable expression
ENSG00000168818	STX18	inactive_NBC-het	9.87618427937858	10.1148485600805	0.262820262364466	0.473712455937299	Stable expression
ENSG00000002587	HS3ST1	inactive_NBC-het	7.50142908869635	7.11391696428933	NA	NA	Not expressed
ENSG00000109158	GABRA4	inactive_NBC-het	3.26736988615945	2.99299024694785	NA	NA	Not expressed
ENSG00000118985	ELL2	inactive_NBC-het	12.7131448813817	9.96689035090189	-2.73708741594344	8.62848813914909e-09	Downregulated cMCL
ENSG00000170085	SIMC1	inactive_NBC-het	9.78133063693678	10.079429275061	0.322843044795348	0.581985423116454	Stable expression
ENSG00000069011	PITX1	inactive_NBC-het	2.99299024694785	2.99299024694785	NA	NA	Not expressed
ENSG00000113100	CDH9	inactive_NBC-het	2.99299024694785	2.99299024694785	NA	NA	Not expressed
ENSG00000164362	TERT	inactive_NBC-het	3.61142940181487	4.37912895957529	NA	NA	Not expressed
ENSG00000040275	SPDL1	inactive_NBC-het	6.85347805303118	7.94898451957168	1.2102441370266	0.0179912031209604	Upregulated cMCL
ENSG00000069020	MAST4	inactive_NBC-het	8.29822796865211	11.2514127586039	2.7153677245844	0.000477180217702173	Upregulated cMCL
ENSG00000237190	CDKN2AIPNL	inactive_NBC-het	8.24314258930689	7.44083521486708	-0.820689927953529	0.0492720480201435	Stable expression
ENSG00000037749	MFAP3	inactive_NBC-het	9.15844239705888	9.03761339495757	-0.15863175742618	0.737414094262002	Stable expression
ENSG00000168916	ZNF608	inactive_NBC-het	9.77452457083736	12.2828922035208	2.64254152353632	1.14797381765489e-09	Upregulated cMCL
ENSG00000132837	DMGDH	inactive_NBC-het	4.31480045155908	3.99955148815122	NA	NA	Not expressed
ENSG00000164402	SEPTIN8	inactive_NBC-het	5.35206224332069	8.05563913467546	3.2708195951078	4.66511119735386e-05	De novo expression cMCL
ENSG00000112996	MRPS30	inactive_NBC-het	10.1558047142529	9.92980347464434	-0.216416892879	0.606042399650339	Stable expression
ENSG00000164418	GRIK2	inactive_NBC-het	3.26736988615945	3.7841000795716	NA	NA	Not expressed
ENSG00000112137	PHACTR1	inactive_NBC-het	12.5978757868943	11.1080496669296	-1.46820444584161	0.0107399141591699	Downregulated cMCL
ENSG00000204301	NOTCH4	inactive_NBC-het	7.00923650735226	7.87043866216157	0.950110545930052	0.131618429907481	Stable expression
ENSG00000146151	HMGCLL1	inactive_NBC-het	2.99299024694785	2.99299024694785	NA	NA	Not expressed
ENSG00000168477	TNXB	inactive_NBC-het	6.80568234000634	8.39198016343119	2.89799880741202	0.00175370895769849	Upregulated cMCL
ENSG00000135547	HEY2	inactive_NBC-het	3.20050978887102	3.27039459717112	NA	NA	Not expressed
ENSG00000057663	ATG5	inactive_NBC-het	11.5316575205257	9.95987561962178	-1.55106125931957	1.07061615678542e-05	Downregulated cMCL
ENSG00000186439	TRDN	inactive_NBC-het	2.99299024694785	2.99299024694785	NA	NA	Not expressed
ENSG00000112234	FBXL4	inactive_NBC-het	10.5322078733045	10.0506609041567	-0.369957946567373	0.488332306023948	Stable expression
ENSG00000008083	JARID2	inactive_NBC-het	13.1656717073659	12.2159444631273	-0.932921940946548	0.0031114432698979	Stable expression
ENSG00000204296	TSBP1	inactive_NBC-het	2.99299024694785	3.41499902985744	NA	NA	Not expressed
ENSG00000172201	ID4	inactive_NBC-het	2.99299024694785	2.99299024694785	NA	NA	Not expressed
ENSG00000204385	SLC44A4	inactive_NBC-het	3.14029336734498	3.33916245515845	NA	NA	Not expressed
ENSG00000137251	TINAG	inactive_NBC-het	2.99299024694785	2.99299024694785	NA	NA	Not expressed
ENSG00000232040	ZBED9	inactive_NBC-het	2.99299024694785	3.53815669833422	NA	NA	Not expressed
ENSG00000136274	NACAD	inactive_NBC-het	4.77499518135561	5.01892220805249	NA	NA	Not expressed
ENSG00000261115	TMEM178B	inactive_NBC-het	3.48103261252872	5.14991194914756	NA	NA	Not expressed
ENSG00000106128	GHRHR	inactive_NBC-het	2.99299024694785	2.99299024694785	NA	NA	Not expressed
ENSG00000133606	MKRN1	inactive_NBC-het	12.7863202228816	12.2291129100641	-0.536267596632737	0.0164499557360457	Stable expression
ENSG00000263001	GTF2I	inactive_NBC-het	12.6393974639303	13.4231318837063	0.801161451899921	0.00472287631903846	Stable expression
ENSG00000105889	STEAP1B	inactive_NBC-het	8.65345771638499	3.80496383903428	-7.20807910246858	7.0722269290829e-10	Lost expression cMCL
ENSG00000106025	TSPAN12	inactive_NBC-het	3.63202176983489	3.27039459717112	NA	NA	Not expressed
ENSG00000106617	PRKAG2	inactive_NBC-het	9.61088720154777	9.59621850403868	0.0655557980755875	0.872556179498411	Stable expression
ENSG00000106123	EPHB6	inactive_NBC-het	9.8149718944664	10.3275329124581	0.491834131033326	0.471836468988277	Stable expression
ENSG00000106436	MYL10	inactive_NBC-het	2.99299024694785	2.99299024694785	NA	NA	Not expressed
ENSG00000187416	LHFPL3	inactive_NBC-het	2.99299024694785	2.99299024694785	NA	NA	Not expressed
ENSG00000153317	ASAP1	inactive_NBC-het	10.4305202916111	10.2375701032053	-0.181713771596741	0.670130396658173	Stable expression
ENSG00000078668	VDAC3	inactive_NBC-het	8.96721615254774	9.5346423701072	0.604919276984812	0.0558121786622416	Stable expression
ENSG00000165084	C8orf34	inactive_NBC-het	2.99299024694785	2.99299024694785	NA	NA	Not expressed
ENSG00000164761	TNFRSF11B	inactive_NBC-het	2.99299024694785	2.99299024694785	NA	NA	Not expressed
ENSG00000156103	MMP16	inactive_NBC-het	2.99299024694785	3.86803606897763	NA	NA	Not expressed
ENSG00000147799	ARHGAP39	inactive_NBC-het	6.5693478333817	8.11235391107472	1.71053545088684	0.00968952175065379	De novo expression cMCL
ENSG00000164983	TMEM65	inactive_NBC-het	9.56636745642377	9.9541642406906	0.474942269580511	0.455077270698022	Stable expression
ENSG00000176406	RIMS2	inactive_NBC-het	2.99299024694785	4.55274917601298	NA	NA	Not expressed
ENSG00000148204	CRB2	inactive_NBC-het	6.97127284145584	6.52726272861993	NA	NA	Not expressed
ENSG00000165181	SHOC1	inactive_NBC-het	2.99299024694785	3.38295505612468	NA	NA	Not expressed
ENSG00000255872	ENSG00000255872	inactive_NBC-het	3.42168923060137	3.4780712598008	NA	NA	Not expressed
ENSG00000153707	PTPRD	inactive_NBC-het	3.47488942808263	3.75547561002407	NA	NA	Not expressed
ENSG00000106976	DNM1	inactive_NBC-het	4.89282543383889	6.86281762764407	2.73603592924599	0.00136896467570269	De novo expression cMCL
ENSG00000120162	MOB3B	inactive_NBC-het	9.91288192546541	7.53140049004416	-2.21350871246753	0.000672921141549158	Downregulated cMCL
ENSG00000138107	ACTR1A	inactive_NBC-het	11.3313368851928	11.1624020443354	-0.134286440709172	0.709521551744888	Stable expression
ENSG00000119906	SLF2	inactive_NBC-het	10.8000052547619	11.4702326247711	0.718574709952397	0.107629711465103	Stable expression
ENSG00000108176	DNAJC12	inactive_NBC-het	3.47958911894791	3.38295505612468	NA	NA	Not expressed
ENSG00000078403	MLLT10	inactive_NBC-het	10.5018570761825	10.1998479592389	-0.166113747188317	0.713135670878378	Stable expression
ENSG00000122861	PLAU	inactive_NBC-het	5.14353017177954	4.99987959142732	NA	NA	Not expressed
ENSG00000107719	PALD1	inactive_NBC-het	7.28337096101019	8.04110515039114	1.3490236134222	0.0622960369309844	De novo expression cMCL
ENSG00000108175	ZMIZ1	inactive_NBC-het	7.6674225373	9.88423589601037	2.3640671890748	7.14428744072092e-09	De novo expression cMCL
ENSG00000128805	ARHGAP22	inactive_NBC-het	7.76726345017037	5.68526899451961	-2.43190070232178	0.000302180647818559	Downregulated cMCL
ENSG00000254636	ARMS2	inactive_NBC-het	3.731141820559	2.99299024694785	NA	NA	Not expressed
ENSG00000181274	FRAT2	inactive_NBC-het	8.25347236074286	9.06246360841538	0.84985955016123	0.0172581824561431	Stable expression
ENSG00000138182	KIF20B	inactive_NBC-het	11.9942774078791	9.95765559562644	-2.07580276583128	4.70192856200548e-05	Downregulated cMCL
ENSG00000155254	MARVELD1	inactive_NBC-het	3.73292671192709	6.61558588140831	4.79856011563481	0.000635862258736745	De novo expression cMCL
ENSG00000198488	B3GNT6	inactive_NBC-het	2.99299024694785	2.99299024694785	NA	NA	Not expressed
ENSG00000166444	DENND2B	inactive_NBC-het	4.25630297453147	4.99739769226891	NA	NA	Not expressed
ENSG00000214530	STARD10	inactive_NBC-het	8.94579452101839	7.4547902739445	-1.47229508277645	0.00992426294900599	Downregulated cMCL
ENSG00000110400	NECTIN1	inactive_NBC-het	6.16888804958876	7.41212953277099	1.50343319377813	0.0628611549055029	De novo expression cMCL
ENSG00000149798	CDC42EP2	inactive_NBC-het	6.90682717033785	7.06813813303697	0.645948318143611	0.433764559506729	Stable expression
ENSG00000134917	ADAMTS8	inactive_NBC-het	2.99299024694785	2.99299024694785	NA	NA	Not expressed
ENSG00000254647	INS	inactive_NBC-het	2.99299024694785	2.99299024694785	NA	NA	Not expressed
ENSG00000131620	ANO1	inactive_NBC-het	2.99299024694785	3.27039459717112	NA	NA	Not expressed
ENSG00000172927	MYEOV	inactive_NBC-het	3.47416900377468	4.12452275605833	NA	NA	Not expressed
ENSG00000168060	NAALADL1	inactive_NBC-het	7.28321938164608	7.82986078946937	0.900126692432681	0.157484923726971	Stable expression
ENSG00000168056	LTBP3	inactive_NBC-het	7.4155042408763	9.00282427476975	1.76726186586134	2.44852231771279e-05	Upregulated cMCL
ENSG00000135373	EHF	inactive_NBC-het	2.99299024694785	2.99299024694785	NA	NA	Not expressed
ENSG00000110436	SLC1A2	inactive_NBC-het	3.87021924006523	3.51633797840849	NA	NA	Not expressed
ENSG00000186907	RTN4RL2	inactive_NBC-het	3.24619052063639	3.46781594566851	NA	NA	Not expressed
ENSG00000110243	APOA5	inactive_NBC-het	2.99299024694785	2.99299024694785	NA	NA	Not expressed
ENSG00000235162	C12orf75	inactive_NBC-het	8.08607157666462	7.97808052764381	-0.0942368411537616	0.904610970277922	Stable expression
ENSG00000120800	UTP20	inactive_NBC-het	11.4268987258601	11.2061154559177	-0.158787596350857	0.657951955983887	Stable expression
ENSG00000123104	ITPR2	inactive_NBC-het	12.9040348791277	13.6334592457203	0.814506095542872	0.0595884050364978	Stable expression
ENSG00000174233	ADCY6	inactive_NBC-het	3.18974664220613	6.05556678122469	NA	NA	Not expressed
ENSG00000139263	LRIG3	inactive_NBC-het	2.99299024694785	2.99299024694785	NA	NA	Not expressed
ENSG00000139146	SINHCAF	inactive_NBC-het	12.2638893549892	12.3394501250189	0.169369364674977	0.713709389971663	Stable expression
ENSG00000008323	PLEKHG6	inactive_NBC-het	2.99299024694785	2.99299024694785	NA	NA	Not expressed
ENSG00000135472	FAIM2	inactive_NBC-het	2.99299024694785	2.99299024694785	NA	NA	Not expressed
ENSG00000178878	APOLD1	inactive_NBC-het	6.96178874050052	6.36836326406945	NA	NA	Not expressed
ENSG00000133121	STARD13	inactive_NBC-het	3.77778394811242	4.52057654899096	NA	NA	Not expressed
ENSG00000152767	FARP1	inactive_NBC-het	3.84522709702045	11.3860429306123	8.75519964147083	3.70761131827735e-22	De novo expression cMCL
ENSG00000139990	DCAF5	inactive_NBC-het	11.6613148110438	11.3598699269587	-0.28241025786186	0.316235164894605	Stable expression
ENSG00000172717	FAM71D	inactive_NBC-het	2.99299024694785	2.99299024694785	NA	NA	Not expressed
ENSG00000139914	FITM1	inactive_NBC-het	4.86520253936931	5.30804846069834	NA	NA	Not expressed
ENSG00000100523	DDHD1	inactive_NBC-het	12.5427665233526	12.4491205789979	-0.101084562163258	0.841867828284509	Stable expression
ENSG00000066629	EML1	inactive_NBC-het	3.32927077274642	3.27039459717112	NA	NA	Not expressed
ENSG00000235711	ANKRD34C	inactive_NBC-het	3.14029336734498	2.99299024694785	NA	NA	Not expressed
ENSG00000140521	POLG	inactive_NBC-het	11.4522478270203	11.3956985937689	0.045508029082678	0.909834900902281	Stable expression
ENSG00000103855	CD276	inactive_NBC-het	2.99299024694785	6.42160387718734	9.11904168988284	6.16437145373173e-05	De novo expression cMCL
ENSG00000140479	PCSK6	inactive_NBC-het	5.22397731114012	5.88647604925746	NA	NA	Not expressed
ENSG00000185787	MORF4L1	inactive_NBC-het	13.8421977913422	12.8160287199283	-1.00914842329891	0.00201074104392592	Downregulated cMCL
ENSG00000140553	UNC45A	inactive_NBC-het	9.19958697407068	10.3605807964796	1.36902977858789	0.0052263000024976	Upregulated cMCL
ENSG00000140450	ARRDC4	inactive_NBC-het	14.1739227063049	10.1797072116162	-4.07613838304075	1.18209977031832e-10	Downregulated cMCL
ENSG00000134160	TRPM1	inactive_NBC-het	4.18224852290836	3.5991243182442	NA	NA	Not expressed
ENSG00000140332	TLE3	inactive_NBC-het	11.4478463713447	11.8320061137071	0.457200410676989	0.284966827694702	Stable expression
ENSG00000137764	MAP2K5	inactive_NBC-het	7.84128587666571	9.27029729616764	1.50588719319972	9.44359403159465e-05	Upregulated cMCL
ENSG00000074603	DPP8	inactive_NBC-het	11.4873099199035	11.5907229188853	0.116534747120411	0.735431318968515	Stable expression
ENSG00000070761	CFAP20	inactive_NBC-het	14.0287152136472	9.68707064649927	-4.38141983011557	7.06534334451621e-27	Downregulated cMCL
ENSG00000175643	RMI2	inactive_NBC-het	6.03870276145012	6.98154242151484	1.25115134633203	0.103578562991843	Stable expression
ENSG00000078328	RBFOX1	inactive_NBC-het	2.99299024694785	2.99299024694785	NA	NA	Not expressed
ENSG00000077238	IL4R	inactive_NBC-het	14.923758099006	12.4660080405611	-2.16897791717176	0.000236695767110804	Downregulated cMCL
ENSG00000064300	NGFR	inactive_NBC-het	3.60324688469453	4.28028888574357	NA	NA	Not expressed
ENSG00000167183	PRR15L	inactive_NBC-het	2.99299024694785	2.99299024694785	NA	NA	Not expressed
ENSG00000108439	PNPO	inactive_NBC-het	6.35124094499336	7.23392989618817	1.01118158394045	0.107871246927011	Stable expression
ENSG00000141564	RPTOR	inactive_NBC-het	11.2729501668778	11.2648550975554	0.044780601589085	0.932959700261449	Stable expression
ENSG00000261873	SMIM36	inactive_NBC-het	2.99299024694785	2.99299024694785	NA	NA	Not expressed
ENSG00000141542	RAB40B	inactive_NBC-het	6.00286971575183	4.99631580895075	NA	NA	Not expressed
ENSG00000108830	RND2	inactive_NBC-het	4.87807446283493	4.97931292124547	NA	NA	Not expressed
ENSG00000178307	TMEM11	inactive_NBC-het	9.27180085109168	8.37785456951431	-0.823932226021621	0.114346219478316	Stable expression
ENSG00000006062	MAP3K14	inactive_NBC-het	11.9767032772938	10.8728056233694	-1.04103418223876	0.00808873691052653	Downregulated cMCL
ENSG00000167861	HID1	inactive_NBC-het	4.51361482625063	7.2900319798801	3.89563176944825	4.98760455180271e-07	De novo expression cMCL
ENSG00000196712	NF1	inactive_NBC-het	11.0567230477275	11.9545238730545	0.928127985904563	0.00222208172267674	Stable expression
ENSG00000167862	MRPL58	inactive_NBC-het	6.28537634752527	6.89083192213863	0.553395781286718	0.373898103755458	Stable expression
ENSG00000240505	TNFRSF13B	inactive_NBC-het	5.53179180080464	8.65162350580645	3.73025315741812	1.21202151141438e-11	De novo expression cMCL
ENSG00000266074	BAHCC1	inactive_NBC-het	5.31123747044867	6.3579038038786	NA	NA	Not expressed
ENSG00000108854	SMURF2	inactive_NBC-het	10.954052439389	10.407606071798	-0.560591011934607	0.166553969795102	Stable expression
ENSG00000177469	CAVIN1	inactive_NBC-het	3.18974664220613	4.3345017248555	NA	NA	Not expressed
ENSG00000185231	MC2R	inactive_NBC-het	2.99299024694785	2.99299024694785	NA	NA	Not expressed
ENSG00000176533	GNG7	inactive_NBC-het	11.2470259242793	9.21453272480739	-0.392921115577915	0.672095766044289	Stable expression
ENSG00000171747	LGALS4	inactive_NBC-het	5.94228450686767	6.20689313100323	0.53714149877655	0.560124397701617	Stable expression
ENSG00000012061	ERCC1	inactive_NBC-het	10.8021688564586	10.8259434412262	0.0414769432249374	0.907809540342593	Stable expression
ENSG00000181588	MEX3D	inactive_NBC-het	4.03717579816083	7.37648713069215	5.31221219676072	6.049186222812e-09	De novo expression cMCL
ENSG00000105695	MAG	inactive_NBC-het	3.67220369186547	3.23893362818522	NA	NA	Not expressed
ENSG00000105205	CLC	inactive_NBC-het	3.38505954388359	4.19330092378436	NA	NA	Not expressed
ENSG00000079435	LIPE	inactive_NBC-het	8.30554856390552	7.01042883566196	-1.3991031413861	0.00252951081916651	Downregulated cMCL
ENSG00000126003	PLAGL2	inactive_NBC-het	10.2866191516482	10.1892550724601	-0.0176461264432164	0.974418114798362	Stable expression
ENSG00000160200	CBS	inactive_NBC-het	4.37060873149746	4.0211331011538	NA	NA	Not expressed
ENSG00000142178	SIK1	inactive_NBC-het	10.0916984507252	8.49815914993959	-0.425276722295277	0.796415462145308	Stable expression
ENSG00000100207	TCF20	inactive_NBC-het	12.2611527235498	12.0409056384123	-0.234276167823839	0.483966338406548	Stable expression
ENSG00000184381	PLA2G6	inactive_NBC-het	9.68540179327472	10.4560660421551	0.801466920165223	0.0437943881012706	Stable expression
ENSG00000015475	BID	inactive_NBC-het	7.66517957101367	9.62098214078994	2.0399041807284	2.54079994346057e-09	Upregulated cMCL
ENSG00000251322	SHANK3	inactive_NBC-het	3.18830314862531	4.65874565729828	NA	NA	Not expressed
ENSG00000128310	GALR3	inactive_NBC-het	2.99299024694785	2.99299024694785	NA	NA	Not expressed
ENSG00000187045	TMPRSS6	inactive_NBC-het	2.99299024694785	4.16842340349144	NA	NA	Not expressed
ENSG00000133488	SEC14L4	inactive_NBC-het	2.99299024694785	2.99299024694785	NA	NA	Not expressed
ENSG00000186654	PRR5	inactive_NBC-het	6.747826410816	7.73685683691446	1.09847285684331	0.0932435554367294	Upregulated cMCL
ENSG00000216921	FAM240C	inactive_NBC-hom	2.99299024694785	2.99299024694785	NA	NA	Not expressed
ENSG00000196498	NCOR2	inactive_NBC-hom	10.8189380806149	11.6054496102241	0.810443205546952	0.121196230542197	Stable expression
ENSG00000068650	ATP11A	inactive_NBC-hom	10.6653962065902	11.7106759053361	1.02081351226225	0.00486743331565862	Upregulated cMCL
ENSG00000162378	ZYG11B	inactive_NBC-hom	11.2372141112776	10.4282628100528	-0.788230895603791	0.0210268546874943	Stable expression
ENSG00000171621	SPSB1	inactive_NBC-hom	5.8720386969225	4.86428124336836	NA	NA	Not expressed
ENSG00000171729	TMEM51	inactive_NBC-hom	3.26736988615945	4.90934446844621	NA	NA	Not expressed
ENSG00000133019	CHRM3	inactive_NBC-hom	3.46468414994229	4.50787692121695	NA	NA	Not expressed
ENSG00000186007	LEMD1	inactive_NBC-hom	2.99299024694785	3.51633797840849	NA	NA	Not expressed
ENSG00000251246	ENSG00000251246	inactive_NBC-hom	2.99299024694785	2.99299024694785	NA	NA	Not expressed
ENSG00000173406	DAB1	inactive_NBC-hom	3.60365041195803	3.899322661178	NA	NA	Not expressed
ENSG00000155755	TMEM237	inactive_NBC-hom	7.42536086968685	8.84686485654943	1.43829189192286	0.0220536718267803	Upregulated cMCL
ENSG00000176887	SOX11	inactive_NBC-hom	2.99299024694785	12.7198785042673	15.0818043140575	3.06742885573067e-29	De novo expression cMCL
ENSG00000183023	SLC8A1	inactive_NBC-hom	5.09962117847898	10.3993454869514	5.387426809654	2.26591902665599e-11	De novo expression cMCL
ENSG00000169047	IRS1	inactive_NBC-hom	9.22071918902248	8.9197617779094	-0.271875296733273	0.627855748883639	Stable expression
ENSG00000136002	ARHGEF4	inactive_NBC-hom	3.62354224847419	8.79267310920384	7.94901250422503	3.02202023420179e-05	De novo expression cMCL
ENSG00000177673	TEX44	inactive_NBC-hom	2.99299024694785	2.99299024694785	NA	NA	Not expressed
ENSG00000181585	TMIE	inactive_NBC-hom	3.14029336734498	4.05715356673226	NA	NA	Not expressed
ENSG00000154310	TNIK	inactive_NBC-hom	6.54312529786163	9.02438136925356	2.71971512343678	0.00176703756491525	De novo expression cMCL
ENSG00000168875	SOX14	inactive_NBC-hom	2.99299024694785	2.99299024694785	NA	NA	Not expressed
ENSG00000170142	UBE2E1	inactive_NBC-hom	10.1996796815512	10.5802348590597	0.412693330727397	0.348169956585584	Stable expression
ENSG00000179299	NSUN7	inactive_NBC-hom	9.4158076332505	9.71930745282053	0.384527756477972	0.661334491906402	Stable expression
ENSG00000156475	PPP2R2B	inactive_NBC-hom	2.99299024694785	7.34503841606253	9.56007543510662	5.40616650265922e-06	De novo expression cMCL
ENSG00000112992	NNT	inactive_NBC-hom	10.8688512633167	10.9656210237326	0.122786191019059	0.774017245637681	Stable expression
ENSG00000171992	SYNPO	inactive_NBC-hom	9.47429549027373	6.49857443590754	-3.16640218013372	0.006647692288634	Lost expression cMCL
ENSG00000113448	PDE4D	inactive_NBC-hom	11.3390549164674	10.5358960658172	-0.779508821931273	0.357643156150395	Stable expression
ENSG00000164283	ESM1	inactive_NBC-hom	2.99299024694785	3.71375932690589	NA	NA	Not expressed
ENSG00000168477	TNXB	inactive_NBC-hom	6.80568234000634	8.39198016343119	2.89799880741202	0.00175370895769849	Upregulated cMCL
ENSG00000124767	GLO1	inactive_NBC-hom	11.2323679275061	10.4908598255845	-0.530826863941655	0.299267520832037	Stable expression
ENSG00000112419	PHACTR2	inactive_NBC-hom	8.40886114881293	10.1349272650401	1.71620609712945	1.14690117076628e-05	Upregulated cMCL
ENSG00000112699	GMDS	inactive_NBC-hom	7.8347814884201	8.36087741294013	0.561332022048642	0.112635581174648	Stable expression
ENSG00000112320	SOBP	inactive_NBC-hom	7.15945809925208	6.56959354258283	NA	NA	Not expressed
ENSG00000179869	ABCA13	inactive_NBC-hom	3.18974664220613	10.7362642014133	12.2581037759165	3.9820090760106e-11	De novo expression cMCL
ENSG00000164542	KIAA0895	inactive_NBC-hom	11.7229641612842	5.5379660169291	-6.71185307958817	6.7117840360775e-22	Lost expression cMCL
ENSG00000038945	MSR1	inactive_NBC-hom	3.52212443959822	10.9049786659952	9.27261799954455	6.77966594575663e-09	De novo expression cMCL
ENSG00000147697	GSDMC	inactive_NBC-hom	2.99299024694785	3.46781594566851	NA	NA	Not expressed
ENSG00000188343	CIBAR1	inactive_NBC-hom	3.44150342231385	5.13901436077563	NA	NA	Not expressed
ENSG00000169946	ZFPM2	inactive_NBC-hom	2.99299024694785	3.90371789603552	NA	NA	Not expressed
ENSG00000158856	DMTN	inactive_NBC-hom	4.65355278445529	5.86044325834574	NA	NA	Not expressed
ENSG00000104635	SLC39A14	inactive_NBC-hom	7.28444735668764	7.28798104150404	0.00616959020335877	0.991671940656699	Stable expression
ENSG00000104490	NCALD	inactive_NBC-hom	3.44150342231385	6.77948730585715	6.16488654408571	6.57856380585637e-07	De novo expression cMCL
ENSG00000106976	DNM1	inactive_NBC-hom	4.89282543383889	6.86281762764407	2.73603592924599	0.00136896467570269	De novo expression cMCL
ENSG00000165072	MAMDC2	inactive_NBC-hom	2.99299024694785	4.20057721379228	NA	NA	Not expressed
ENSG00000095637	SORBS1	inactive_NBC-hom	5.73526661193549	7.4350855730275	2.0260082113307	0.000458737801209619	De novo expression cMCL
ENSG00000107957	SH3PXD2A	inactive_NBC-hom	10.7094637405623	11.2808816677288	0.476533097922995	0.509933385817422	Stable expression
ENSG00000254636	ARMS2	inactive_NBC-hom	3.731141820559	2.99299024694785	NA	NA	Not expressed
ENSG00000148848	ADAM12	inactive_NBC-hom	4.96323125677075	6.26002954175245	NA	NA	Not expressed
ENSG00000107779	BMPR1A	inactive_NBC-hom	6.25692661362167	8.18346167164979	2.77252973564813	0.000810458906003505	De novo expression cMCL
ENSG00000110243	APOA5	inactive_NBC-hom	2.99299024694785	2.99299024694785	NA	NA	Not expressed
ENSG00000137726	FXYD6	inactive_NBC-hom	3.45654571061011	7.02981343678035	5.652138983534	0.00135170684752412	De novo expression cMCL
ENSG00000177103	DSCAML1	inactive_NBC-hom	5.8540465347669	6.60118174150528	1.3665699226366	0.653442453759649	Stable expression
ENSG00000154127	UBASH3B	inactive_NBC-hom	7.68164326460729	9.43138743976709	2.15370573703725	0.0533449633536575	De novo expression cMCL
ENSG00000214026	MRPL23	inactive_NBC-hom	8.59309167483213	8.3582793398532	-0.229781016599784	0.615849218334848	Stable expression
ENSG00000111530	CAND1	inactive_NBC-hom	13.7453918184997	12.550936104259	-1.17387552079169	0.00131665061469892	Downregulated cMCL
ENSG00000110911	SLC11A2	inactive_NBC-hom	9.41773203813615	10.2266403295868	0.829557695395957	0.00868155656966467	Stable expression
ENSG00000166225	FRS2	inactive_NBC-hom	11.9479028043591	10.5643026311273	-1.41502151672789	0.000301456559186708	Downregulated cMCL
ENSG00000135424	ITGA7	inactive_NBC-hom	5.77983543346535	6.08308046575968	0.372032899122194	0.662094701505118	Stable expression
ENSG00000172572	PDE3A	inactive_NBC-hom	2.99299024694785	4.88978265697778	NA	NA	Not expressed
ENSG00000100916	BRMS1L	inactive_NBC-hom	7.21527366864263	6.90654183195929	-0.314790436755791	0.59229953938502	Stable expression
ENSG00000053254	FOXN3	inactive_NBC-hom	13.2157493318613	12.22512671366	-0.992789323976804	6.81378093059931e-05	Stable expression
ENSG00000137872	SEMA6D	inactive_NBC-hom	2.99299024694785	2.99299024694785	NA	NA	Not expressed
ENSG00000171877	FRMD5	inactive_NBC-hom	3.47958911894791	6.62699788384168	NA	NA	Not expressed
ENSG00000033011	ALG1	inactive_NBC-hom	7.34708478921815	8.20193492809095	0.969221086201929	0.0715090725836198	Stable expression
ENSG00000103275	UBE2I	inactive_NBC-hom	12.9004285779961	12.4026294579519	-0.601168458831635	0.169551362594407	Stable expression
ENSG00000176170	SPHK1	inactive_NBC-hom	4.45834155864062	6.04882820120156	NA	NA	Not expressed
ENSG00000171431	KRT20	inactive_NBC-hom	2.99299024694785	2.99299024694785	NA	NA	Not expressed
ENSG00000108846	ABCC3	inactive_NBC-hom	3.60324688469453	7.19259772004024	6.02197949080675	4.99063013851093e-05	De novo expression cMCL
ENSG00000141337	ARSG	inactive_NBC-hom	7.67770418052892	9.13392752108659	1.68037604422923	6.28536725687737e-05	Upregulated cMCL
ENSG00000131477	RAMP2	inactive_NBC-hom	2.99299024694785	2.99299024694785	NA	NA	Not expressed
ENSG00000108370	RGS9	inactive_NBC-hom	3.18974664220613	5.88868849981854	NA	NA	Not expressed
ENSG00000167723	TRPV3	inactive_NBC-hom	4.90513021228261	7.45996853859215	3.20599558908312	2.31082644792795e-08	De novo expression cMCL
ENSG00000125430	HS3ST3B1	inactive_NBC-hom	7.04535953504351	7.58597493254505	0.645800251203017	0.623249311805071	Stable expression
ENSG00000128487	SPECC1	inactive_NBC-hom	9.50676151761443	9.24034416833895	-0.195049755082243	0.749931205838139	Stable expression
ENSG00000159314	ARHGAP27	inactive_NBC-hom	11.4523161895361	11.5417985685064	0.115565423438432	0.752227781171609	Stable expression
ENSG00000105523	FAM83E	inactive_NBC-hom	5.72848855125984	5.10153948152345	-0.950067384253799	0.308164382695943	Stable expression
ENSG00000204851	PNMA8B	inactive_NBC-hom	3.79238790541096	4.45011672125127	NA	NA	Not expressed
ENSG00000167645	YIF1B	inactive_NBC-hom	7.37281749748987	7.90593924173148	0.590016806018957	0.230794269689599	Stable expression
ENSG00000105607	GCDH	inactive_NBC-hom	8.12506140629571	9.00098808035555	0.928721521418095	0.0142281371294704	Stable expression
ENSG00000142449	FBN3	inactive_NBC-hom	3.14029336734498	2.99299024694785	NA	NA	Not expressed
ENSG00000130304	SLC27A1	inactive_NBC-hom	6.65836080521975	8.69282077231201	2.26539378732302	4.43796770183194e-06	De novo expression cMCL
ENSG00000273111	LYPD4	inactive_NBC-hom	3.18974664220613	2.99299024694785	NA	NA	Not expressed
ENSG00000105662	CRTC1	inactive_NBC-hom	9.34104537085477	10.2294851412885	1.00722781755854	0.0196865480521403	Upregulated cMCL
