# Supplementary material for: DNA methylation profiles aid to identify putative genome activation histories along lymphomagenesis
Source: NAR Genom Bioinform. 2026 Jan 10;8(1):lqaf187. doi: 10.1093/nargab/lqaf187 (PMC12789802; doi:10.1093/nargab/lqaf187)
Supplement: lqaf187_Supplemental_Files [file lqaf187_supplemental_files.zip › Supplementary_Table4-GO_KEGG.xlsx]

## Sheet: Active KEGG
ID

## Sheet: Active GO
ID

## Sheet: Inactive-hom KEGG
ID

## Sheet: Inactive-hom GO
ID

## Sheet: Inactive-het KEGG
ID

## Sheet: Inactive-het GO
ID
